# Supplementary material for: Altered gene expression in human brain microvascular endothelial cells in response to the infection of influenza H1N1 virus
Source: Anim Dis. 2022 Nov 3;2(1):25. doi: 10.1186/s44149-022-00053-9 (PMC9631584; doi:10.1186/s44149-022-00053-9)
Supplement: Supplementary file 2 — Additional file 2. DEGs list of hBMECs 12 hpi infection with A/WSN/33 (H1N1), the list is an output of the R package DESeq2 (|log2FC|≥1; padj<0.05). [file 44149_2022_53_MOESM2_ESM.csv]

	baseMean	log2FoldChange	lfcSE	pvalue	padj
OTUD6A	4056.995511	4.844425398	0.128909253	0	0
IL6	1004.699492	3.847020937	0.110296431	1.61E-267	1.26E-263
CXCL8	1247.375785	4.476749248	0.129501663	7.71E-263	4.02E-259
MTRNR2L8	68227.50704	2.368270529	0.0812323	1.45E-188	5.67E-185
ISG15	453.5003534	4.618315844	0.161104501	1.21E-181	3.77E-178
IFIT2	737.0038522	7.307028748	0.256322104	6.45E-179	1.68E-175
ZC3HAV1	3146.549082	2.489657043	0.088690393	3.26E-174	7.28E-171
MTRNR2L2	69483.39319	2.650530569	0.096354691	4.00E-167	7.82E-164
IFI6	413.7524868	4.953260442	0.184712325	3.12E-159	5.42E-156
SEMA4F	1586.568389	3.429564731	0.129129592	1.83E-156	2.86E-153
MTRNR2L9	13682.41635	2.334219347	0.088284302	7.07E-155	1.00E-151
B2M	3824.641987	2.028077475	0.077409385	5.09E-152	6.63E-149
IFIT1	339.6538503	4.804631699	0.188045139	9.47E-145	1.14E-141
CYB5D2	1496.217971	3.467733465	0.137952776	1.72E-140	1.92E-137
GNB5	2004.101853	3.235622007	0.130476844	9.43E-137	9.83E-134
C5orf63	7478.198261	4.118689388	0.167442274	1.10E-134	1.08E-131
METTL7A	823.4415303	3.411190595	0.148933673	3.74E-117	3.44E-114
IL10	1124.19168	3.512725562	0.157018339	6.57E-112	5.71E-109
RPSA	17673.67299	1.955161635	0.087577246	4.43E-111	3.65E-108
LOC403312	728.0655754	3.569481846	0.164591845	2.49E-105	1.94E-102
RPS2	27181.29358	1.979847579	0.091220714	5.26E-105	3.92E-102
TNFAIP3	468.535182	3.146837962	0.145825276	3.38E-104	2.40E-101
IFIH1	260.3421472	3.574333231	0.172897185	7.41E-96	5.04E-93
HSPA1A	4094.618223	2.00722596	0.098713166	1.26E-92	8.20E-90
PPP1R18	1763.456666	1.85246857	0.092501538	7.29E-90	4.56E-87
GBP4	763.3283785	2.524003523	0.127951801	1.64E-87	9.84E-85
ZNF347	1026.355297	2.71549323	0.139165478	9.93E-86	5.75E-83
DDN	198.7683599	4.070049146	0.209481504	6.01E-85	3.35E-82
C1orf162	203.2624209	4.994630381	0.259744278	3.04E-83	1.64E-80
TADA3	971.4118012	1.812372589	0.0943194	6.11E-83	3.18E-80
IFITM3	768.8162537	2.135462375	0.111884244	5.76E-82	2.87E-79
AK3	3093.419252	2.985205292	0.156600685	5.88E-82	2.87E-79
FAM69A	170.252151	5.150335768	0.270692348	2.39E-81	1.13E-78
NUAK2	1376.852457	1.742727815	0.091616355	2.61E-81	1.20E-78
SLC16A3	678.5317421	-2.393117062	0.125973272	3.31E-81	1.48E-78
C21orf62	2096.256099	2.896046401	0.152713517	4.34E-81	1.88E-78
MYH3	178.2956701	5.619921885	0.295769936	5.99E-81	2.53E-78
HSPA1B	1822.3572	2.169574439	0.115169715	6.39E-80	2.63E-77
KIAA1191	1745.875932	1.677766151	0.089132524	1.19E-79	4.77E-77
LILRB3	1426.789062	3.158676086	0.16888816	4.69E-79	1.83E-76
ZNF461	760.3455607	2.362863252	0.126478955	9.77E-79	3.73E-76
AHNAK2	830.3775415	-2.257911018	0.121432073	7.00E-78	2.60E-75
RPLP0	15421.49501	1.567063843	0.084563712	3.66E-77	1.33E-74
OASL	163.0680248	5.712788324	0.308583573	7.10E-77	2.52E-74
IDS	1897.670615	1.610729726	0.087372788	1.81E-76	6.28E-74
FKBP5	942.719982	2.166626472	0.118003034	4.36E-76	1.48E-73
RPL12	12008.88519	1.708541541	0.093554022	4.05E-75	1.35E-72
KRBA2	178.6494173	4.02907793	0.221534416	7.28E-75	2.37E-72
TPT1	13370.99796	1.636833322	0.089774379	8.74E-75	2.79E-72
NUDT14	975.0616572	2.827026549	0.155846449	1.74E-74	5.43E-72
LDLR	1286.830609	1.722042961	0.095144992	7.62E-74	2.34E-71
EEF1B2	4706.256528	1.57858411	0.087238175	9.67E-74	2.91E-71
HERC5	228.801216	3.490240344	0.194115683	3.26E-73	9.63E-71
AQP6	484.9470962	2.283070141	0.126886763	3.35E-73	9.68E-71
SYNRG	831.4976496	2.050413375	0.114308658	1.06E-72	3.01E-70
CXorf38	1602.171881	2.069021643	0.115375948	1.14E-72	3.19E-70
C12orf75	813.4203864	1.779197379	0.099500209	3.85E-72	1.06E-69
CRX	1878.412445	3.081842666	0.173504733	1.42E-71	3.82E-69
TLCD2	2275.673825	2.420856175	0.136735335	5.37E-71	1.42E-68
CD82	1682.667397	2.520326434	0.142641781	9.57E-71	2.49E-68
OAS2	190.7945191	6.604872746	0.372748905	2.81E-70	7.21E-68
BTF3	8775.561657	1.342321672	0.076167289	6.10E-70	1.54E-67
TRIM60	235.788864	5.071291911	0.289015439	6.51E-70	1.61E-67
NEK8	1057.126056	2.626946597	0.150010361	1.47E-69	3.60E-67
FAM83E	159.9649261	3.623610682	0.20701916	1.61E-69	3.87E-67
YBX1	18977.73055	1.742325838	0.099766511	6.42E-69	1.52E-66
MPL	348.4407316	2.931699343	0.168585997	1.05E-68	2.45E-66
LRRN4CL	751.6642584	2.72450249	0.156919851	1.82E-68	4.18E-66
AHR	505.9164084	2.311206018	0.133958404	1.54E-67	3.49E-65
PMAIP1	712.758368	1.966186972	0.113944334	1.99E-67	4.44E-65
PELP1	1765.841797	-2.103222558	0.122260558	4.05E-67	8.92E-65
IL15	234.2324872	3.241990016	0.188795078	4.37E-67	9.49E-65
CDK5R1	142.5878589	3.96547047	0.230681971	4.48E-67	9.59E-65
ANAPC16	3146.740971	2.177522705	0.126652248	4.54E-67	9.59E-65
COX6A1	1011.416733	1.729556325	0.100659789	8.57E-67	1.79E-64
CALM2	2307.264825	-1.738426778	0.101213337	8.78E-67	1.81E-64
NICN1	496.1458601	2.513897752	0.147511083	5.14E-66	1.04E-63
GBP5	143.6571289	3.923445298	0.230202527	5.43E-66	1.09E-63
BBS5	1939.858237	1.889187161	0.110784894	6.90E-66	1.37E-63
RPL30	7473.905273	1.554252399	0.091186323	1.18E-65	2.31E-63
RIOK3	1295.997388	1.548295013	0.090911775	1.37E-65	2.65E-63
PNPO	2144.876738	2.22961759	0.131444979	2.44E-65	4.64E-63
OAZ1	3962.343907	1.698105606	0.100107564	4.01E-65	7.56E-63
IER3	1631.190054	1.452350345	0.085652379	5.49E-65	1.02E-62
SERPINE1	3322.914439	1.866293518	0.11021766	5.59E-65	1.03E-62
AIPL1	493.0787095	2.539673635	0.150801234	1.55E-64	2.82E-62
ISG20L2	3684.542435	2.042167685	0.121430191	2.76E-64	4.96E-62
IAPP	841.2074562	2.562773149	0.152564556	3.12E-64	5.53E-62
NME2	5482.256381	1.415464112	0.083989333	3.39E-64	5.95E-62
JMJD6	1007.819506	1.644889782	0.097873553	5.75E-64	1.00E-61
RINL	601.7161054	2.791971791	0.166640731	5.90E-64	1.01E-61
MOG	1675.227726	2.581060859	0.154221406	9.07E-64	1.54E-61
HBEGF	375.3876395	2.24888189	0.134928433	3.79E-63	6.37E-61
AARD	291.3720937	3.264939036	0.196322606	4.00E-63	6.65E-61
ATF3	237.6024438	2.972565283	0.178650728	4.32E-63	7.05E-61
PCNA	905.5136581	-1.75738684	0.105340667	4.33E-63	7.05E-61
CENPF	1912.265069	-2.140606629	0.128599857	5.24E-63	8.45E-61
CCL22	584.7691816	2.350112944	0.141347874	6.31E-63	1.01E-60
VSIG1	1195.035565	2.049487576	0.123346293	9.48E-63	1.50E-60
SF3A2	815.2833698	-1.887145109	0.113878158	2.21E-62	3.46E-60
MTRNR2L10	3303.109748	2.012699568	0.12149748	2.31E-62	3.58E-60
IFIT3	1033.587246	2.367319091	0.143115438	2.59E-62	3.96E-60
RPS21	3095.13746	1.686172237	0.101803175	3.35E-62	5.09E-60
CES3	161.4410903	3.222863207	0.195302591	4.28E-62	6.43E-60
ICAM5	134.3939255	3.926865147	0.237995633	4.91E-62	7.30E-60
USP18	234.2035513	2.804695067	0.170930103	2.19E-61	3.24E-59
CEP250	809.3387443	-1.802189545	0.109829475	3.89E-61	5.69E-59
PABPC1	13888.14774	1.286943394	0.078339539	4.65E-61	6.74E-59
CDC25B	1065.629305	-1.661747782	0.10172847	1.49E-60	2.13E-58
SRGAP2B	1389.955497	1.921113262	0.117807394	1.72E-60	2.45E-58
BBIP1	704.3736003	2.147211857	0.131837337	1.99E-60	2.81E-58
FTL	7193.596808	1.714161969	0.105295888	3.28E-60	4.58E-58
GNE	2288.817941	2.100930235	0.129245332	3.52E-60	4.86E-58
ZNF483	1016.184013	2.358391891	0.145300222	4.31E-60	5.90E-58
HMGB2	952.9788132	-1.942914067	0.120174653	1.71E-59	2.32E-57
BORCS7	706.3607016	2.573567896	0.159565193	1.95E-59	2.62E-57
SLC43A2	1409.791222	2.460326034	0.152418454	2.04E-59	2.73E-57
MILR1	180.8115221	2.878135893	0.179392437	7.71E-59	1.02E-56
GNAS	17054.46111	1.34367547	0.083451669	9.05E-59	1.19E-56
ANKRD16	411.8516795	2.245129127	0.140233835	1.67E-58	2.17E-56
RNF149	1239.982197	2.857041024	0.17875847	1.99E-58	2.57E-56
MXD1	148.0392843	3.625424597	0.227423836	4.13E-58	5.30E-56
PYGM	287.9455461	8.431869081	0.521831359	8.02E-58	1.02E-55
RDX	975.9044143	-1.953686326	0.12275814	9.37E-58	1.18E-55
FEN1	447.5463229	-2.276615481	0.14323404	1.21E-57	1.51E-55
PAK3	535.4976321	2.604015769	0.164417969	2.37E-57	2.94E-55
CYB5R3	4983.915901	1.712407192	0.107917871	2.59E-57	3.19E-55
RASL11A	125.5990085	5.843425235	0.368951183	8.73E-57	1.07E-54
FBLIM1	4910.714831	2.247097549	0.142554007	8.99E-57	1.09E-54
RPS11	13389.93623	1.444263633	0.091436002	1.28E-56	1.54E-54
LETM2	425.8371585	2.275078445	0.14493582	2.34E-56	2.79E-54
IKZF3	2175.716825	2.358525915	0.150330339	2.63E-56	3.12E-54
SLC37A2	231.7502173	2.868751031	0.183487762	5.03E-56	5.91E-54
CSAD	746.8692665	2.234487555	0.142900905	6.25E-56	7.30E-54
FKBP1A	6876.046868	1.502034743	0.095770369	6.47E-56	7.49E-54
MAP1LC3C	450.9412113	2.665941583	0.170829228	8.33E-56	9.57E-54
SYT11	253.7900125	2.604801784	0.16723075	1.33E-55	1.52E-53
SNRPC	1680.575759	1.484676512	0.095152267	2.10E-55	2.38E-53
TBXA2R	1113.488629	2.605006962	0.167728328	2.70E-55	3.04E-53
TNFRSF10D	344.9085499	2.086571377	0.134296594	3.47E-55	3.87E-53
SERPINB9	617.7199029	2.7347365	0.17635083	3.53E-55	3.91E-53
NDUFA4	1522.612168	1.536464746	0.098914119	5.93E-55	6.53E-53
GUK1	1038.944479	1.564924862	0.101005442	1.08E-54	1.18E-52
ERVV-1	639.5431197	2.646082991	0.17160236	1.44E-54	1.57E-52
PRPF6	1470.021523	-1.53914509	0.099481534	1.46E-54	1.57E-52
APOL6	753.269145	1.567299986	0.101363334	1.76E-54	1.88E-52
TATDN3	1421.832509	2.173134581	0.141177554	3.04E-54	3.23E-52
IDO1	1369.549007	2.85738118	0.186065124	3.53E-54	3.73E-52
TCTA	667.4207368	2.192433197	0.142563501	3.59E-54	3.76E-52
PPP1R3B	1138.065044	2.39237962	0.155647561	3.60E-54	3.76E-52
GPX4	5062.337355	1.505181499	0.097671306	4.15E-54	4.30E-52
FAM122C	623.2775295	2.326953271	0.152090472	1.20E-53	1.23E-51
OAS3	625.6465105	2.203976694	0.144203611	1.69E-53	1.73E-51
AGMAT	974.1138099	2.249320749	0.147339684	1.96E-53	1.99E-51
CYP2W1	170.3999827	3.440518935	0.225767114	1.99E-53	2.01E-51
ABCB5	418.1640416	2.496764542	0.164563086	7.08E-53	7.09E-51
ARGFX	1077.704155	2.057970314	0.135563175	8.06E-53	8.03E-51
RPLP1	8064.654912	1.581828085	0.104402918	1.96E-52	1.94E-50
TAGLN2	7324.869992	1.378535614	0.090932442	2.32E-52	2.28E-50
MGAT4A	333.9240765	2.402448791	0.159264087	2.78E-52	2.72E-50
SLC44A4	476.4719132	2.394371982	0.158746488	2.90E-52	2.81E-50
SNTN	219.3964833	3.241769633	0.215324293	3.07E-52	2.97E-50
WDR31	1529.967797	2.256226507	0.149855157	4.64E-52	4.45E-50
MYLK3	1004.557503	2.04622562	0.135849887	5.03E-52	4.80E-50
PRPH	97.98003905	4.525397319	0.300697039	6.35E-52	6.02E-50
CCL5	6177.754332	2.543386795	0.170373345	2.86E-51	2.70E-49
TMED4	1998.455995	1.900837949	0.127189083	3.36E-51	3.15E-49
HES2	1002.531833	2.275884929	0.152577524	3.90E-51	3.63E-49
PLP2	6538.946753	1.183052727	0.078962552	4.11E-51	3.80E-49
TNF	202.531184	2.591183614	0.173811801	4.14E-51	3.80E-49
RPL27	6020.169041	1.34972952	0.090399105	7.35E-51	6.72E-49
TM4SF1	3266.305797	-1.25295104	0.083899873	7.47E-51	6.79E-49
RPL15	10545.52109	1.262237347	0.084551322	8.46E-51	7.64E-49
OGDH	973.77455	1.636430684	0.109899539	9.65E-51	8.67E-49
F2R	551.7235658	1.91706318	0.128944786	1.03E-50	9.16E-49
BRK1	1010.860461	1.556414705	0.104679696	1.49E-50	1.33E-48
TRAPPC2	1261.324315	2.055112299	0.138602918	1.72E-50	1.52E-48
SLC26A4	375.670092	2.436162504	0.164637032	2.05E-50	1.80E-48
FTH1	12902.60126	1.341955608	0.090330809	2.41E-50	2.10E-48
CFLAR	7694.406302	1.561425201	0.105249756	2.43E-50	2.11E-48
PSMD7	769.1311336	-1.862140271	0.125759692	2.61E-50	2.25E-48
RPS12	7318.980728	1.550042356	0.104580335	2.74E-50	2.35E-48
RNF222	739.0762113	2.825689123	0.191451623	2.96E-50	2.53E-48
FAM71F2	1627.858023	2.474325108	0.168026121	6.06E-50	5.15E-48
RPS18	10556.59464	1.464020175	0.099207384	8.61E-50	7.27E-48
MTO1	344.4293705	2.406379059	0.163776025	9.98E-50	8.39E-48
COTL1	7853.626874	1.412505362	0.096048023	2.15E-49	1.80E-47
C8orf44	717.037163	1.989632487	0.135830378	2.56E-49	2.13E-47
BMP7	777.3080365	2.259788586	0.15497018	5.49E-49	4.54E-47
GNL3	827.5303593	-1.985448184	0.136117979	6.51E-49	5.35E-47
APOBEC3A	1203.784319	2.156105845	0.147989303	7.20E-49	5.89E-47
GSTM3	1569.585174	2.540136348	0.174551392	7.44E-49	6.06E-47
SIX4	661.7414272	1.823985475	0.125103795	7.99E-49	6.47E-47
NPR2	188.2828282	2.573874314	0.177000684	9.02E-49	7.27E-47
PARP14	768.6922104	1.731494044	0.118832762	1.03E-48	8.28E-47
CXorf36	295.1902062	2.403163524	0.1655441	1.30E-48	1.04E-46
C4orf19	635.0284045	2.127652165	0.146466455	1.35E-48	1.07E-46
CMBL	1475.650902	1.807052615	0.12424038	1.36E-48	1.07E-46
SCD5	833.1373594	1.804230858	0.124407472	2.52E-48	1.98E-46
WNT5B	226.4701895	-2.988012692	0.206339622	3.05E-48	2.39E-46
ZNF454	2240.429018	2.15750461	0.149101068	3.10E-48	2.41E-46
RABGGTB	369.0625376	-2.153626846	0.148773828	3.25E-48	2.51E-46
PARK2	725.7962468	2.179585126	0.150752751	3.77E-48	2.90E-46
ARPC3	1722.67828	1.349434599	0.093088273	4.50E-48	3.45E-46
CA5B	1407.22835	2.360212751	0.163842548	6.89E-48	5.26E-46
RPL37A	5475.296065	1.445649637	0.100060209	8.33E-48	6.32E-46
LY75	135.3451858	3.607520118	0.251308788	1.03E-47	7.80E-46
POU5F1	1202.970545	1.990023008	0.138953872	2.99E-47	2.24E-45
NME1-NME2	339.8990171	2.996071086	0.209764123	2.98E-47	2.24E-45
HMGA1	15735.04034	1.388895251	0.096721057	3.15E-47	2.35E-45
RPL41	15254.77792	1.293638898	0.090114237	3.75E-47	2.78E-45
CHST5	252.2012562	2.576870536	0.180525273	4.01E-47	2.95E-45
SYNCRIP	1242.273085	-1.644248761	0.115052301	6.59E-47	4.84E-45
CCNL2	535.0823741	-1.840436963	0.129173873	1.06E-46	7.73E-45
FMC1	851.9189904	2.080031642	0.146286365	1.20E-46	8.75E-45
FRRS1	446.2040583	2.472552917	0.174358035	1.61E-46	1.16E-44
MTRNR2L1	39919.05955	1.80636324	0.126374135	1.84E-46	1.33E-44
FZD3	975.8501659	2.209960922	0.156019809	2.41E-46	1.72E-44
KLF4	108.4608741	3.46434801	0.244923611	2.60E-46	1.86E-44
STAC2	738.6360844	2.100893604	0.149232952	8.71E-46	6.19E-44
NT5DC3	961.1679188	1.938538096	0.137651117	9.44E-46	6.67E-44
ZNF805	999.3861544	1.677623702	0.11913016	1.19E-45	8.38E-44
RNF157	256.0982193	2.466973224	0.176105211	1.82E-45	1.28E-43
LRRC57	1473.13568	2.259040084	0.16114123	1.84E-45	1.28E-43
ZNF561	512.1760009	1.953543517	0.139315298	2.15E-45	1.49E-43
RPL10	14828.28244	1.15639885	0.082183009	2.55E-45	1.77E-43
ZNF554	779.6563799	2.288186652	0.163612265	2.79E-45	1.92E-43
MAP1B	1406.69111	-1.727223068	0.123302467	3.16E-45	2.16E-43
AURKB	543.4277785	-1.92858572	0.137930769	3.77E-45	2.57E-43
TNFSF14	299.7639737	2.103987075	0.150600241	3.95E-45	2.68E-43
CENPE	716.3362644	-1.834025045	0.131165442	4.12E-45	2.79E-43
MYBBP1A	696.5613498	-1.655590222	0.118245597	4.49E-45	3.03E-43
DTX3L	819.7260704	1.933063359	0.138387693	4.69E-45	3.14E-43
UQCRH	2107.522293	1.386547431	0.099106725	6.01E-45	4.02E-43
MTRNR2L6	6180.528425	2.063205127	0.14821424	8.58E-45	5.71E-43
HELZ2	1004.403267	1.945057246	0.139655787	8.63E-45	5.71E-43
ME2	1143.537748	1.396828013	0.100107802	9.93E-45	6.55E-43
HIGD1A	1481.826098	1.328780179	0.095226359	1.07E-44	7.05E-43
RARS	672.0357666	-1.659447043	0.119201039	1.16E-44	7.56E-43
ZKSCAN3	922.2422605	1.922689946	0.138275681	1.16E-44	7.56E-43
ZMAT3	560.7327536	1.960258978	0.141190979	1.48E-44	9.61E-43
AOC3	83.35722934	4.354514326	0.313853384	1.56E-44	1.01E-42
C11orf70	392.736914	2.4141222	0.174388698	1.90E-44	1.22E-42
NRIP3	566.8135084	1.751424729	0.12654583	3.27E-44	2.09E-42
HYKK	722.2606809	1.975450419	0.142906069	3.31E-44	2.11E-42
ZC3H12D	1096.65196	2.162295894	0.156919547	5.50E-44	3.49E-42
RPS20	5294.533605	1.33931825	0.09681317	5.71E-44	3.62E-42
CCNB1	868.0048733	-1.630789927	0.118217197	7.34E-44	4.62E-42
STAT1	637.1001253	1.860962643	0.135196538	8.99E-44	5.64E-42
SRSF3	1481.164833	-1.302792488	0.094691393	1.67E-43	1.05E-41
SLC5A5	399.4706771	2.033817289	0.148464743	1.80E-43	1.12E-41
ARHGAP29	1698.669341	-1.482969002	0.107962336	1.86E-43	1.15E-41
LIN28A	365.8981817	2.44029321	0.178787566	2.73E-43	1.68E-41
GPR155	760.9764564	1.942835258	0.142429702	4.26E-43	2.62E-41
GPR37L1	345.0642356	2.504009431	0.183992374	4.51E-43	2.76E-41
DSG3	858.5218733	2.044311654	0.149985534	4.71E-43	2.88E-41
TBCCD1	670.3617655	2.061937437	0.15133011	4.86E-43	2.96E-41
PARP9	203.1451052	2.362924408	0.173523126	4.90E-43	2.97E-41
NR4A1	437.4568391	1.860207849	0.136444623	5.21E-43	3.15E-41
ZNF793	2916.472651	2.027209917	0.148755445	5.45E-43	3.27E-41
VSTM4	1108.66182	2.127661644	0.156494387	7.06E-43	4.23E-41
EGR1	965.8752354	1.352624656	0.099156642	7.95E-43	4.74E-41
KIF5B	2159.148719	-1.441212893	0.105811652	9.22E-43	5.48E-41
IL31RA	350.5122903	2.395903439	0.176748644	1.00E-42	5.94E-41
SLC28A2	383.6180537	2.181941321	0.161008885	1.22E-42	7.20E-41
CSE1L	2321.941466	-1.308970168	0.09615759	1.23E-42	7.25E-41
TUBB4B	2601.061564	-1.221427266	0.089706702	1.26E-42	7.40E-41
PPM1K	1304.528023	1.8962701	0.13983351	1.47E-42	8.60E-41
C6orf48	531.6451822	1.595218095	0.11751944	1.53E-42	8.89E-41
ANKLE1	201.7690801	2.246775045	0.166118181	1.73E-42	1.00E-40
ZNF527	843.0776113	2.156525072	0.159534101	1.99E-42	1.15E-40
SLA2	133.2620643	2.95840174	0.219329652	2.14E-42	1.23E-40
SMIM14	2072.142171	2.017551388	0.149258222	2.29E-42	1.31E-40
C1orf229	199.3434333	2.888963461	0.21481557	3.44E-42	1.96E-40
MIF	2728.901191	1.536190618	0.113644335	3.56E-42	2.02E-40
PER2	755.1233403	1.982580051	0.147214354	4.48E-42	2.54E-40
EWSR1	2791.827956	1.043380291	0.077188117	5.92E-42	3.34E-40
DNAJC9	477.1580438	-1.792041088	0.133130726	6.69E-42	3.76E-40
CBX6	720.0251636	-1.718454595	0.127816461	7.42E-42	4.16E-40
ZNF548	731.9830292	1.777264667	0.132236693	8.00E-42	4.47E-40
NPAP1	237.6177628	2.983509745	0.223135207	9.29E-42	5.17E-40
PDDC1	5488.722819	1.993203251	0.148575511	9.38E-42	5.20E-40
MCUR1	1300.264513	1.624213696	0.120889768	9.68E-42	5.35E-40
EIF4G2	7872.86421	1.209445748	0.089866732	1.13E-41	6.20E-40
LMLN	369.7435093	2.172589325	0.162275289	1.16E-41	6.34E-40
RPL39	4652.906914	1.4212842	0.105808059	1.29E-41	7.07E-40
TAF8	1605.590615	2.017840502	0.150810594	1.45E-41	7.92E-40
A2ML1	142.0227172	2.694341883	0.20189163	1.60E-41	8.66E-40
CELF1	1136.857231	-1.31487072	0.098006333	1.72E-41	9.30E-40
NLRP12	607.106479	2.511764079	0.188490221	2.11E-41	1.14E-39
LMNB1	324.3383778	-2.084521231	0.156046124	2.16E-41	1.16E-39
SRP14	1554.652265	1.23821416	0.092412871	2.45E-41	1.31E-39
C7orf65	153.7603864	3.431264776	0.258588765	3.30E-41	1.76E-39
FOSL1	1533.207901	-1.22798955	0.091820853	3.47E-41	1.85E-39
MCFD2	1618.166749	1.217737841	0.09105494	3.56E-41	1.89E-39
COX18	841.6009995	2.256354508	0.169723154	3.90E-41	2.06E-39
TVP23C	595.798342	1.68078686	0.126247912	4.66E-41	2.45E-39
IRF1	2622.458401	1.843095543	0.138583476	4.96E-41	2.60E-39
AKR1B1	1357.71339	1.243128548	0.093321626	6.89E-41	3.60E-39
PPP1R9B	513.5030766	-1.706646136	0.128463587	7.17E-41	3.73E-39
PTRF	2978.145769	-1.166664141	0.087577238	7.34E-41	3.81E-39
ORC4	7269.549081	1.41314038	0.106241296	7.52E-41	3.89E-39
PLXDC1	254.1064906	1.992775634	0.150444821	8.90E-41	4.59E-39
AHSA1	1872.732893	1.3425224	0.10099192	8.96E-41	4.61E-39
RBM3	8577.874521	1.07611508	0.08097218	1.33E-40	6.79E-39
GPX1	1708.844953	1.5900563	0.120120363	1.45E-40	7.43E-39
PSTPIP2	666.2586409	2.308281371	0.175020621	1.50E-40	7.64E-39
TPX2	2555.601346	-1.182839893	0.089175845	1.53E-40	7.76E-39
C19orf35	724.4612062	2.395176194	0.181792751	1.69E-40	8.53E-39
COX6B2	569.5177576	2.25217074	0.170994248	1.94E-40	9.80E-39
CLPX	1697.176374	1.76449244	0.133745395	2.18E-40	1.10E-38
GGT6	844.4029253	2.178525351	0.165555782	2.42E-40	1.21E-38
SMU1	1988.218184	1.493269565	0.113084736	2.45E-40	1.22E-38
ENTPD4	1286.306338	1.913662842	0.145173951	2.57E-40	1.28E-38
RAB1B	1643.77398	1.353869448	0.102470187	2.64E-40	1.30E-38
HOGA1	596.6996657	2.243069589	0.170552517	2.63E-40	1.30E-38
RPL23A	10646.84809	1.186008779	0.089607965	2.88E-40	1.42E-38
RPS10	7880.4324	1.259321332	0.095411935	3.53E-40	1.73E-38
FUT1	492.9393007	2.155251761	0.164357645	4.43E-40	2.17E-38
HSPA9	1830.973731	-1.144338961	0.086803516	4.79E-40	2.34E-38
ZNF785	441.8426969	2.060359995	0.157142784	4.87E-40	2.37E-38
MXRA7	1533.077386	1.718887003	0.130878407	5.00E-40	2.43E-38
LAMB2	737.2109789	-1.469861849	0.11184827	6.02E-40	2.92E-38
ZNF850	1001.988111	1.828271827	0.139480533	6.27E-40	3.02E-38
ZNF699	1018.795855	2.05166632	0.156697917	6.42E-40	3.09E-38
ZNF80	77.35011177	3.950849042	0.302249674	6.98E-40	3.35E-38
PTPN6	133.9469089	7.496764715	0.56358459	8.75E-40	4.18E-38
RAB5C	1794.724278	1.165741838	0.08873783	8.83E-40	4.21E-38
RPS27	6964.625864	1.453360977	0.110924995	1.02E-39	4.84E-38
ZNF34	646.4932006	1.640896622	0.125413641	1.03E-39	4.86E-38
ZNF486	650.4942778	1.996662407	0.153081821	1.33E-39	6.30E-38
GNG4	565.4969047	1.841403175	0.141291985	1.65E-39	7.77E-38
RPS15A	3179.561879	1.162166378	0.088824026	1.79E-39	8.39E-38
SFTPB	204.8565612	2.386037873	0.183670618	1.93E-39	9.01E-38
UNKL	439.128117	2.041838579	0.156985916	1.95E-39	9.10E-38
DNAJB1	457.0743228	1.516907728	0.116328628	2.16E-39	1.01E-37
CC2D2B	422.6266426	1.845712861	0.14197972	2.53E-39	1.18E-37
SHROOM1	1948.576001	1.909799781	0.147087902	2.62E-39	1.21E-37
DENND2A	1162.739624	1.817442909	0.139846463	2.78E-39	1.28E-37
HSD17B13	383.0200588	2.61520887	0.202055743	3.14E-39	1.44E-37
CD68	387.3298341	2.426544393	0.187390313	3.25E-39	1.49E-37
NPHS1	682.0085064	2.101567649	0.16211223	3.29E-39	1.50E-37
ICAM4	180.1560193	2.523803489	0.195119481	3.80E-39	1.73E-37
TCOF1	1884.644403	-1.272524507	0.097835425	4.12E-39	1.87E-37
MRPL57	1328.384381	1.875165115	0.144703754	4.36E-39	1.97E-37
MYOZ3	148.6065856	3.303457789	0.256113673	4.39E-39	1.98E-37
2-Sep	4114.119451	1.093252581	0.083963949	4.42E-39	1.99E-37
ARSA	983.3682123	2.220879795	0.171707698	4.50E-39	2.02E-37
TMEM212	4661.128306	1.448090698	0.111782095	7.01E-39	3.12E-37
SHISA9	3993.151798	1.578216275	0.121996649	6.99E-39	3.12E-37
PLA2G4E	200.3803622	2.515461653	0.195380061	8.02E-39	3.56E-37
COX8A	917.9765657	1.748316406	0.135328682	8.24E-39	3.65E-37
IL17RD	850.1524222	2.095148525	0.162567171	8.95E-39	3.95E-37
ARID1A	857.891502	-1.300749902	0.100537312	1.01E-38	4.46E-37
SFN	1042.792075	-1.50706704	0.116868195	1.33E-38	5.82E-37
PPIL6	542.8855432	2.139414527	0.166658788	1.64E-38	7.17E-37
GAPDH	77235.17936	1.099973235	0.085136141	1.65E-38	7.22E-37
RPS5	5560.086983	1.239694465	0.096076368	1.77E-38	7.70E-37
SLC25A34	276.8571784	2.067622598	0.161100345	1.84E-38	8.01E-37
RPS13	3845.441489	1.28636135	0.099773123	1.87E-38	8.10E-37
SLC24A4	485.4302164	2.199393272	0.17154512	1.94E-38	8.39E-37
CTSB	2318.126821	1.283504763	0.099568851	2.00E-38	8.63E-37
XAF1	639.6343019	1.920626404	0.149715247	2.18E-38	9.37E-37
FAM63A	336.1269233	2.177048127	0.170033953	2.44E-38	1.05E-36
GPR82	1285.859913	2.034688001	0.158815434	2.60E-38	1.11E-36
CABP4	915.2682149	1.849502345	0.144400754	3.06E-38	1.30E-36
RRP1	419.6317966	-2.064389238	0.161321799	3.12E-38	1.33E-36
ZNF557	544.7644946	1.963575245	0.153471397	3.30E-38	1.40E-36
MKI67	2671.629691	-1.50796209	0.117629932	4.01E-38	1.69E-36
AKIP1	824.5833018	1.638397012	0.128013305	4.22E-38	1.78E-36
CALN1	265.4443951	2.247176868	0.176161627	4.33E-38	1.82E-36
SNRPD1	531.4573321	-2.064312606	0.161780894	4.54E-38	1.90E-36
C2orf83	149.7905828	2.786063977	0.219080965	5.45E-38	2.28E-36
MED18	869.6252008	1.706386776	0.133680037	6.09E-38	2.54E-36
PTRH2	222.7333936	-2.351766764	0.184485547	6.12E-38	2.54E-36
COX7C	865.5952905	1.299397611	0.10153985	6.32E-38	2.62E-36
CHAF1A	389.1811411	-1.837490734	0.144224981	7.66E-38	3.17E-36
SGO2	470.8645472	-1.767917216	0.138725503	7.79E-38	3.21E-36
HINT1	1321.059078	1.221318032	0.095564767	8.58E-38	3.53E-36
ANXA5	2491.436756	1.175681644	0.091989223	9.12E-38	3.74E-36
ZNF490	1458.603203	1.952102957	0.153505277	9.18E-38	3.76E-36
CYB5A	277.7339164	1.783042635	0.140104667	9.71E-38	3.96E-36
LGMN	758.7021396	1.518274693	0.119182476	1.03E-37	4.19E-36
PSME1	940.4802832	1.368351977	0.107303961	1.03E-37	4.20E-36
ARIH2OS	466.2914493	2.620033223	0.206879536	1.12E-37	4.55E-36
SYNPO2L	159.7834792	2.381171379	0.187929929	1.24E-37	5.01E-36
LAIR1	1046.797773	2.06477133	0.162698429	1.37E-37	5.51E-36
LOC401052	510.7832234	2.163726201	0.170839811	1.48E-37	5.94E-36
ZNF791	302.4479348	1.934015056	0.152636401	1.68E-37	6.75E-36
PHF11	286.8457811	1.936843909	0.152939391	1.85E-37	7.40E-36
SNIP1	657.7909019	1.844240904	0.145776577	2.40E-37	9.59E-36
MSX1	162.5383075	2.333264084	0.184994938	2.75E-37	1.09E-35
TPGS2	1226.108097	1.264841962	0.099776765	3.15E-37	1.25E-35
XPNPEP3	2063.390502	1.675411648	0.132673692	3.56E-37	1.41E-35
TBC1D15	1559.776468	2.309041282	0.183516749	3.98E-37	1.57E-35
RPS19	8860.727289	1.288544259	0.101835436	4.18E-37	1.65E-35
ZBP1	178.3176755	2.704295305	0.215544481	4.85E-37	1.91E-35
WDR45	1323.18509	1.71756685	0.136306447	4.92E-37	1.93E-35
PAQR4	289.8822018	-1.996058365	0.158575137	5.21E-37	2.04E-35
PCGF5	865.6356225	1.549342384	0.122981251	6.04E-37	2.35E-35
C14orf105	586.5290873	1.77741221	0.141327866	6.25E-37	2.43E-35
FAM166A	352.1139094	-2.068676224	0.16486198	7.28E-37	2.82E-35
ELMSAN1	400.3497986	1.575991796	0.1252856	7.55E-37	2.92E-35
CHRNE	266.2071395	-2.129685015	0.169769055	8.46E-37	3.27E-35
CHD4	1808.838585	-1.288068586	0.102373977	9.84E-37	3.79E-35
UBB	7852.469206	1.126799302	0.089404692	9.86E-37	3.79E-35
SLC7A14	600.8989767	1.949427965	0.155687191	1.08E-36	4.14E-35
PHYHD1	367.6239971	2.284166678	0.182850646	1.21E-36	4.64E-35
PARP15	3311.518357	1.694593957	0.135271549	1.25E-36	4.77E-35
DEPDC4	273.313756	1.964932508	0.157221455	1.44E-36	5.48E-35
CD24	344.3581858	2.552687105	0.204833862	1.53E-36	5.81E-35
ANKRD62	221.256372	2.373803626	0.190381036	1.55E-36	5.88E-35
PPDPF	3276.646879	1.250016845	0.099596643	1.57E-36	5.94E-35
PBDC1	230.1004876	-2.747513005	0.220731012	1.87E-36	7.05E-35
NCAPG	583.8837038	-1.923823624	0.154142425	1.93E-36	7.26E-35
SDHC	727.1002313	1.351887588	0.107960408	1.97E-36	7.40E-35
ZNF211	190.1485793	2.173344891	0.174355617	1.98E-36	7.40E-35
MTRNR2L4	189.4638957	2.381975648	0.191338397	2.02E-36	7.53E-35
DGKB	322.556935	2.17148992	0.174347969	2.07E-36	7.69E-35
UBA52	6021.06519	1.228615494	0.098137179	2.38E-36	8.84E-35
SCARF1	174.761551	2.762767678	0.222477162	2.39E-36	8.85E-35
AP4S1	1240.034516	1.866114967	0.149674815	2.43E-36	8.97E-35
DPH3P1	499.2009545	1.891543544	0.151834506	2.53E-36	9.34E-35
C4orf26	301.4421847	2.409452112	0.193963833	2.69E-36	9.89E-35
KPNA2	1750.700154	-1.070620939	0.085506948	2.76E-36	1.01E-34
RPL22	7139.720445	1.254480757	0.100350795	3.11E-36	1.14E-34
NUSAP1	703.2324116	-1.552728502	0.124491471	3.17E-36	1.16E-34
ZNF124	1783.606	1.864542055	0.149959702	3.29E-36	1.20E-34
UBASH3B	653.8509174	-1.449466475	0.116218134	3.42E-36	1.24E-34
TMEM213	252.8679755	1.987504063	0.160067213	3.87E-36	1.41E-34
TOP2A	4742.940212	-1.564055456	0.125699549	4.03E-36	1.46E-34
FXN	1044.72986	1.775727345	0.142868343	4.05E-36	1.46E-34
FKBP14	1309.147544	1.671764197	0.134339323	4.09E-36	1.47E-34
RNF7	969.5699416	1.62843237	0.130939363	4.47E-36	1.61E-34
PUM3	340.7195393	-2.13718537	0.172445967	4.81E-36	1.72E-34
CHCHD2	3054.965713	1.127804644	0.090443785	4.93E-36	1.76E-34
CXCL2	200.3373082	2.126739629	0.17201573	7.12E-36	2.54E-34
SLC31A1	1190.894571	1.563015968	0.126099455	7.67E-36	2.73E-34
SKIV2L2	526.3657726	-1.573240518	0.126894934	7.81E-36	2.78E-34
RAB36	286.1782769	2.216486439	0.179598656	8.33E-36	2.95E-34
GLIPR1L2	463.4967865	1.862427123	0.150717227	9.08E-36	3.21E-34
STIP1	2117.476857	-1.19440898	0.096274351	1.01E-35	3.57E-34
RIPPLY3	372.0371996	2.22565291	0.180622304	1.05E-35	3.68E-34
CD38	122.1852828	2.697281507	0.219384669	1.21E-35	4.27E-34
GMNN	228.3001354	-2.280523263	0.184966938	1.22E-35	4.29E-34
INPP5A	227.2569649	1.915390978	0.155453085	1.39E-35	4.85E-34
CD99	2191.759491	1.392154804	0.112644993	1.45E-35	5.08E-34
UBL5	560.2077391	1.404321521	0.113703412	1.58E-35	5.51E-34
DTWD2	611.6294716	1.671144379	0.135585876	1.60E-35	5.55E-34
PLAC8	279.5913212	2.530339057	0.206193707	1.64E-35	5.68E-34
IL13RA1	743.2402537	1.332816208	0.10789544	1.66E-35	5.75E-34
CENPB	759.5247684	-1.359781216	0.110243867	2.01E-35	6.94E-34
TLR7	411.6508805	2.227659177	0.181627758	2.14E-35	7.38E-34
LSM14A	570.9569244	-1.456513416	0.118215198	2.21E-35	7.61E-34
KREMEN1	1485.668805	1.785974418	0.14536017	2.35E-35	8.05E-34
CHD7	306.5444272	-1.890823904	0.153940097	2.42E-35	8.27E-34
HNRNPU	3532.592642	-1.274933173	0.103457048	2.51E-35	8.58E-34
DHODH	708.3217078	1.897164187	0.154408213	2.86E-35	9.74E-34
ATP1B2	237.566162	2.436421919	0.199233634	2.92E-35	9.93E-34
FSD2	506.5508469	1.912097141	0.15596995	2.94E-35	9.97E-34
MTF1	648.5332119	1.67043122	0.13611806	3.02E-35	1.02E-33
C15orf40	751.1593734	1.828761413	0.149134035	3.04E-35	1.03E-33
RPS14	8468.501757	1.183929722	0.096145927	3.28E-35	1.11E-33
PLCXD1	891.4776546	1.722242698	0.140500501	3.57E-35	1.20E-33
LSM11	567.5747475	1.545379115	0.125941482	3.59E-35	1.20E-33
C15orf59	309.9164979	2.155508525	0.176529619	4.38E-35	1.46E-33
MGST3	827.330024	1.398971932	0.114048431	4.52E-35	1.51E-33
TSGA13	798.2779277	2.399677146	0.196850549	4.85E-35	1.61E-33
TRAF3IP2	1883.772239	1.827030526	0.149628161	5.90E-35	1.96E-33
KIAA1456	826.1868994	1.782690441	0.145931239	6.04E-35	2.00E-33
LRTOMT	1036.480038	1.747256308	0.143142072	6.56E-35	2.17E-33
SERF2	1413.715555	1.413162308	0.115656069	7.99E-35	2.64E-33
MMAB	382.9820343	1.88748192	0.154985974	8.08E-35	2.66E-33
GOSR1	3347.402612	1.611761136	0.13215698	8.54E-35	2.80E-33
FBXO40	95.17949804	3.874902681	0.31997335	9.13E-35	2.99E-33
NEK11	485.8030486	1.616582969	0.132810733	1.17E-34	3.82E-33
APOL4	211.3078496	1.902629334	0.15669102	1.30E-34	4.23E-33
RPS3A	10105.32675	1.203407635	0.098654709	1.34E-34	4.35E-33
SPN	1527.60468	1.880353367	0.154969324	1.43E-34	4.66E-33
RPL32	12693.91507	1.145966777	0.093921366	1.54E-34	5.01E-33
TPMT	1173.47895	1.562184785	0.128740051	1.87E-34	6.04E-33
PCDH11Y	1296.30868	2.071743276	0.171284864	1.95E-34	6.30E-33
BNIPL	295.202814	2.120510036	0.175429985	2.04E-34	6.56E-33
MACC1	183.4047919	2.101992878	0.173877644	2.08E-34	6.69E-33
SAR1B	1110.148762	1.2971859	0.106791117	2.21E-34	7.09E-33
DLD	534.0026394	-1.467387082	0.121041033	2.56E-34	8.21E-33
GDPD1	761.3450768	2.091799338	0.173170835	2.64E-34	8.45E-33
CEP68	545.2464081	1.652417353	0.136639424	2.84E-34	9.05E-33
FCN1	491.6746374	1.963253232	0.162783955	3.07E-34	9.78E-33
GPR65	270.6137842	2.48063282	0.206461665	3.85E-34	1.22E-32
DMC1	887.9411623	2.096600094	0.174219969	3.99E-34	1.27E-32
SCIMP	839.3166892	1.881364702	0.156265955	4.46E-34	1.41E-32
PITPNB	492.7690059	-1.601113792	0.132701789	4.59E-34	1.45E-32
MAPK13	1039.581708	1.834042135	0.152377243	4.86E-34	1.53E-32
MIGA1	1651.799593	1.723128957	0.142847802	4.86E-34	1.53E-32
LMX1B	407.7978094	2.222375613	0.185108162	5.13E-34	1.61E-32
SMAD3	1359.613238	-1.331913483	0.110288997	5.15E-34	1.61E-32
AFAP1L1	553.4932946	1.575664593	0.130821902	5.54E-34	1.73E-32
LAMP3	199.4632315	2.138012796	0.178124014	5.96E-34	1.86E-32
DYNC1I2	868.5831212	-1.313658879	0.108912778	6.23E-34	1.94E-32
ZNF737	800.7194682	2.012195322	0.167656468	6.29E-34	1.95E-32
BCL2L15	826.5447337	1.6899942	0.140526045	6.35E-34	1.97E-32
SLC12A6	947.6553372	1.678044417	0.139538255	6.38E-34	1.98E-32
H3F3A	2869.18473	1.018164817	0.084256464	6.75E-34	2.09E-32
AKAP5	754.2476508	1.765426223	0.147098351	7.65E-34	2.36E-32
RPS27A	10168.80186	1.16985695	0.096985698	7.82E-34	2.40E-32
RRBP1	1200.160807	-1.396131815	0.116115664	8.77E-34	2.69E-32
SULT1C4	130.0459369	2.745813437	0.230009248	8.89E-34	2.72E-32
ATRX	1773.682512	-1.711067867	0.142700983	8.99E-34	2.74E-32
RPS17	12451.43218	1.223108198	0.101645318	9.78E-34	2.98E-32
FRRS1L	626.2958881	1.977068554	0.165424848	1.18E-33	3.59E-32
JAM2	411.1558057	2.256166604	0.189089581	1.21E-33	3.68E-32
PNMA2	380.8820218	2.029842001	0.170070993	1.36E-33	4.12E-32
NAA15	589.8019144	-1.728992318	0.144612982	1.41E-33	4.25E-32
C17orf75	2200.533884	1.819163993	0.152319608	1.53E-33	4.59E-32
ATCAY	1022.090831	2.027913742	0.170186127	1.76E-33	5.28E-32
METTL2A	1525.124325	1.936446667	0.16245782	1.82E-33	5.46E-32
WDR75	393.8340728	-1.679447116	0.140645313	1.89E-33	5.65E-32
PGRMC2	254.7525502	-2.017740758	0.169165277	1.95E-33	5.83E-32
BHMT2	494.7686057	1.965577823	0.165023254	2.07E-33	6.17E-32
OPRM1	467.8473809	1.756237991	0.147359944	2.15E-33	6.39E-32
PDE4C	878.4824479	2.00958633	0.168923939	2.24E-33	6.67E-32
TPI1	11936.69697	1.029670534	0.085972529	2.59E-33	7.69E-32
SEC14L4	372.0025587	2.348540006	0.198163173	2.95E-33	8.74E-32
RPS29	1435.791228	1.661265976	0.13960601	2.97E-33	8.79E-32
MSH2	411.7649493	-1.949994969	0.164111807	3.18E-33	9.38E-32
MR1	657.6720755	1.830529184	0.154134792	3.29E-33	9.69E-32
CYP4V2	1713.598414	1.876175103	0.158001476	3.39E-33	9.95E-32
DDX60	88.51093656	2.996422728	0.253454668	3.80E-33	1.11E-31
CEP131	268.1858653	-1.929381914	0.162640327	4.28E-33	1.25E-31
PHACTR4	3489.270081	1.5748741	0.132624324	4.41E-33	1.29E-31
GTF3A	1102.21602	1.264421059	0.10623986	4.44E-33	1.29E-31
ZNF426	2506.829407	1.728963393	0.145802138	4.63E-33	1.35E-31
SLC36A2	736.0594653	2.130041545	0.180120442	4.75E-33	1.38E-31
ZBTB8A	2698.875873	1.752865361	0.147890827	4.85E-33	1.41E-31
BRIP1	1484.136911	1.655242274	0.139659462	4.90E-33	1.42E-31
MS4A10	661.3634329	1.936257347	0.16360011	4.90E-33	1.42E-31
RAET1E	163.8873582	2.310725106	0.195777836	5.63E-33	1.62E-31
SRSF5	335.4707741	-1.857959176	0.157010088	6.31E-33	1.82E-31
DLGAP5	424.2373338	-1.79767497	0.152008624	6.79E-33	1.95E-31
LOC100130451	171.9021845	2.185656637	0.185341129	6.98E-33	2.00E-31
LRRC25	288.6165895	2.55319557	0.216965777	7.14E-33	2.04E-31
AGBL2	70.78966381	4.017689885	0.341336268	7.16E-33	2.05E-31
NMUR1	167.7088286	2.229186935	0.189303586	8.24E-33	2.35E-31
DNAJC5	597.1285996	-1.458519345	0.123338568	9.15E-33	2.61E-31
CYP20A1	3648.317322	1.654000276	0.140151233	9.75E-33	2.77E-31
LRRC74B	456.192008	2.19538511	0.186697577	9.87E-33	2.80E-31
CRABP2	114.282595	2.649399004	0.22562684	1.01E-32	2.87E-31
PDE12	658.3018893	1.565562304	0.132646678	1.04E-32	2.93E-31
MTRNR2L5	765.7586036	1.996823572	0.169709435	1.07E-32	3.02E-31
BMP8A	240.350497	2.060894356	0.175279467	1.13E-32	3.19E-31
ANKRD1	184.752396	2.115051568	0.179960157	1.18E-32	3.31E-31
FAM83A	78.84856103	3.259115933	0.278079239	1.20E-32	3.36E-31
TRPM7	1768.689127	1.505389125	0.127639983	1.24E-32	3.47E-31
RHBG	296.1882894	2.380135869	0.20308723	1.38E-32	3.87E-31
NDUFA1	952.1754139	1.391890911	0.118019776	1.39E-32	3.89E-31
USP49	594.848301	1.517698767	0.128831413	1.40E-32	3.90E-31
CEP104	1146.913562	1.65373368	0.140552162	1.46E-32	4.06E-31
BPNT1	1066.863211	1.67673905	0.142605574	1.58E-32	4.38E-31
ATF4	1586.869761	-1.219847588	0.103435849	1.66E-32	4.60E-31
PEX13	1391.198374	1.732232313	0.147467106	1.71E-32	4.74E-31
RSPH3	913.8262968	1.724067511	0.146808017	1.77E-32	4.88E-31
EPHA2	1334.501684	1.466854789	0.124639802	1.79E-32	4.93E-31
FCAR	716.9059046	2.119802764	0.180959977	1.80E-32	4.95E-31
USP33	990.412534	1.180791019	0.100135261	1.84E-32	5.04E-31
AGPAT1	863.21102	1.140250069	0.096695791	1.91E-32	5.22E-31
SOX12	482.3437035	-1.57553025	0.134170452	2.07E-32	5.65E-31
SLC39A7	399.3878496	-1.540218815	0.131197389	2.39E-32	6.53E-31
ZNF677	328.1432538	2.032742656	0.173838741	2.43E-32	6.62E-31
PRR12	236.895694	-2.027698131	0.17323121	2.67E-32	7.25E-31
WDR6	533.0557842	-1.419185845	0.120880285	2.68E-32	7.28E-31
SMTN	894.995531	-1.287864383	0.109728973	3.14E-32	8.51E-31
DCAF10	1271.718997	1.463299254	0.124869477	3.15E-32	8.52E-31
SVOP	1056.53114	2.054385814	0.176062041	3.31E-32	8.94E-31
RPL19	12413.89585	1.046094529	0.088912563	3.45E-32	9.31E-31
EXPH5	960.9144447	1.977047195	0.16950629	3.66E-32	9.84E-31
ASUN	362.8281601	-1.6196325	0.138483763	3.67E-32	9.85E-31
CCND1	4575.206863	-1.210482799	0.103262854	3.93E-32	1.05E-30
HLA-DOA	103.5559176	2.83756975	0.24430645	4.23E-32	1.13E-30
SEPN1	813.7300411	1.268648784	0.108312627	4.33E-32	1.16E-30
KLHL28	230.2406242	1.954071555	0.16780123	4.57E-32	1.22E-30
MINOS1	1524.781445	1.65532593	0.141833631	4.61E-32	1.23E-30
USMG5	1123.272143	1.197632576	0.102266208	4.66E-32	1.24E-30
CCDC142	1818.420831	1.759577877	0.150950387	4.79E-32	1.27E-30
TSTD3	706.258673	1.967180866	0.169036989	4.91E-32	1.30E-30
GRTP1	706.8758808	1.843712773	0.158294795	4.96E-32	1.31E-30
RNF41	1995.952586	1.765949434	0.15160378	5.30E-32	1.40E-30
TNFRSF9	480.3763497	1.887041138	0.162229702	5.54E-32	1.46E-30
PDE6A	839.2013761	1.964385407	0.169301996	5.99E-32	1.58E-30
CHST6	1006.160313	1.765532839	0.151751467	6.18E-32	1.62E-30
ZNF471	310.1314319	1.762831588	0.151609242	6.60E-32	1.73E-30
KCNE4	362.5414665	1.922499295	0.165514115	6.63E-32	1.74E-30
MARVELD3	708.1605905	1.922358113	0.165592079	7.20E-32	1.88E-30
SMC2	825.9432883	-1.543149529	0.132612868	7.42E-32	1.94E-30
ASTN2	4592.076659	1.496352444	0.12880689	8.37E-32	2.18E-30
RPL31	4626.10231	1.125907605	0.096516389	8.79E-32	2.29E-30
CDK11B	1029.881144	-1.398868774	0.120253984	8.89E-32	2.31E-30
RNF24	655.9653601	1.500762547	0.129129328	9.04E-32	2.34E-30
OST4	447.3293764	1.491578193	0.128329342	9.21E-32	2.38E-30
MEGF9	322.9383306	1.57199506	0.135312235	9.23E-32	2.39E-30
IFNLR1	996.6656784	1.885335475	0.162714397	9.71E-32	2.51E-30
RPL38	2931.608234	1.141535012	0.097963203	1.01E-31	2.60E-30
RPL36A	13036.09253	1.229352913	0.105998254	1.02E-31	2.62E-30
SIGLEC6	389.6051227	2.021501153	0.174704971	1.03E-31	2.63E-30
SP100	959.5835852	1.219951761	0.104874651	1.09E-31	2.79E-30
SUV39H1	274.3506637	-1.8122198	0.156409703	1.18E-31	3.03E-30
HSBP1	1573.555071	1.149479612	0.098823461	1.25E-31	3.20E-30
DDX27	1477.921389	-1.259729781	0.10856259	1.47E-31	3.74E-30
OLFML2A	202.514713	1.991386831	0.172484001	1.48E-31	3.77E-30
MYL12A	2033.153049	1.128627482	0.097138863	1.51E-31	3.83E-30
SLC35F1	241.4860944	2.281859864	0.198083735	1.53E-31	3.88E-30
NASP	1651.18244	-1.295366257	0.111717885	1.54E-31	3.90E-30
ADAMTSL2	279.7996137	1.884656124	0.163283298	1.60E-31	4.04E-30
ARHGAP26	640.900889	1.786841121	0.154819921	1.78E-31	4.48E-30
NXF1	748.5945705	1.263334064	0.109020378	1.83E-31	4.61E-30
KLB	274.398046	2.129782442	0.18506862	1.98E-31	4.97E-30
RPL36AL	1686.184746	-1.47362222	0.127507735	1.98E-31	4.97E-30
AKR1D1	159.226666	2.42795225	0.211393791	2.11E-31	5.28E-30
AP3D1	1165.624833	-1.427687719	0.123682998	2.43E-31	6.09E-30
ZNF101	1489.183167	1.62204878	0.140699301	2.45E-31	6.13E-30
AP1S3	1720.646206	1.630596017	0.141475758	2.53E-31	6.30E-30
GPATCH4	1271.841793	-1.819252148	0.157142878	2.60E-31	6.48E-30
ZC3H6	395.9659145	1.678481783	0.145740893	2.65E-31	6.58E-30
SEPW1	709.9618609	1.308747518	0.113316646	2.70E-31	6.70E-30
PILRB	381.5820489	-1.752163156	0.15222276	2.72E-31	6.74E-30
PARD6G	782.8521632	1.810672966	0.157427385	2.77E-31	6.86E-30
OSBPL2	1072.997997	1.439268969	0.124819805	2.90E-31	7.16E-30
TADA2B	744.6236859	1.75544523	0.152654811	3.01E-31	7.42E-30
ETFBKMT	151.5982206	2.169111507	0.189169224	3.16E-31	7.77E-30
TCAF1	985.0944205	-1.361646733	0.118115618	3.28E-31	8.05E-30
TUBA4A	414.672229	-1.556135952	0.135204896	3.36E-31	8.24E-30
ATP5L	1411.242525	1.12378969	0.097341635	3.55E-31	8.70E-30
MTFMT	1457.232769	1.747163654	0.152241837	3.98E-31	9.73E-30
PNPT1	1965.0232	1.403936346	0.122044207	4.15E-31	1.01E-29
LYZ	1046.101093	1.842013256	0.160712913	4.33E-31	1.06E-29
BRD4	767.2998417	-1.478384442	0.12881864	4.99E-31	1.21E-29
NME4	1271.757237	1.391059804	0.121150078	5.43E-31	1.32E-29
TTK	351.7848052	-2.020702872	0.176846623	5.67E-31	1.38E-29
CFL1	14384.18619	1.096707139	0.095406556	6.65E-31	1.61E-29
UCK2	300.3906509	-1.766790503	0.154501202	7.03E-31	1.70E-29
BBX	523.8357862	-1.594521922	0.139447266	7.21E-31	1.74E-29
ERGIC1	827.884964	1.311182717	0.114363347	7.39E-31	1.78E-29
FBXO27	1122.289222	1.946016255	0.170574096	7.47E-31	1.80E-29
UAP1	559.3087379	-1.392005627	0.121527781	7.73E-31	1.86E-29
MGST1	467.1154934	1.326045444	0.115846602	8.83E-31	2.12E-29
ABCC9	5286.781567	1.264872559	0.110543938	9.38E-31	2.25E-29
SYNPO2	330.7588797	1.797971369	0.157763614	9.44E-31	2.26E-29
CD36	152.5963417	2.949964884	0.260309902	9.49E-31	2.27E-29
ATXN3	970.5704038	1.537045504	0.134712251	1.05E-30	2.51E-29
SIGLEC10	718.0630142	1.878234937	0.165076902	1.06E-30	2.52E-29
CPM	1250.034647	2.082384048	0.183215026	1.06E-30	2.53E-29
CCDC157	757.1959769	1.909137122	0.167826601	1.08E-30	2.57E-29
UEVLD	347.2588597	1.624405935	0.142593256	1.18E-30	2.79E-29
ITGA3	3871.656043	-1.10880229	0.096984469	1.30E-30	3.08E-29
MAP1LC3B	1646.95044	1.048914567	0.091680841	1.30E-30	3.08E-29
PSMD1	1553.156973	-1.262764688	0.110631775	1.31E-30	3.10E-29
PKP2	353.980038	1.561677987	0.137143092	1.32E-30	3.12E-29
CCNA2	422.0431572	-1.651551713	0.145105353	1.33E-30	3.13E-29
UQCR11	1058.825571	1.295569323	0.113525613	1.35E-30	3.17E-29
NENF	703.4122882	1.186888586	0.103950626	1.43E-30	3.35E-29
ZC3H14	326.1053835	-1.698258852	0.149367749	1.56E-30	3.66E-29
CCDC74B	90.02106308	2.875031429	0.254481291	1.65E-30	3.86E-29
CEP19	288.4223213	1.969207852	0.173758899	1.66E-30	3.88E-29
AS3MT	710.7493601	1.835270621	0.161842093	1.75E-30	4.08E-29
ZFHX3	309.7901671	-1.672255804	0.147172149	1.77E-30	4.11E-29
SDHA	820.2250725	-1.23252857	0.108149235	1.77E-30	4.11E-29
KIF20B	843.3531326	-1.673791094	0.147541619	1.83E-30	4.25E-29
GIGYF1	532.8165021	-1.355427411	0.119175119	2.01E-30	4.65E-29
XRCC2	641.8806881	1.458313754	0.128392991	2.05E-30	4.75E-29
DNAL1	1291.150748	1.658171846	0.146265425	2.09E-30	4.82E-29
TNFRSF1B	156.4736951	2.453859421	0.217437731	2.09E-30	4.83E-29
ALDH6A1	1646.980608	1.9356704	0.171183571	2.34E-30	5.39E-29
RFT1	595.1790019	1.372096963	0.120906183	2.53E-30	5.82E-29
DSE	2045.94081	1.278564039	0.112559681	2.55E-30	5.87E-29
SLC1A2	184.675245	2.03520997	0.180248721	2.57E-30	5.89E-29
LOC100506127	836.3612931	1.556635538	0.137423165	2.64E-30	6.04E-29
PPARA	545.0575017	1.756666594	0.155302674	2.80E-30	6.40E-29
PLEKHA2	467.4370432	1.771627373	0.156783667	2.94E-30	6.72E-29
RPL37	8984.656364	1.233090009	0.108764068	3.00E-30	6.86E-29
ADIPOR1	985.960469	1.191899624	0.105024386	3.04E-30	6.94E-29
FGFR2	395.7396597	2.047341726	0.181636638	3.11E-30	7.07E-29
CTDSP1	309.5196843	-1.857207449	0.164358902	3.21E-30	7.30E-29
C1orf210	208.4038865	2.177547341	0.193418292	3.33E-30	7.55E-29
GALM	678.7115132	1.722431339	0.15193166	3.53E-30	8.01E-29
PSME2	1421.623139	1.028301634	0.090603547	3.80E-30	8.60E-29
PPP1R14B	2783.814401	1.120136235	0.098780579	3.88E-30	8.77E-29
ZNF716	619.8908249	1.953430672	0.173474735	3.89E-30	8.78E-29
TRIM13	507.449279	1.470967862	0.130184111	3.96E-30	8.92E-29
IFI44	69.28154701	6.334568465	0.555104486	3.99E-30	8.98E-29
HSPA6	240.9508499	9.513153354	0.813566015	4.13E-30	9.28E-29
CRTAM	309.5601444	1.905186806	0.169267065	4.23E-30	9.49E-29
ACBD7	671.9250159	1.71726543	0.152230103	4.31E-30	9.66E-29
SMYD4	977.5434636	1.496534386	0.132554879	4.40E-30	9.85E-29
RPS4X	15371.2133	1.105461863	0.097795457	6.00E-30	1.34E-28
IRF7	82.56500775	2.899243133	0.259170725	6.21E-30	1.38E-28
SART1	1085.604589	-1.299022519	0.115244543	6.39E-30	1.42E-28
C1QTNF6	305.8220459	1.858497369	0.16566265	6.70E-30	1.49E-28
QPCTL	837.9880881	1.898436426	0.169528919	7.53E-30	1.67E-28
CDK2AP1	850.9240113	1.155340766	0.102460894	7.55E-30	1.68E-28
ESYT2	1137.398198	1.105665792	0.098022144	7.65E-30	1.69E-28
ACSL6	172.814651	2.329324605	0.208574329	8.35E-30	1.85E-28
SCAI	1422.882999	1.683672467	0.150165256	8.69E-30	1.92E-28
APOPT1	1301.001656	1.470853033	0.130980024	8.79E-30	1.94E-28
POLR2E	3440.281682	1.182401499	0.105043209	9.21E-30	2.03E-28
ZYG11A	516.3128525	1.946287173	0.174085389	9.66E-30	2.12E-28
S100A10	6834.112997	1.128193228	0.100208052	9.95E-30	2.19E-28
CCNF	288.7195234	-1.846978685	0.165042525	1.05E-29	2.30E-28
CTSC	1476.907399	1.264393632	0.112534884	1.05E-29	2.30E-28
TRIM58	828.3407757	1.91224507	0.171116277	1.09E-29	2.39E-28
APOL1	1195.450313	1.841148849	0.164809747	1.22E-29	2.66E-28
GAL3ST4	228.4826812	2.271128863	0.203937907	1.23E-29	2.68E-28
EMP2	2199.379208	1.568803852	0.140179542	1.24E-29	2.70E-28
KIF18A	357.5662173	-1.754068521	0.156932701	1.24E-29	2.70E-28
DHRS2	52.72530253	4.843083092	0.433163064	1.29E-29	2.81E-28
LRRC27	943.8180995	1.936275958	0.173574452	1.30E-29	2.83E-28
PACSIN3	278.5960342	-1.912580174	0.171222611	1.33E-29	2.88E-28
NCOA6	1015.208083	1.203596016	0.107280779	1.36E-29	2.94E-28
TXN	3088.132977	1.296102711	0.115669077	1.43E-29	3.09E-28
FBXO6	553.5364201	1.791823652	0.160594017	1.44E-29	3.10E-28
KIF21A	328.6931158	-1.720288169	0.154095886	1.50E-29	3.23E-28
TNFAIP8L1	2133.737106	1.664353035	0.149123727	1.59E-29	3.42E-28
LRRC2	778.7576392	1.935191937	0.173900057	1.80E-29	3.87E-28
ASPM	748.5236026	-1.775036468	0.159551516	2.21E-29	4.74E-28
SFXN1	1846.159857	1.410837095	0.126499913	2.26E-29	4.84E-28
CEACAM8	306.5628033	1.896134961	0.170744369	2.31E-29	4.94E-28
KDELC2	986.9480829	1.34299717	0.12038598	2.34E-29	5.00E-28
RPL10A	5143.564046	1.027331149	0.091837165	2.44E-29	5.21E-28
ENC1	324.8954193	1.537495859	0.138129705	2.61E-29	5.56E-28
ARL10	346.4740036	2.13695489	0.192997954	2.77E-29	5.89E-28
ORAI2	4008.294965	1.626384549	0.146329151	2.79E-29	5.93E-28
NDUFB11	1986.06318	1.14427897	0.10252745	2.81E-29	5.95E-28
LARP1	1068.475188	-1.10155288	0.09866497	2.87E-29	6.08E-28
HLA-B	388.1593784	1.411914884	0.127057525	3.63E-29	7.69E-28
PDCD10	186.3747579	-2.311138565	0.208935256	3.66E-29	7.73E-28
CCDC113	270.9381991	1.773573022	0.160206579	3.83E-29	8.09E-28
PSRC1	209.3942572	-2.000333788	0.18075961	3.84E-29	8.09E-28
TMEM56	380.0467924	1.58874492	0.143348772	4.02E-29	8.46E-28
TBCB	1060.426598	1.133457652	0.102014908	5.00E-29	1.05E-27
CCDC12	134.5094611	-2.975792196	0.269744369	5.05E-29	1.06E-27
ZNF264	2163.910435	1.677858775	0.151747881	5.17E-29	1.08E-27
ARF6	688.3997172	-1.168871828	0.105348825	5.75E-29	1.20E-27
ARMC9	684.2379505	1.535969029	0.139125169	6.66E-29	1.39E-27
PDK3	425.8847405	1.535901148	0.139110538	6.78E-29	1.42E-27
C9orf16	1081.31956	1.478988689	0.133936421	7.15E-29	1.49E-27
NABP2	1004.667756	1.201763872	0.108564641	7.25E-29	1.51E-27
TRPV1	417.750904	1.787164092	0.162419181	7.97E-29	1.66E-27
TCTN1	1782.152632	1.383144895	0.125371112	8.93E-29	1.85E-27
CAPNS1	7426.049981	1.139584771	0.103060487	9.14E-29	1.90E-27
APOBEC3D	976.6351227	1.543872732	0.140201292	9.38E-29	1.94E-27
CDC42EP1	508.7611869	-1.302942031	0.118040477	9.45E-29	1.96E-27
ZNF713	971.6422886	1.83162485	0.166737455	9.52E-29	1.97E-27
DUSP19	336.5417247	1.766641499	0.160919877	1.07E-28	2.21E-27
DBT	1120.566479	1.434016249	0.130241921	1.08E-28	2.23E-27
KCNN4	373.6273479	-1.745796879	0.158923298	1.09E-28	2.23E-27
ABHD18	772.1838081	1.677086456	0.152797816	1.22E-28	2.51E-27
RAD9B	154.8421963	2.631992424	0.2412876	1.27E-28	2.60E-27
SF3B2	1755.039197	-1.087837788	0.098631466	1.29E-28	2.64E-27
EAF1	641.5050088	1.558716304	0.141929407	1.35E-28	2.76E-27
ANKZF1	141.9250046	-2.478297533	0.2266758	1.53E-28	3.11E-27
TCAF2	346.5150025	1.676150002	0.153082432	1.62E-28	3.30E-27
SLC25A15	874.3858749	1.740007545	0.159152377	1.83E-28	3.72E-27
SLC27A4	314.4990186	-1.82144789	0.166985776	2.22E-28	4.50E-27
NANOGNB	128.8833717	2.922014888	0.269430874	2.27E-28	4.61E-27
PIF1	177.8263843	-2.370295347	0.217634615	2.28E-28	4.62E-27
IVNS1ABP	406.848374	-1.514961866	0.138497568	2.32E-28	4.69E-27
S1PR2	802.4920827	1.683920399	0.154260469	2.36E-28	4.77E-27
POU2AF1	355.7705039	2.313027065	0.212911352	2.46E-28	4.96E-27
SH3BGRL	747.2048899	1.403642452	0.128302512	2.46E-28	4.96E-27
SMC4	2266.740509	-1.356611844	0.123986101	2.48E-28	4.99E-27
SGSM1	453.5828915	2.148747777	0.19774396	2.69E-28	5.40E-27
SHOX	704.4755971	1.771252588	0.162594946	2.75E-28	5.51E-27
FAM111B	453.9590951	-1.753959999	0.161198616	3.25E-28	6.52E-27
AP2M1	2811.501176	1.007325951	0.092029024	3.64E-28	7.29E-27
IFITM1	53.53824469	5.255652601	0.482047153	3.65E-28	7.29E-27
KCNE3	266.5780404	2.074221689	0.19132964	3.69E-28	7.36E-27
ITM2B	948.7183627	1.261939177	0.115619858	3.83E-28	7.64E-27
AVIL	66.64350989	6.463342325	0.586950407	4.12E-28	8.20E-27
RAN	3316.344722	1.026358947	0.093919858	4.35E-28	8.64E-27
CAMK1D	849.695367	1.714967307	0.157966142	4.35E-28	8.64E-27
ADI1	526.9769293	1.441120562	0.132437522	4.36E-28	8.66E-27
C2orf61	88.08697683	7.336960237	0.660450046	4.77E-28	9.45E-27
NOL9	2303.077729	1.461286057	0.134430407	5.04E-28	9.98E-27
TACC3	744.5516655	-1.162811148	0.10671639	5.16E-28	1.02E-26
ERVW-1	97.55083365	2.60930597	0.241941984	5.34E-28	1.05E-26
SLC35E3	578.1926991	1.923204989	0.17784276	5.74E-28	1.13E-26
KLHL30	191.5473738	2.042845531	0.189119329	5.89E-28	1.16E-26
NKTR	772.6256714	-1.331876451	0.122576736	5.91E-28	1.16E-26
CSTB	579.7283751	1.377914669	0.12688237	6.02E-28	1.18E-26
CHRNB1	1063.054252	1.350469271	0.124332369	6.06E-28	1.19E-26
ARL4C	959.1371213	-1.074370466	0.098648402	6.10E-28	1.20E-26
GTPBP4	581.8049479	-1.382571186	0.127357642	6.27E-28	1.23E-26
TARDBP	885.5334433	-1.149452165	0.105657743	6.33E-28	1.24E-26
CETN2	648.8744122	1.347912239	0.124148677	6.39E-28	1.25E-26
MOCS3	421.5332781	1.913028463	0.177126678	6.64E-28	1.29E-26
SLC25A23	809.6786482	1.085864245	0.099781395	6.74E-28	1.31E-26
SCARB2	621.2289956	1.16187746	0.106885348	6.98E-28	1.36E-26
CDH23	546.8732961	1.939830057	0.179724121	7.03E-28	1.37E-26
PDGFB	217.5634162	-1.874864092	0.17349509	7.20E-28	1.40E-26
FBXL20	1202.572662	1.636690719	0.151307876	7.46E-28	1.45E-26
ZNF543	159.3603174	2.338819554	0.217297002	7.94E-28	1.54E-26
CDK5RAP3	401.831227	-1.444784981	0.133431084	8.07E-28	1.56E-26
IBA57	1217.556066	1.696824196	0.157104223	8.47E-28	1.63E-26
RPL29	7907.116987	1.052240073	0.096865274	8.69E-28	1.68E-26
SAPCD2	515.5123447	-1.349176847	0.124715431	1.00E-27	1.93E-26
ZNF669	639.7800469	1.689612559	0.156740084	1.01E-27	1.95E-26
SMARCA4	311.3422401	-1.987552287	0.184849759	1.07E-27	2.06E-26
NDUFS2	529.634139	-1.29659166	0.119922599	1.12E-27	2.15E-26
PSPH	749.2407354	1.515715864	0.140555766	1.17E-27	2.24E-26
CD84	857.6198445	1.740156387	0.161700724	1.22E-27	2.34E-26
GSG1	974.9422024	1.46408243	0.135778991	1.27E-27	2.43E-26
SCN11A	222.2353239	1.760522269	0.163720565	1.28E-27	2.44E-26
ZKSCAN7	180.0995226	2.108819818	0.196591818	1.28E-27	2.44E-26
JAK3	435.0169703	1.813419035	0.1688468	1.37E-27	2.62E-26
EXOC3L2	266.6432342	1.863086555	0.17359824	1.44E-27	2.74E-26
NOP2	776.6634357	-1.182216174	0.109493053	1.46E-27	2.77E-26
EREG	693.2322886	1.118801292	0.103543768	1.48E-27	2.81E-26
LYRM7	1852.674803	1.546206762	0.143714517	1.51E-27	2.86E-26
CSF2RA	554.9026768	2.083022472	0.194546674	1.61E-27	3.04E-26
TMEM130	222.3557975	1.958324408	0.183005224	1.90E-27	3.60E-26
SSTR2	263.0917702	2.166066075	0.202877335	2.06E-27	3.90E-26
AKR1B10	159.4609176	2.118134409	0.198527743	2.35E-27	4.44E-26
ZDHHC3	781.3949328	1.064551872	0.098902121	2.50E-27	4.71E-26
PRELP	408.3906313	1.685548812	0.157634176	2.63E-27	4.94E-26
LOC101928841	419.3268361	1.892749128	0.177332191	2.66E-27	5.01E-26
POLH	2509.004839	1.469844327	0.137276162	2.88E-27	5.41E-26
INMT	416.2393002	1.953801547	0.1832866	2.95E-27	5.52E-26
RPS6KL1	50.77003821	4.156049691	0.39068953	3.15E-27	5.88E-26
CMTM3	402.6273067	-1.529087364	0.1429023	3.15E-27	5.88E-26
MYL6B	428.7362723	1.372705787	0.128215185	3.17E-27	5.92E-26
ARFGAP1	355.0100376	-1.746766962	0.163753005	3.29E-27	6.14E-26
FUT2	545.8984658	1.695768708	0.15890114	3.35E-27	6.24E-26
RBPJ	224.0982492	-1.832867024	0.171975651	3.68E-27	6.84E-26
RSU1	880.144214	1.070573986	0.099806421	3.75E-27	6.97E-26
NOL7	383.2492884	-1.608671375	0.150842399	3.77E-27	7.00E-26
DNAJC22	762.2460997	1.77965414	0.167184004	4.06E-27	7.53E-26
F8A1	274.5546443	-1.680128293	0.157635464	4.21E-27	7.79E-26
DESI1	1384.538016	1.454520075	0.136335298	4.41E-27	8.15E-26
FAM156B	513.9938747	-1.715509075	0.16106975	4.46E-27	8.24E-26
ODF2L	3785.370723	1.306950371	0.122358201	4.60E-27	8.48E-26
ITIH5	373.0372026	1.723247627	0.162089939	4.88E-27	8.99E-26
CHM	382.9136552	1.400856221	0.13140837	5.04E-27	9.29E-26
NWD1	437.6673239	1.81545856	0.171036467	5.40E-27	9.94E-26
L1TD1	470.9863909	1.84832313	0.174220002	5.60E-27	1.03E-25
HILPDA	666.1513667	1.692396649	0.159340141	5.65E-27	1.04E-25
SLC29A1	233.7370831	-2.07776985	0.195908819	5.75E-27	1.05E-25
RPGRIP1	48.8138252	5.232007554	0.491120734	6.23E-27	1.14E-25
TGFBRAP1	648.9468892	1.313161624	0.123296833	6.29E-27	1.15E-25
KCNN3	259.9408966	1.702469409	0.160473277	6.41E-27	1.17E-25
BUB3	453.6718638	-1.397722129	0.131541933	7.31E-27	1.33E-25
CHP1	2123.037061	1.32747367	0.124622597	7.65E-27	1.39E-25
DDX24	686.5418461	-1.143180475	0.107342847	7.77E-27	1.41E-25
GNAL	543.3024145	1.551943378	0.146441915	8.38E-27	1.52E-25
OVGP1	48.90323718	4.214401306	0.399645001	8.44E-27	1.53E-25
FITM2	1504.615358	1.60340842	0.151492676	9.15E-27	1.66E-25
PDZD11	542.0713451	1.22406123	0.115229728	9.35E-27	1.69E-25
UBE2L6	217.8935048	1.845832924	0.1747141	9.55E-27	1.73E-25
COQ10B	496.2581896	1.40645691	0.132923922	1.17E-26	2.12E-25
SLC2A4	236.7659674	1.711702996	0.162350625	1.27E-26	2.30E-25
LAP3	471.1562728	1.321133154	0.124902491	1.39E-26	2.51E-25
TMEM38A	380.3404896	1.959641413	0.186538875	1.52E-26	2.73E-25
PANK2	1823.61527	1.228285976	0.116131717	1.53E-26	2.76E-25
ISG20	74.35976192	3.017776771	0.288333838	1.54E-26	2.76E-25
MAP3K9	453.0037083	1.574697441	0.149472326	1.58E-26	2.83E-25
MTRNR2L3	1519.122957	1.760287944	0.167516754	1.67E-26	3.00E-25
LIAS	461.0184654	1.467174102	0.139188522	1.69E-26	3.03E-25
FAM227A	1055.671582	1.741846628	0.16568115	1.72E-26	3.07E-25
PTAFR	590.2657206	2.061770918	0.196627011	1.74E-26	3.10E-25
ZNF500	680.880952	1.353899454	0.128328803	1.74E-26	3.11E-25
TPR	1171.464202	-1.448294066	0.137473152	1.84E-26	3.27E-25
NHP2	863.0999131	1.20022017	0.113688516	1.94E-26	3.45E-25
RPS6KA3	512.8887962	1.410758803	0.133973784	2.02E-26	3.59E-25
BMP8B	145.443961	1.994003605	0.190373616	2.14E-26	3.79E-25
GMEB1	566.5022456	1.503402314	0.143084418	2.31E-26	4.10E-25
ARHGEF6	170.3068202	2.105698789	0.20144883	2.35E-26	4.17E-25
DEK	2287.145817	-1.192129075	0.113133442	2.37E-26	4.19E-25
GNB4	901.6733233	1.204457852	0.114321473	2.42E-26	4.28E-25
RAVER1	537.8074847	-1.255115667	0.119170224	2.46E-26	4.34E-25
FBXO48	261.7173682	2.372766774	0.227598491	2.63E-26	4.63E-25
LOC100996842	50.78966989	4.154412931	0.398486687	2.82E-26	4.95E-25
TMEM17	407.659284	1.764889367	0.168835595	3.13E-26	5.49E-25
TRIM59	761.7393201	1.597593652	0.152589437	3.19E-26	5.59E-25
STRIP2	535.9246944	1.478572525	0.141097626	3.21E-26	5.61E-25
CXCL3	49.20653214	5.0172226	0.479534101	3.30E-26	5.77E-25
DCAF11	735.6601663	1.256361455	0.119651532	3.31E-26	5.78E-25
MFAP5	222.2238679	2.388869835	0.22975235	3.45E-26	6.02E-25
SPTAN1	1549.695633	-1.112577494	0.105840202	3.56E-26	6.20E-25
SRSF1	1429.942388	-1.00610843	0.095648383	3.68E-26	6.41E-25
PRRC2C	3676.805743	-1.281854481	0.122316574	4.00E-26	6.96E-25
GFOD2	1499.243877	1.480639065	0.141670897	4.24E-26	7.36E-25
DDX11	596.871454	-1.303699354	0.124439703	4.25E-26	7.37E-25
ZNF440	274.2830522	1.669371252	0.160004517	4.26E-26	7.38E-25
SREK1IP1	608.5239227	1.447539391	0.138465623	4.33E-26	7.49E-25
RAB21	506.2197428	1.339823749	0.128089922	4.61E-26	7.96E-25
RBSN	531.8834632	1.403543994	0.134292649	4.69E-26	8.08E-25
NFIB	310.1345455	-1.63242318	0.156696768	5.23E-26	9.00E-25
TNFAIP8L3	284.1228868	1.549260419	0.148667538	5.46E-26	9.38E-25
DROSHA	783.7218651	-1.125999052	0.107588633	5.72E-26	9.81E-25
COX4I1	2787.854568	1.101727797	0.10526687	5.78E-26	9.91E-25
FFAR4	212.9483158	2.114655814	0.204014226	5.86E-26	1.00E-24
RHD	475.8072499	2.183352392	0.210746877	5.96E-26	1.02E-24
NOCT	257.9100038	1.641772532	0.157917209	6.46E-26	1.10E-24
REPS2	148.8425579	2.294521515	0.221827853	6.55E-26	1.12E-24
MRPL27	166.4921456	-2.155597251	0.207870165	6.66E-26	1.14E-24
SLBP	351.2885057	-1.442854488	0.138527801	6.98E-26	1.19E-24
CXCL16	229.6496444	1.635977458	0.157512245	7.34E-26	1.25E-24
PVR	641.7221704	-1.168416504	0.112054025	7.96E-26	1.35E-24
BCAS1	181.9494237	2.033608601	0.196716486	8.32E-26	1.41E-24
MDK	3508.29693	1.137550845	0.109093579	8.41E-26	1.43E-24
COX7A2	692.0319157	1.178130255	0.113109579	8.85E-26	1.50E-24
ANKH	365.1180162	1.406491455	0.135439582	9.43E-26	1.59E-24
ZFP14	861.0885301	1.552231895	0.149718441	9.62E-26	1.62E-24
CCDC36	46.49699947	4.4822462	0.434114128	9.74E-26	1.64E-24
PRRG4	652.0827191	1.686405742	0.163248198	1.24E-25	2.08E-24
EXO1	187.9109682	-1.977586141	0.191735211	1.27E-25	2.14E-24
GPLD1	303.1091286	1.779969462	0.172627128	1.39E-25	2.34E-24
ITGA10	51.93471332	3.873362573	0.377512578	1.43E-25	2.40E-24
NFE2	91.64572692	7.693201119	0.722737427	1.43E-25	2.41E-24
MRPL18	315.0407725	-1.606317505	0.15547219	1.44E-25	2.41E-24
NBPF8	431.9127168	1.304830917	0.12605004	1.54E-25	2.58E-24
CEP126	352.6148601	1.743894144	0.169288739	1.56E-25	2.60E-24
RRP12	426.5853705	-1.330090782	0.128571424	1.63E-25	2.73E-24
EIF4A3	381.735537	-1.380528516	0.1335618	1.70E-25	2.84E-24
C1orf35	152.6991233	-2.247365709	0.218622956	1.74E-25	2.91E-24
EPHB4	232.533403	-1.842708296	0.178893774	1.77E-25	2.94E-24
CD300LG	200.3206611	2.127535819	0.207551021	1.90E-25	3.17E-24
DZANK1	188.6600326	1.862656212	0.181347983	1.91E-25	3.18E-24
THOC2	1376.984523	-1.468662048	0.142519895	1.94E-25	3.22E-24
SPECC1	180.6476981	2.14723592	0.209543196	1.94E-25	3.22E-24
ELMOD1	522.9306197	2.262725682	0.220984066	2.02E-25	3.34E-24
CD83	166.6906901	1.82094014	0.177284362	2.03E-25	3.36E-24
MYEF2	190.4446663	1.950917524	0.190212602	2.08E-25	3.43E-24
XKR9	465.7818745	1.549501776	0.15054442	2.12E-25	3.49E-24
ENG	465.5969839	-1.537705114	0.149521265	2.24E-25	3.69E-24
PPP1R15B	540.9667651	1.226573548	0.118855714	2.28E-25	3.75E-24
SBSPON	109.0668262	2.388557108	0.233773216	2.38E-25	3.91E-24
ZNF555	312.1616271	1.638037652	0.159482986	2.38E-25	3.92E-24
PTBP3	414.2806228	-1.520745061	0.147772575	2.43E-25	3.99E-24
KDM5A	735.1199311	-1.522816822	0.148193714	2.47E-25	4.06E-24
OR7D2	382.0617936	1.957504572	0.191225748	2.49E-25	4.08E-24
PDE7A	710.8560347	1.449170704	0.140890702	2.51E-25	4.11E-24
BCLAF1	1115.139019	-1.190441013	0.115408626	2.54E-25	4.16E-24
WFDC8	404.0322281	2.121678716	0.207729963	2.82E-25	4.61E-24
ATP5J2	2548.309806	1.0224859	0.09907768	2.94E-25	4.79E-24
DNTTIP2	900.2336997	-1.255667493	0.122096106	3.03E-25	4.94E-24
EPHA10	581.26478	2.113504201	0.207203094	3.33E-25	5.42E-24
TXNDC12	901.8377266	1.028017779	0.099748799	3.47E-25	5.64E-24
ZNF749	274.7742167	1.604118163	0.156725908	3.60E-25	5.86E-24
AICDA	290.4628565	1.677325428	0.164026516	3.70E-25	6.01E-24
ARNTL2	818.7057647	1.212458576	0.118048608	3.87E-25	6.28E-24
CHMP1A	699.6035462	-1.191108797	0.115983485	4.17E-25	6.75E-24
RAB33B	568.8025332	1.785883233	0.175113329	4.41E-25	7.14E-24
HAUS2	1021.061095	1.139929409	0.111058583	4.51E-25	7.29E-24
GTF2E1	479.049671	1.810223147	0.177604332	4.56E-25	7.37E-24
CYP1A2	245.6835189	1.871377536	0.183728235	4.58E-25	7.39E-24
CHORDC1	382.8925006	-1.452288993	0.141945424	4.81E-25	7.75E-24
SPACA4	89.07037797	7.660210893	0.730533907	4.84E-25	7.79E-24
ACBD4	341.6725045	1.92091385	0.188893347	5.25E-25	8.44E-24
ZNF620	419.5500246	1.830856574	0.179901529	5.26E-25	8.46E-24
UPK1B	669.4902028	1.536965838	0.150638275	5.33E-25	8.56E-24
CORO2A	761.4780377	1.609480894	0.157873601	5.85E-25	9.38E-24
DNMT1	808.3908831	-1.078252277	0.105235695	5.98E-25	9.58E-24
TCEB2	1157.21716	1.247256316	0.122060582	6.44E-25	1.03E-23
STAT2	542.3223817	1.169591022	0.11436202	6.51E-25	1.04E-23
CCDC69	253.1137854	1.562476817	0.15350804	6.71E-25	1.07E-23
MPP7	286.6448037	1.84518509	0.181768977	6.76E-25	1.08E-23
IFI35	205.1595082	1.618158313	0.159047669	6.91E-25	1.10E-23
CECR1	107.8832829	2.229025938	0.220175587	6.91E-25	1.10E-23
MEFV	774.4564919	1.892813525	0.186592696	7.07E-25	1.12E-23
PTK6	707.1322381	1.666251211	0.164067159	7.48E-25	1.19E-23
TSPAN31	287.8457238	1.562699955	0.153732426	7.86E-25	1.25E-23
DST	712.0533511	-1.390511164	0.136570938	7.99E-25	1.27E-23
DPY19L4	663.8678607	1.330071529	0.130683212	8.76E-25	1.39E-23
MAP7D1	983.3780126	-1.113344737	0.109109979	8.83E-25	1.40E-23
CBX5	1435.816703	1.03777192	0.101632886	9.06E-25	1.43E-23
PANO1	510.262738	2.011275235	0.198964302	9.06E-25	1.43E-23
TIMM50	4122.583056	1.315918225	0.129287637	9.21E-25	1.45E-23
PLCXD3	169.2275043	1.996598844	0.197603744	9.54E-25	1.50E-23
GADD45A	372.1907354	1.298638712	0.127678934	9.82E-25	1.55E-23
C3orf33	503.3804251	1.925318843	0.190516085	1.00E-24	1.58E-23
SMC3	837.597196	-1.281537416	0.126029448	1.01E-24	1.59E-23
SH3BGRL3	3446.346624	1.267387294	0.124573121	1.01E-24	1.59E-23
MRGPRX3	120.4554069	2.405759033	0.238870606	1.04E-24	1.63E-23
MREG	1300.313744	1.668805541	0.164790942	1.05E-24	1.64E-23
ZNF114	490.2179489	1.65757462	0.163866005	1.16E-24	1.82E-23
COL11A2	72.77307166	2.719295859	0.270575391	1.22E-24	1.90E-23
CACNG8	1131.718519	1.83398643	0.181629081	1.30E-24	2.03E-23
UTS2B	67.17690115	2.855124052	0.284002342	1.38E-24	2.15E-23
AP4E1	524.8501761	1.447213488	0.143025207	1.42E-24	2.22E-23
MBD2	476.8035679	-1.272670865	0.125539694	1.45E-24	2.25E-23
FERMT3	98.58152572	2.383683566	0.237325302	1.45E-24	2.26E-23
ALG1	898.238748	1.389136327	0.137258888	1.48E-24	2.31E-23
CCL28	317.1180491	1.414605724	0.139830141	1.49E-24	2.31E-23
CC2D2A	580.6506554	1.70103402	0.168719143	1.56E-24	2.41E-23
CDCA7	199.3821382	-1.877948416	0.186304715	1.56E-24	2.42E-23
AFG3L2	395.7979133	-1.313949442	0.129616802	1.69E-24	2.62E-23
RASGRP4	308.3377307	2.12598774	0.211973583	1.85E-24	2.86E-23
FLCN	661.8582225	1.461923338	0.144873486	1.86E-24	2.87E-23
SENP5	549.7161876	1.333369074	0.131972528	1.88E-24	2.89E-23
NADK	479.9430886	1.203573487	0.118969702	1.93E-24	2.97E-23
RUBCN	695.5024036	1.265682156	0.125238877	1.96E-24	3.02E-23
CDCA4	181.7006452	-1.978361744	0.196772356	1.99E-24	3.06E-23
RARS2	715.3381911	1.211611057	0.119846465	2.04E-24	3.13E-23
TMEM14C	765.3781971	1.103993754	0.109113612	2.13E-24	3.28E-23
KMT2A	663.9955986	-1.131994098	0.111911717	2.14E-24	3.28E-23
THRAP3	814.7173901	-1.082628255	0.106987161	2.16E-24	3.31E-23
MPPE1	847.8014138	1.77077346	0.176298275	2.17E-24	3.33E-23
DAPP1	285.4294426	2.159031121	0.215866905	2.37E-24	3.63E-23
PAFAH1B1	694.9153925	-1.202968065	0.119147556	2.42E-24	3.70E-23
ZC3H15	886.2359751	-1.651529253	0.164566536	2.53E-24	3.86E-23
CDHR3	178.8184992	1.951859095	0.195034745	2.62E-24	4.00E-23
HSH2D	250.9337325	1.87100167	0.18702203	2.92E-24	4.44E-23
PDP2	1037.719262	1.541356601	0.153608887	2.94E-24	4.47E-23
ZSCAN2	284.36119	1.555672694	0.155041502	2.95E-24	4.48E-23
RDH16	99.19039127	2.435724681	0.244359546	2.97E-24	4.51E-23
CCDC30	463.9227561	1.839775162	0.183880114	2.99E-24	4.54E-23
VAMP3	1076.245644	1.034848174	0.102555186	3.06E-24	4.63E-23
RBM28	317.8127892	-1.542193652	0.153617356	3.07E-24	4.65E-23
PACS2	577.2567597	1.457595294	0.145162285	3.08E-24	4.65E-23
GREB1	678.618728	1.788988456	0.178957865	3.42E-24	5.17E-23
PHYH	257.1748116	1.407798645	0.140316438	3.47E-24	5.23E-23
LRPPRC	1211.696191	-1.063627861	0.105592111	3.53E-24	5.32E-23
GTF2H3	779.792036	1.609394825	0.161018077	4.16E-24	6.27E-23
PIGW	229.8716776	1.523232782	0.152263588	4.18E-24	6.28E-23
MALSU1	159.7873461	-2.122343655	0.21312692	4.26E-24	6.39E-23
RBM48	342.765583	1.401730234	0.139984888	4.35E-24	6.53E-23
PLEKHG4B	306.5437036	1.496469747	0.149635519	4.38E-24	6.56E-23
ZNF841	426.3162956	1.318349845	0.131554198	4.39E-24	6.58E-23
CHRM3	162.5789824	1.849258227	0.185526136	4.44E-24	6.64E-23
MRI1	871.53715	1.533481837	0.153387703	4.50E-24	6.73E-23
TOMM7	881.6113823	1.151548721	0.114718571	4.51E-24	6.74E-23
SLC20A1	347.8191853	-1.390270427	0.13884492	4.53E-24	6.76E-23
RNF125	996.6745842	1.553382549	0.155556437	4.86E-24	7.25E-23
ZBTB3	266.9813035	1.835792025	0.184396032	4.92E-24	7.33E-23
CHMP5	614.849021	1.084040325	0.108036378	5.11E-24	7.60E-23
TBRG1	475.2919653	1.276274366	0.127495252	5.11E-24	7.60E-23
PXMP4	1446.101126	1.356680677	0.135658735	5.22E-24	7.75E-23
RPS23	6418.776284	1.052905531	0.104823112	5.39E-24	7.99E-23
TAP1	385.9045332	1.440922414	0.144225821	5.47E-24	8.11E-23
SPAST	761.0719441	1.46881672	0.147193004	5.67E-24	8.39E-23
TNFRSF1A	260.5942663	-1.593173557	0.159791214	5.70E-24	8.43E-23
CBX3	1555.275366	-1.217032059	0.121598821	5.78E-24	8.54E-23
ENTPD1	817.1983482	1.277724665	0.127787798	5.78E-24	8.54E-23
MEAF6	762.0369308	1.07661597	0.107459146	5.98E-24	8.82E-23
GEMIN4	185.3210211	-1.997280199	0.200960935	6.05E-24	8.92E-23
ACADSB	327.8532113	1.422895592	0.142602241	6.17E-24	9.08E-23
SCN1B	484.3290516	1.778432314	0.178990854	6.38E-24	9.37E-23
GDAP2	375.8075606	1.289030312	0.129052377	6.38E-24	9.37E-23
LAMB4	267.9971995	2.039745751	0.205779816	6.41E-24	9.41E-23
BOLA3	336.5133079	1.278274417	0.128001423	6.58E-24	9.66E-23
RSL24D1	476.3194217	-1.454321021	0.145953723	6.74E-24	9.87E-23
FUZ	278.8389512	-1.637150645	0.164652547	6.94E-24	1.02E-22
TFRC	246.2967885	-1.657005074	0.166503669	7.04E-24	1.03E-22
TFDP2	2272.150069	1.572065999	0.158080867	7.31E-24	1.07E-22
MATN4	51.23350093	6.066393158	0.603733912	7.47E-24	1.09E-22
NOL11	291.6231249	-1.542221924	0.155137007	8.00E-24	1.17E-22
SLC50A1	1090.178562	1.449978761	0.145788349	8.10E-24	1.18E-22
EPGN	245.5614286	1.906359741	0.1925691	8.16E-24	1.19E-22
EME1	280.6614358	-1.569333293	0.158067406	8.79E-24	1.28E-22
SURF6	233.3148697	-1.82494457	0.184242674	8.98E-24	1.31E-22
NUP210L	77.59516006	7.456498662	0.732322634	9.46E-24	1.37E-22
PCF11	488.9879996	1.294638941	0.130103011	9.51E-24	1.38E-22
IVD	1016.519544	1.30701342	0.131410451	9.54E-24	1.38E-22
OPA3	1853.349605	1.42354406	0.143436517	1.00E-23	1.45E-22
SLC6A4	546.7280241	1.817229488	0.183846405	1.03E-23	1.49E-22
APOBEC3F	360.5659024	1.44990129	0.146169935	1.05E-23	1.51E-22
ZNF761	687.586921	1.287904496	0.129616458	1.05E-23	1.51E-22
ATP1B4	189.02502	1.917878716	0.194253858	1.06E-23	1.53E-22
TMEM106A	420.1491536	1.717150185	0.173643065	1.08E-23	1.55E-22
MYH9	6673.2044	-1.060960457	0.106707115	1.13E-23	1.62E-22
TAT	203.3624822	2.027590803	0.205726809	1.13E-23	1.62E-22
VCP	1557.780351	-1.073689833	0.107901469	1.21E-23	1.74E-22
HIST1H2BK	197.6347162	1.607823073	0.162693234	1.31E-23	1.88E-22
C11orf31	401.8678025	1.280211084	0.129101227	1.31E-23	1.88E-22
KIAA1324	1009.666637	1.387824405	0.140165984	1.36E-23	1.95E-22
MEX3A	246.0804864	-1.653501136	0.167441851	1.41E-23	2.01E-22
KCNA7	413.6503427	1.809886929	0.183871815	1.50E-23	2.14E-22
CABIN1	379.1706225	-1.301762093	0.13152487	1.62E-23	2.30E-22
BUB1B	285.7211278	-1.577345774	0.159794498	1.66E-23	2.36E-22
GTF2H2	353.4482367	1.421679953	0.143944311	1.69E-23	2.40E-22
BAG3	482.8862546	1.224371265	0.123684401	1.70E-23	2.42E-22
CDT1	778.0529494	-1.183577886	0.119559394	1.73E-23	2.46E-22
C8orf86	168.001553	2.259373629	0.230676329	1.76E-23	2.50E-22
KAT6B	187.3004404	-2.082831847	0.212256821	1.77E-23	2.51E-22
MPZL1	533.9761826	-1.162241816	0.117371262	1.78E-23	2.53E-22
PECAM1	166.3467872	2.09350072	0.213550874	1.81E-23	2.56E-22
PLCG1	417.4733245	-1.502611646	0.152338859	1.94E-23	2.74E-22
P3H4	1384.983494	1.448965529	0.147040416	2.05E-23	2.89E-22
MMGT1	275.6690527	-1.532343469	0.155571054	2.06E-23	2.92E-22
PLEKHA5	808.1338629	1.485633495	0.150846642	2.08E-23	2.93E-22
UBTF	635.7747333	-1.237671161	0.12528835	2.17E-23	3.05E-22
CCR6	472.0313744	1.8628674	0.190011613	2.19E-23	3.09E-22
EBP	795.955438	-1.087122267	0.110043216	2.37E-23	3.33E-22
RLIM	1095.448344	1.19577556	0.121188996	2.41E-23	3.39E-22
CD3G	140.7697652	2.322568035	0.238082736	2.50E-23	3.51E-22
ABCE1	446.2567583	-1.428301129	0.145197342	2.52E-23	3.54E-22
RPL9	8230.033235	1.12244068	0.113891815	2.83E-23	3.97E-22
TDGF1	134.4976057	2.335910478	0.239888181	2.96E-23	4.15E-22
SSBP2	531.4110536	1.946665668	0.199442127	3.15E-23	4.41E-22
SWSAP1	329.0763843	1.675002657	0.171237752	3.25E-23	4.53E-22
DMKN	1737.274063	1.061910337	0.107832054	3.37E-23	4.70E-22
STARD7	466.6369742	-1.311320365	0.133569074	3.43E-23	4.78E-22
PAX8	229.6266963	-1.776480922	0.181887306	3.72E-23	5.18E-22
IST1	413.5779111	-1.243309349	0.126778621	4.16E-23	5.79E-22
WBP1	329.2747706	1.259706174	0.128509362	4.23E-23	5.88E-22
PRPF40A	1540.590314	-1.458238197	0.149187965	4.33E-23	6.01E-22
VTI1B	632.5378527	1.139019359	0.116123025	4.57E-23	6.34E-22
HAS3	427.957713	-1.451983108	0.148523893	4.61E-23	6.39E-22
RPL26	14528.74016	1.036274016	0.106114182	4.94E-23	6.84E-22
DDX56	557.8080964	-1.277220576	0.130602986	5.20E-23	7.19E-22
MYH10	663.724927	-1.09285107	0.111495921	5.30E-23	7.31E-22
PLK2	897.8729964	-1.017186035	0.103705863	5.31E-23	7.33E-22
SIRPB2	225.2103047	2.029348376	0.209402695	5.76E-23	7.94E-22
TMEM120B	1664.233778	1.223965642	0.125266807	6.01E-23	8.28E-22
NUDT19	613.6140508	1.236962778	0.12661893	6.05E-23	8.32E-22
NSUN4	469.2614742	1.281697426	0.131304158	6.10E-23	8.38E-22
MEPCE	274.9664081	-1.481809421	0.152057289	6.11E-23	8.39E-22
MAP3K13	460.2064266	1.661563888	0.170990836	6.21E-23	8.52E-22
NMNAT1	1313.885083	1.632684944	0.167941207	6.22E-23	8.53E-22
TIAF1	121.2157929	-2.973966882	0.307887141	6.26E-23	8.57E-22
KNOP1	325.4625372	-2.013471865	0.208144874	6.44E-23	8.82E-22
SLC25A39	2051.521912	1.016547401	0.10385938	6.59E-23	9.01E-22
ICA1L	1208.673577	1.585350815	0.163165172	7.11E-23	9.72E-22
ACTA1	49.45450262	6.006647329	0.613138105	7.16E-23	9.77E-22
CAPN12	730.0920099	-1.814970519	0.187527175	7.43E-23	1.01E-21
TFDP1	682.2030284	1.056271845	0.108095043	7.44E-23	1.01E-21
SMC6	298.6550038	-1.748559467	0.180423715	7.50E-23	1.02E-21
RRAD	57.14921007	6.694856292	0.676760256	7.74E-23	1.05E-21
TFAP2C	205.4536963	-1.704197955	0.175739252	8.11E-23	1.10E-21
UQCRQ	778.3242722	1.143865573	0.11735229	8.31E-23	1.13E-21
ELOVL3	51.37397291	3.294184028	0.342549414	8.38E-23	1.14E-21
FOXL2NB	202.5813113	1.817766637	0.188024783	8.64E-23	1.17E-21
SRRM1	1540.627754	-1.236378908	0.12734684	1.02E-22	1.38E-21
PDCD11	527.503382	-1.227552831	0.126313718	1.04E-22	1.40E-21
PDE11A	278.1541321	1.761880883	0.182560262	1.07E-22	1.44E-21
ATAD2	700.0561603	-1.345941998	0.138782218	1.09E-22	1.47E-21
PRELID2	537.8206517	1.457014754	0.150379699	1.09E-22	1.47E-21
CNBD2	412.5372543	1.50149985	0.155224366	1.13E-22	1.52E-21
ZNF146	618.5176225	-1.334387109	0.137652045	1.15E-22	1.54E-21
STAR	233.0091854	1.615897775	0.167316888	1.16E-22	1.55E-21
ZNF546	323.4244099	1.712077197	0.177458315	1.18E-22	1.58E-21
SAMD9	42.92672606	4.212473803	0.438504064	1.18E-22	1.59E-21
GNL2	715.4936949	-1.157944671	0.119281935	1.22E-22	1.63E-21
EVPL	441.0988481	-1.408360623	0.145421365	1.22E-22	1.64E-21
MFSD4B	446.8366581	1.491722672	0.154524485	1.39E-22	1.86E-21
C19orf48	427.7445454	-1.453124452	0.150537472	1.45E-22	1.94E-21
GLOD4	368.4444588	-1.371699577	0.141911503	1.48E-22	1.98E-21
DUSP8	85.51844152	2.579770334	0.269763948	1.53E-22	2.03E-21
ZFP42	376.4669026	1.766916106	0.183841956	1.58E-22	2.10E-21
MPZL3	345.0271094	1.774230956	0.18465008	1.61E-22	2.14E-21
EYA3	554.3843321	1.204161389	0.12455508	1.68E-22	2.23E-21
NHLH1	41.20926369	5.385985214	0.556998852	1.75E-22	2.32E-21
C7orf61	50.4543341	3.474893224	0.364545492	1.76E-22	2.34E-21
GBP1	41.33482225	4.46672021	0.466342129	1.80E-22	2.39E-21
ZMYM5	550.769226	1.732735676	0.180470366	1.81E-22	2.39E-21
THEM4	388.7563474	1.688304782	0.175808507	1.85E-22	2.45E-21
CXorf56	1215.354123	1.359396871	0.141030283	1.87E-22	2.47E-21
WDR93	155.1608174	1.999171509	0.209068829	2.06E-22	2.72E-21
CTDSPL	161.9076817	-1.923448237	0.200770394	2.26E-22	2.98E-21
CNNM1	261.4312343	1.96120849	0.205238843	2.28E-22	3.00E-21
ITGAL	126.2782363	2.175231445	0.228096394	2.35E-22	3.10E-21
IRAK4	661.3158861	1.439654166	0.149888699	2.36E-22	3.11E-21
ZNF681	359.2119777	1.46854798	0.15299798	2.43E-22	3.19E-21
C12orf65	1821.281043	1.504787039	0.156818642	2.46E-22	3.23E-21
TBCA	1182.433976	1.031461132	0.106923863	2.56E-22	3.36E-21
MICAL1	674.8166	-1.115852015	0.115835581	2.61E-22	3.42E-21
TDRD7	202.2285377	1.634842017	0.170730719	2.67E-22	3.51E-21
ASB11	216.8640518	1.611467194	0.168360334	2.70E-22	3.53E-21
ZNF579	154.9702343	-1.931017915	0.202068878	2.74E-22	3.59E-21
BRD8	278.6329215	-1.609120764	0.168046204	2.76E-22	3.61E-21
REXO4	143.2834136	-2.083275131	0.218079305	2.78E-22	3.64E-21
15-Sep	811.6599231	1.039144345	0.10783021	2.82E-22	3.68E-21
RUNDC1	1171.922784	1.402529818	0.146235145	2.87E-22	3.74E-21
EFNA2	45.30399472	3.699836152	0.389891233	2.89E-22	3.77E-21
CSNK1G1	621.5480898	1.1251533	0.116943946	2.93E-22	3.81E-21
RAB42	454.9511157	1.979339648	0.207738861	2.95E-22	3.83E-21
BRD7	637.7190827	-1.050835169	0.109120908	2.95E-22	3.84E-21
CDKN2A	543.9331484	1.197603868	0.124613737	2.96E-22	3.84E-21
DHX58	163.654719	12.74946015	3.097782012	3.08E-22	4.00E-21
HOOK3	1523.146174	1.258820845	0.131127246	3.08E-22	4.00E-21
NME6	596.6908793	1.415203245	0.147741697	3.10E-22	4.01E-21
HDGFRP2	399.869099	-1.250655359	0.130249407	3.10E-22	4.01E-21
CLDN16	125.7322133	2.190453841	0.230454879	3.17E-22	4.09E-21
C1orf174	886.9832977	1.549822991	0.162132443	3.29E-22	4.26E-21
GK5	1336.848264	1.372311495	0.143337171	3.41E-22	4.40E-21
HERC4	819.3510095	1.002380818	0.104195192	3.42E-22	4.40E-21
ATP6V0A2	312.1202116	1.440270474	0.150651659	3.62E-22	4.67E-21
TMIGD2	358.9588888	1.734183696	0.182108491	3.85E-22	4.95E-21
ADAMTS4	359.46475	1.870804474	0.196819358	4.01E-22	5.15E-21
TLN1	2617.869792	-1.009276284	0.105126187	4.08E-22	5.24E-21
SLC25A45	281.3819126	1.775752456	0.186694935	4.09E-22	5.25E-21
HNRNPH3	1642.515159	1.038358402	0.108211112	4.19E-22	5.38E-21
FXR1	693.412632	-1.087937098	0.113451245	4.20E-22	5.39E-21
TMEM14B	1152.871057	1.133850042	0.118339778	4.27E-22	5.46E-21
NAP1L4	507.7679133	-1.123599242	0.117325463	4.51E-22	5.77E-21
ANKS4B	238.0286218	1.631565816	0.171501026	4.61E-22	5.90E-21
MAP2K3	524.8928169	1.094424363	0.114264902	4.72E-22	6.03E-21
COMMD9	944.9759684	1.157648223	0.121035442	4.87E-22	6.22E-21
KANK3	43.41509667	3.589222267	0.380363092	5.03E-22	6.42E-21
ZNF621	534.4105385	1.238929576	0.129731931	5.07E-22	6.46E-21
MYL9	1884.055932	1.086079932	0.113503719	5.14E-22	6.55E-21
ZNF562	636.7139623	1.121393947	0.117267013	5.16E-22	6.57E-21
PNRC2	547.8331063	-1.256798228	0.131705044	5.53E-22	7.02E-21
NCMAP	347.3273373	1.653963674	0.174242484	5.53E-22	7.02E-21
CPPED1	284.6107475	1.522718885	0.160182909	5.54E-22	7.03E-21
ZNF337	253.6285292	-1.646080085	0.173223665	5.56E-22	7.05E-21
TAF10	527.6940708	1.114689234	0.116657322	5.65E-22	7.15E-21
MRPL2	217.4152254	-1.696727098	0.178827316	5.71E-22	7.23E-21
KLHL11	305.1184928	1.385518795	0.145555785	5.80E-22	7.34E-21
FUT6	343.4505665	1.858329297	0.19635655	6.02E-22	7.61E-21
SOX15	52.65107179	4.140819926	0.440255525	6.28E-22	7.92E-21
PCDHA9	258.8157275	1.958960765	0.207396723	6.58E-22	8.29E-21
KIAA1161	505.0051995	1.158406964	0.121527762	6.71E-22	8.45E-21
LDLRAD2	153.2575792	-2.129551232	0.225651193	6.86E-22	8.62E-21
ZMYND19	122.3138484	-2.316800642	0.245177111	7.00E-22	8.80E-21
NEB	40.32604038	3.97577623	0.422389316	7.12E-22	8.94E-21
GRM6	424.400257	1.779184523	0.188296936	7.51E-22	9.42E-21
ARL11	152.0779454	1.912681096	0.202736452	7.56E-22	9.47E-21
KCNMB4	147.2493383	1.901225131	0.201486436	7.60E-22	9.51E-21
SLC1A5	750.5599325	-1.107052825	0.116221373	7.62E-22	9.53E-21
DHX33	838.9398533	1.036158781	0.108714873	7.77E-22	9.71E-21
MRPL12	405.3147436	-1.332247735	0.140341824	7.84E-22	9.79E-21
MFSD9	334.6789483	1.467673228	0.154867532	7.88E-22	9.83E-21
DCUN1D2	732.7687808	1.488910086	0.157161743	7.98E-22	9.94E-21
TCEANC	109.7171804	2.351047024	0.250294246	8.20E-22	1.02E-20
GGPS1	1026.876441	1.42558653	0.150446422	8.38E-22	1.04E-20
NDC80	386.1297962	-1.531761016	0.161910418	8.62E-22	1.07E-20
MIXL1	92.61246705	2.635626779	0.281213485	8.68E-22	1.08E-20
BUB1	653.2260448	-1.155293715	0.121526535	8.72E-22	1.08E-20
TUBB1	55.39201856	3.186297876	0.340249347	8.88E-22	1.10E-20
PTGR2	260.428227	1.669841262	0.176865359	8.94E-22	1.11E-20
ZNF550	198.3320512	1.590861853	0.168375259	9.03E-22	1.12E-20
MAGEB10	159.6810696	1.901028955	0.201899901	9.18E-22	1.14E-20
WDR55	1067.220746	1.250773084	0.131874764	9.45E-22	1.17E-20
FGF18	54.08882362	3.541918412	0.378826244	9.46E-22	1.17E-20
NUDCD2	636.2606656	1.225613362	0.129227222	9.66E-22	1.19E-20
PUM2	259.3920638	-1.479286923	0.156384392	1.01E-21	1.24E-20
TCFL5	186.2601059	1.576324243	0.166983586	1.01E-21	1.25E-20
PRDX3	613.8688395	1.081523711	0.113869027	1.03E-21	1.27E-20
IFT22	1103.630028	1.462139671	0.154768605	1.06E-21	1.31E-20
EEF2K	939.1545929	1.359725452	0.143814225	1.10E-21	1.35E-20
DUXA	330.7203425	1.542367451	0.16354789	1.12E-21	1.37E-20
ZG16	145.9534518	1.914220014	0.203831494	1.15E-21	1.41E-20
DAND5	452.1574895	1.71809515	0.182601066	1.16E-21	1.42E-20
HEATR5A	456.2043486	1.668812816	0.177283611	1.16E-21	1.42E-20
AHNAK	4588.351265	-1.309951841	0.13863116	1.23E-21	1.50E-20
DDA1	631.4679153	1.23349957	0.13042526	1.25E-21	1.52E-20
TRIM65	460.1405333	1.37746725	0.14594312	1.26E-21	1.53E-20
C2CD4A	97.21602214	2.176684606	0.232516974	1.26E-21	1.54E-20
FANCL	216.8611162	-1.702572498	0.181065724	1.28E-21	1.56E-20
RBM17	769.6386098	-1.0446047	0.110242827	1.28E-21	1.56E-20
CDCA5	569.7737875	-1.144485146	0.120934312	1.33E-21	1.62E-20
ZNF304	137.3533901	1.860735193	0.198251215	1.33E-21	1.62E-20
ADM2	343.9299428	1.483657741	0.157497554	1.33E-21	1.62E-20
IL12RB1	356.9139956	1.566232826	0.166466008	1.35E-21	1.63E-20
SLFN5	110.8315226	2.187108202	0.233822199	1.44E-21	1.75E-20
UBOX5	627.637752	1.487286673	0.158031553	1.45E-21	1.76E-20
SETD6	264.0138559	-1.492659183	0.158542117	1.46E-21	1.77E-20
RPL18A	7699.528365	1.024354008	0.108189041	1.46E-21	1.77E-20
HSPG2	187.7249086	-1.810068302	0.192833229	1.59E-21	1.92E-20
CDK5RAP1	224.8298938	-1.590205514	0.169205475	1.65E-21	1.99E-20
UBE3A	383.4064276	-1.32013559	0.140234696	1.70E-21	2.05E-20
VSTM1	171.0614749	1.719875278	0.183560892	1.72E-21	2.08E-20
TULP2	62.33773957	7.129959154	0.740963485	1.73E-21	2.09E-20
TRIM14	393.4977006	1.378843325	0.146682188	1.88E-21	2.27E-20
RPS16	5427.640248	1.01906289	0.107944081	1.93E-21	2.32E-20
HOMEZ	286.9972237	1.830955887	0.196085887	2.04E-21	2.45E-20
LOC100126447	43.53482229	3.496313412	0.376621713	2.04E-21	2.45E-20
H6PD	361.9877379	1.67487176	0.179082414	2.07E-21	2.49E-20
FUT11	89.34734785	2.171826907	0.233164219	2.09E-21	2.51E-20
S100A6	4373.211168	1.084505507	0.115108201	2.11E-21	2.53E-20
PPA2	374.2456063	1.43973996	0.153571955	2.13E-21	2.55E-20
GADD45B	217.3118027	1.510786616	0.161329519	2.23E-21	2.66E-20
UQCRFS1	466.7310756	-1.123658939	0.119374308	2.24E-21	2.68E-20
LPAR1	167.971814	-1.777844629	0.19017344	2.27E-21	2.71E-20
KBTBD12	675.8842787	1.806336382	0.193917243	2.28E-21	2.73E-20
ZNF667	203.4747007	2.019506624	0.21707956	2.40E-21	2.86E-20
GALNT15	245.1167202	2.09806796	0.225692717	2.40E-21	2.86E-20
PDE6B	269.9853033	1.851748004	0.198822309	2.51E-21	2.99E-20
SMYD2	499.6901633	1.114518729	0.118585389	2.55E-21	3.04E-20
ALDH3B1	167.6874571	1.691232962	0.181321843	2.60E-21	3.09E-20
KIAA0101	1277.636578	1.285507544	0.137078556	2.61E-21	3.09E-20
PTGIS	401.4041087	1.839814409	0.19768035	2.72E-21	3.22E-20
SIGLEC8	113.0665093	2.272556042	0.245137691	2.72E-21	3.22E-20
USF2	865.592392	1.036279449	0.11028248	2.83E-21	3.35E-20
EPPIN	144.4658703	2.077670456	0.223888722	2.87E-21	3.39E-20
HIF3A	178.3835417	1.909570127	0.205488972	2.88E-21	3.41E-20
PLEKHA4	47.12375887	3.25858784	0.352549847	2.94E-21	3.48E-20
MARCKS	296.846538	-1.481265552	0.15864299	3.10E-21	3.66E-20
SCML4	53.18693678	3.038104519	0.328868496	3.13E-21	3.68E-20
RFWD2	144.9079135	-1.990910399	0.214137358	3.16E-21	3.71E-20
SLC15A2	176.0465068	1.774670776	0.190943497	3.27E-21	3.84E-20
PCBD2	333.285833	1.527245503	0.163964713	3.44E-21	4.04E-20
PRR23C	182.0874696	1.684717799	0.181215761	3.45E-21	4.05E-20
ZNF530	262.2119129	1.503533891	0.16156765	3.80E-21	4.46E-20
HELLS	368.0157002	-1.503677854	0.161661401	3.89E-21	4.56E-20
CAD	313.7096213	-1.38241045	0.148338857	4.13E-21	4.83E-20
COX7B	1196.011684	1.011556822	0.108117022	4.29E-21	5.01E-20
GATAD2B	294.4969438	-1.348224438	0.144702229	4.42E-21	5.16E-20
ACYP2	121.7737787	1.935343255	0.209352002	4.54E-21	5.30E-20
SGPP2	310.0621895	1.587116533	0.171097395	4.61E-21	5.38E-20
MYADM	819.1139917	-1.031042495	0.110357284	4.66E-21	5.43E-20
MRPS17	246.8779082	-1.597346788	0.172209254	4.89E-21	5.70E-20
CDCA7L	193.4167856	-1.673369623	0.180486197	5.07E-21	5.90E-20
14-Sep	327.4104269	1.626327108	0.175586429	5.07E-21	5.90E-20
ITGA7	38.93458868	4.553754413	0.49377849	5.26E-21	6.12E-20
OAS1	82.42336527	7.932463661	0.825811589	5.31E-21	6.16E-20
MAK	173.7539829	1.589673479	0.171690912	5.42E-21	6.29E-20
ANKRD17	537.2318823	-1.171414621	0.125802839	5.47E-21	6.34E-20
SAMHD1	476.427462	1.631899333	0.176374266	5.81E-21	6.73E-20
POLD3	162.1641066	-1.927925388	0.209045328	6.00E-21	6.95E-20
CASP8	376.223489	1.289112394	0.13886824	6.06E-21	7.01E-20
HLA-E	1066.994118	1.019508387	0.109428799	6.20E-21	7.17E-20
ANKRD52	458.1858234	-1.483191114	0.160092599	6.23E-21	7.20E-20
KNSTRN	201.55924	-1.772458387	0.192276061	6.44E-21	7.43E-20
ZC3H13	975.8909389	-1.457556565	0.156224232	6.45E-21	7.44E-20
FUBP1	412.6800429	-1.223405644	0.131742659	6.69E-21	7.72E-20
DNAJC21	1429.805469	1.090814635	0.117319498	6.75E-21	7.78E-20
ZCCHC8	708.6337188	1.221235989	0.131604924	6.80E-21	7.83E-20
KLRD1	993.7049183	1.698706549	0.184179774	6.87E-21	7.90E-20
TMEM189	169.3611721	-1.877982457	0.203630813	6.95E-21	7.99E-20
RAB3B	2755.831426	1.119751698	0.121093299	6.96E-21	7.99E-20
MAGEA10	185.2703535	1.933876037	0.210369511	7.37E-21	8.46E-20
HCAR1	356.4974904	1.917238835	0.20866528	7.71E-21	8.84E-20
GLTP	1988.126398	1.334455798	0.144291736	8.10E-21	9.27E-20
BRD9	551.5584024	-1.564866941	0.169857541	8.19E-21	9.37E-20
ANKRD11	3682.401235	-1.129612235	0.121889822	8.30E-21	9.49E-20
L2HGDH	4620.792038	1.166510968	0.125788184	8.36E-21	9.55E-20
ZNF234	302.8957702	1.541176698	0.167211597	8.38E-21	9.57E-20
GTF2H2C	1329.460509	1.364022832	0.147666856	8.61E-21	9.83E-20
FBXL18	2020.074428	1.277497178	0.138112311	8.65E-21	9.87E-20
UTP15	186.1332623	-1.720570402	0.186775262	8.75E-21	9.97E-20
ZNF429	746.2874036	1.450237529	0.156682826	8.94E-21	1.02E-19
EIF2D	283.3717747	1.352121569	0.146401582	8.95E-21	1.02E-19
IMP3	173.2009403	-1.726359266	0.187739599	9.65E-21	1.10E-19
TSPAN6	510.5949687	1.283609199	0.13904585	9.92E-21	1.13E-19
CNKSR1	36.22949926	5.035338976	0.546758834	1.00E-20	1.14E-19
KCNJ5	524.1674351	1.461256319	0.158710696	1.01E-20	1.15E-19
SOX4	144.1887807	-2.143100984	0.233957344	1.03E-20	1.17E-19
DYNLRB1	1889.606163	1.05280713	0.113761342	1.06E-20	1.20E-19
FANCA	422.703738	-1.180267317	0.12773808	1.07E-20	1.21E-19
PPP1R12A	706.2623288	-1.365834962	0.148343952	1.09E-20	1.23E-19
PHF3	267.8742772	-1.63361667	0.177809096	1.09E-20	1.24E-19
FGB	192.9284573	1.877429899	0.205272321	1.16E-20	1.31E-19
KIAA0355	447.7926706	1.358705037	0.147619702	1.16E-20	1.31E-19
DCDC5	185.7950174	2.171831566	0.238144293	1.18E-20	1.33E-19
CRAMP1	262.5763152	1.312321405	0.142515868	1.22E-20	1.37E-19
CENPBD1	417.8321918	1.418467465	0.15432982	1.23E-20	1.39E-19
HMGXB4	401.0892834	-1.302081441	0.141479844	1.25E-20	1.41E-19
MBOAT2	874.2152727	1.147768031	0.124479254	1.29E-20	1.45E-19
ANKHD1	348.4279076	-1.413228133	0.153798896	1.33E-20	1.49E-19
SAMD11	464.640412	-1.463490626	0.159548894	1.34E-20	1.51E-19
NXNL2	133.3996178	2.14040394	0.235089026	1.39E-20	1.56E-19
EFNA5	202.9859414	-1.613189362	0.176100834	1.41E-20	1.58E-19
FAM96B	525.8785692	1.252882945	0.136211265	1.42E-20	1.59E-19
SRSF4	531.8261675	-1.211274227	0.131673277	1.42E-20	1.59E-19
USP1	464.8128003	-1.21335073	0.131905957	1.50E-20	1.67E-19
LOC101929372	252.395393	2.04415555	0.224533917	1.51E-20	1.69E-19
RNF20	362.3653531	-1.408078419	0.15352565	1.51E-20	1.69E-19
CD209	265.77734	1.828403431	0.200419325	1.52E-20	1.69E-19
CLK2	206.0690801	-1.601709767	0.174828509	1.53E-20	1.70E-19
TMEM192	602.1301231	1.241227897	0.135106383	1.58E-20	1.75E-19
MRPL11	641.0921278	1.007170003	0.109274499	1.58E-20	1.76E-19
FN1	511.2902394	1.528156985	0.166986394	1.65E-20	1.84E-19
CCL20	50.94203725	2.970079752	0.327755992	1.66E-20	1.84E-19
TRDMT1	277.5377029	1.541894576	0.168729909	1.74E-20	1.93E-19
RRP36	409.9117284	-1.221549062	0.1330545	1.80E-20	1.99E-19
F2RL3	159.8758224	1.742685661	0.191310859	1.88E-20	2.08E-19
CENPH	463.2033721	1.137637873	0.123944624	1.93E-20	2.14E-19
FAM104A	214.4069957	-1.586335362	0.173628017	1.95E-20	2.16E-19
AKAP9	1054.187426	-1.282304346	0.140127664	2.04E-20	2.25E-19
ERBB2	407.2238799	-1.245695444	0.13600801	2.15E-20	2.37E-19
EML4	704.9026704	-1.038869734	0.113212795	2.23E-20	2.46E-19
DTD2	689.7882411	1.463155363	0.160482181	2.34E-20	2.58E-19
TSPYL1	729.3897332	1.107309648	0.12087052	2.35E-20	2.59E-19
ZNF780B	292.1024422	1.305893315	0.142933396	2.35E-20	2.59E-19
DTD1	577.9990922	1.039673803	0.113398322	2.40E-20	2.64E-19
PGAM5	789.1674478	1.133125479	0.123823911	2.50E-20	2.75E-19
SLC6A11	282.6120745	1.660307184	0.182790698	2.58E-20	2.83E-19
KIF2C	835.1246582	-1.027164391	0.112137589	2.60E-20	2.85E-19
CPT1C	43.16810502	6.020489459	0.654456443	2.60E-20	2.85E-19
MYO3B	167.831569	2.257062623	0.250047879	2.63E-20	2.88E-19
CNGB1	314.9109465	1.667457678	0.183657892	2.64E-20	2.89E-19
PRR23A	199.1608443	1.743368875	0.192225348	2.68E-20	2.93E-19
SDE2	397.9333413	1.263677344	0.138469303	2.69E-20	2.94E-19
HUS1	367.3085091	1.212121839	0.132704555	2.70E-20	2.95E-19
S100A14	40.35623734	3.672819098	0.407869279	2.74E-20	2.99E-19
DFFA	2786.855799	1.301395985	0.14293373	2.79E-20	3.04E-19
CYR61	1565.142568	1.050752859	0.114830873	2.84E-20	3.10E-19
C14orf80	90.83808103	-2.644331162	0.292633124	2.87E-20	3.13E-19
ZNF544	1179.75349	1.216842649	0.133366543	2.92E-20	3.18E-19
NXPE3	710.5740093	1.241564498	0.136167023	2.98E-20	3.24E-19
PALM2	211.3996271	1.981584923	0.219344243	3.00E-20	3.26E-19
WDHD1	225.2484106	-1.720696954	0.189618495	3.01E-20	3.26E-19
TMC7	333.5143192	1.749720491	0.193215826	3.03E-20	3.29E-19
REEP4	192.7557619	-1.69849148	0.187378556	3.08E-20	3.34E-19
EIF4E	1394.850552	1.18872669	0.13024178	3.14E-20	3.39E-19
EGR4	39.13350325	3.738062086	0.415702202	3.14E-20	3.40E-19
KCNN2	49.06501136	3.865558063	0.430876098	3.26E-20	3.52E-19
SMARCC1	804.9555302	-1.055884085	0.115610406	3.32E-20	3.58E-19
NAT10	441.5263539	-1.240342506	0.13623539	3.58E-20	3.86E-19
RBBP5	894.341836	1.483721846	0.163696813	3.74E-20	4.03E-19
TRIM33	605.8135143	-1.036366806	0.113635475	3.76E-20	4.04E-19
ZNF432	429.7291828	1.289501364	0.14193965	3.82E-20	4.11E-19
CTSS	173.6752129	1.908969946	0.211800657	3.84E-20	4.12E-19
CLEC7A	434.8325519	1.770998973	0.19619035	3.90E-20	4.19E-19
ATP6AP1L	269.3831757	1.651611447	0.182800152	4.03E-20	4.32E-19
ATAD3C	548.9501262	1.340728649	0.147861237	4.22E-20	4.52E-19
PMPCA	247.9275021	-1.400532311	0.154540157	4.36E-20	4.67E-19
ORMDL3	99.71644201	-2.468538775	0.274413948	4.45E-20	4.76E-19
DNPEP	841.0361577	1.215274238	0.133893952	4.52E-20	4.83E-19
TMEM169	92.55235768	2.06191327	0.229451509	4.52E-20	4.83E-19
ZNF69	218.5561694	1.787234043	0.198427399	4.53E-20	4.84E-19
THOC1	266.8092601	-1.605526692	0.177887081	4.68E-20	5.00E-19
TMED7	262.2767998	-1.435124356	0.158582312	4.74E-20	5.06E-19
IRGQ	1817.599769	1.454828234	0.160949351	4.88E-20	5.20E-19
PPIAL4C	35.9580147	4.52952223	0.504470902	4.96E-20	5.28E-19
NIT1	479.2737406	1.262016557	0.139330255	5.07E-20	5.39E-19
DTL	280.1414795	-1.371546802	0.151508649	5.07E-20	5.39E-19
BRD3	197.4488757	-1.559121821	0.172682943	5.36E-20	5.69E-19
SPTY2D1	331.9218164	1.372945263	0.15185834	5.36E-20	5.69E-19
PHF23	246.2447672	-1.424145902	0.157544455	5.39E-20	5.72E-19
LGALS3BP	144.1512579	1.767470051	0.196563631	5.54E-20	5.87E-19
SIGLEC11	111.1728097	1.897616923	0.211472228	5.71E-20	6.05E-19
THUMPD1	226.444195	-1.502045559	0.166606256	5.96E-20	6.32E-19
PSMD6	329.8571351	-1.272236609	0.1407935	6.44E-20	6.81E-19
AGBL5	618.9721324	1.210381454	0.133928701	6.47E-20	6.84E-19
FAF1	389.2866007	-1.189770522	0.131589689	6.53E-20	6.89E-19
DGKH	1077.147272	1.256488948	0.139142416	6.58E-20	6.94E-19
DIABLO	513.2675508	1.070104582	0.118192713	6.63E-20	6.99E-19
ZSWIM1	495.523484	1.349146883	0.149667169	6.76E-20	7.12E-19
NPFFR2	144.8831397	1.969372733	0.22017134	6.93E-20	7.30E-19
ANKRD60	182.107934	2.229231868	0.249933968	7.04E-20	7.40E-19
SOCS2	189.9549728	-1.670630837	0.186078621	7.43E-20	7.81E-19
MORC2	267.1815743	-1.449084537	0.160964719	7.51E-20	7.88E-19
PBOV1	233.8854501	1.953753977	0.218749015	7.83E-20	8.20E-19
SGK3	572.6317504	1.523465083	0.169799953	8.22E-20	8.60E-19
NTAN1	445.4776536	1.088752416	0.120730853	9.05E-20	9.46E-19
CACNB2	187.5870397	2.119469111	0.238169518	9.18E-20	9.58E-19
PPEF2	176.5266233	1.80828199	0.202526794	9.26E-20	9.66E-19
TNFRSF10A	184.4601233	1.572826265	0.175640156	9.32E-20	9.72E-19
BCL6	56.94006524	2.739245972	0.308830726	9.37E-20	9.76E-19
PSIP1	1520.489663	-1.291411623	0.143762307	9.45E-20	9.84E-19
NKD1	121.7859429	1.856479295	0.208272415	1.00E-19	1.04E-18
DNAH11	99.77418913	-2.344691827	0.263291989	1.01E-19	1.05E-18
TXNRD1	1137.930227	-1.025734179	0.113738839	1.02E-19	1.06E-18
NOP16	225.7994682	-1.548421214	0.173027444	1.03E-19	1.07E-18
TMEM236	646.5962085	1.636346372	0.183063792	1.04E-19	1.07E-18
ISPD	346.0735735	1.560296623	0.174522099	1.04E-19	1.08E-18
SLC6A20	154.2700963	1.701865018	0.190837852	1.12E-19	1.16E-18
KIAA0825	111.3686497	2.008048746	0.225937483	1.12E-19	1.16E-18
MRPL52	654.6273047	1.12602356	0.125287775	1.13E-19	1.17E-18
OCLN	862.5019376	1.061467289	0.118044664	1.18E-19	1.21E-18
BCL9L	834.5757882	-1.298552542	0.144866093	1.19E-19	1.23E-18
LDB1	266.673441	-1.575542084	0.176410487	1.20E-19	1.24E-18
BACE2	201.9818046	1.604450255	0.179949139	1.24E-19	1.28E-18
TEX261	665.351706	1.117958294	0.124504396	1.25E-19	1.29E-18
TMA7	1378.250233	1.231425097	0.137296565	1.25E-19	1.29E-18
HAX1	736.4647575	1.164433871	0.129825817	1.26E-19	1.30E-18
MCTS1	1723.299832	1.15314174	0.128716305	1.40E-19	1.44E-18
RASSF7	149.1779398	-1.909685334	0.2149194	1.44E-19	1.48E-18
PLPP2	198.9581222	-1.687734742	0.189694914	1.49E-19	1.54E-18
CCNB2	591.639826	-1.07535923	0.119984819	1.55E-19	1.59E-18
FXYD2	307.069334	1.344981345	0.150865457	1.68E-19	1.72E-18
KEAP1	213.0312792	-1.564234188	0.175854864	1.68E-19	1.72E-18
C11orf58	2310.554211	1.011844837	0.112926866	1.68E-19	1.72E-18
SNAI1	85.18553762	2.150849835	0.243418834	1.69E-19	1.73E-18
CAND1	366.9424765	-1.303542653	0.146219204	1.89E-19	1.93E-18
NR2F6	310.6479647	-1.410946541	0.158591124	1.93E-19	1.97E-18
SRSF2	897.1397097	-1.023009927	0.114395313	1.95E-19	1.99E-18
ERLIN2	451.5117334	1.230616999	0.138194652	2.10E-19	2.14E-18
EXOSC9	397.0503089	-1.399034486	0.157542014	2.12E-19	2.16E-18
C9orf139	129.5766795	1.728621356	0.195495147	2.16E-19	2.20E-18
BEND2	181.8838401	1.687858251	0.190843003	2.17E-19	2.21E-18
EFCAB5	41.43033516	4.279999092	0.488301953	2.28E-19	2.32E-18
TNFSF15	213.2855263	1.620592757	0.183418139	2.52E-19	2.56E-18
GP2	349.6075346	1.659256822	0.188143998	2.72E-19	2.75E-18
GDF9	33.50562762	5.067092358	0.572511161	2.84E-19	2.87E-18
IL23R	94.25171604	1.949691198	0.221914034	2.99E-19	3.01E-18
TRIM27	231.0452162	-1.632363107	0.18498296	3.08E-19	3.10E-18
ITIH2	38.78701576	4.434135912	0.507549145	3.25E-19	3.28E-18
CDK1	334.484328	-1.519894347	0.172220894	3.27E-19	3.30E-18
DNMT3B	85.35746628	-2.54688724	0.290154134	3.31E-19	3.33E-18
MDM4	1786.832909	1.181604194	0.133349298	3.36E-19	3.38E-18
SPACA9	487.1391398	1.532918593	0.173913407	3.36E-19	3.38E-18
CCDC74A	135.0033782	1.730076768	0.19678516	3.36E-19	3.38E-18
GATAD1	1261.306675	1.137124378	0.128296104	3.45E-19	3.47E-18
VWA7	36.64736374	4.552830034	0.520720601	3.67E-19	3.68E-18
NOP14	558.2304014	1.01691285	0.114636137	3.72E-19	3.72E-18
FLT1	335.3662548	1.614753944	0.183784496	3.94E-19	3.94E-18
ST20	94.59989757	2.297837705	0.263433331	3.94E-19	3.94E-18
ADRA1A	394.1688262	1.666554371	0.189870321	4.03E-19	4.03E-18
HUNK	216.4426262	1.726351615	0.19684169	4.05E-19	4.05E-18
NPTXR	141.9492535	1.785965145	0.203829667	4.13E-19	4.13E-18
HTRA4	153.1357041	1.752318696	0.199961691	4.19E-19	4.18E-18
ASNSD1	238.8325796	-1.51032007	0.171753538	4.25E-19	4.24E-18
LIME1	236.5356734	-1.545328464	0.175785682	4.38E-19	4.36E-18
C5AR1	81.18061921	2.245875249	0.257519248	4.54E-19	4.52E-18
MLANA	312.9120877	1.782241752	0.203695412	4.56E-19	4.54E-18
MAP3K7CL	59.6996917	3.023833162	0.348492097	4.59E-19	4.56E-18
METTL2B	1223.513518	1.490172358	0.169727753	4.79E-19	4.75E-18
CYSTM1	350.708209	1.342593483	0.152648509	4.96E-19	4.92E-18
DDX18	909.560526	-1.1044599	0.125214443	4.97E-19	4.93E-18
LGSN	87.57060481	2.033881132	0.233276164	5.05E-19	5.01E-18
RPL26L1	389.3937711	1.087315784	0.123226564	5.06E-19	5.01E-18
RIN1	154.3684523	-1.858239365	0.212497192	5.07E-19	5.02E-18
BCDIN3D	786.0113925	3.271342879	0.378526205	5.09E-19	5.04E-18
SH2D4A	155.3656338	-1.712115595	0.19548459	5.22E-19	5.16E-18
CHMP1B	558.0236201	1.089902041	0.123534405	5.24E-19	5.17E-18
GNAI1	113.0658144	-2.081638015	0.238248731	5.26E-19	5.19E-18
RSPH4A	46.60643201	2.999717592	0.345917968	5.29E-19	5.22E-18
ZNF662	383.7019546	1.739484067	0.199047913	5.33E-19	5.25E-18
CLDN11	341.8094305	-1.242793278	0.141293679	5.53E-19	5.45E-18
FIGNL1	271.0498668	-1.418439534	0.161634627	5.55E-19	5.46E-18
JUND	191.7454576	-1.633579009	0.186512006	5.59E-19	5.50E-18
FBXL13	138.2025387	1.714891826	0.196299739	5.59E-19	5.50E-18
DENND6A	505.0711979	1.272133251	0.144735688	5.64E-19	5.55E-18
LRPAP1	1424.095523	1.061028837	0.120313387	5.65E-19	5.55E-18
CBX1	430.5922264	-1.177000659	0.133745401	5.68E-19	5.58E-18
FHDC1	150.618835	1.811032323	0.207560384	5.74E-19	5.63E-18
DPYSL5	122.9673836	1.819811668	0.208652362	5.83E-19	5.72E-18
CASP10	241.2818989	1.585468359	0.18131615	5.86E-19	5.74E-18
USP7	403.4549059	-1.221988572	0.139000131	6.14E-19	6.01E-18
CCDC125	614.8035221	1.255017484	0.142908752	6.15E-19	6.01E-18
PPP2R5E	317.7989878	-1.397441333	0.15950319	6.24E-19	6.10E-18
LSM14B	205.9364186	-1.51120702	0.172642818	6.45E-19	6.31E-18
7-Mar	310.1969017	-1.375620409	0.15695303	6.68E-19	6.53E-18
C17orf77	96.7807194	2.085116987	0.240237701	6.72E-19	6.56E-18
ATF7IP2	96.67647023	2.057360389	0.23698932	6.89E-19	6.72E-18
ZNF772	192.1726514	1.583907928	0.181519335	6.90E-19	6.73E-18
DDX60L	116.7346438	1.965737814	0.226278849	6.96E-19	6.78E-18
LDB3	102.8935485	2.286322289	0.264104086	7.04E-19	6.85E-18
SAFB	691.3198341	-1.107776135	0.126052172	7.05E-19	6.85E-18
ZNF665	330.2978906	1.601171284	0.183581779	7.05E-19	6.85E-18
BTBD10	172.9803693	-1.720365185	0.197284078	7.05E-19	6.85E-18
POLR2G	613.1427099	1.107402772	0.126108796	7.41E-19	7.19E-18
PIWIL2	282.8263041	1.627313631	0.186807172	7.53E-19	7.30E-18
CRISPLD2	79.63678246	2.241641869	0.258937583	7.58E-19	7.34E-18
MS4A7	91.78357748	2.301887972	0.266215639	7.64E-19	7.41E-18
PARP2	185.9467166	-1.597419263	0.183080317	7.74E-19	7.49E-18
CAMLG	426.7817025	1.157036836	0.131990392	7.93E-19	7.67E-18
SLC15A1	165.9999007	1.737937264	0.199920101	7.96E-19	7.69E-18
CSF2	76.38360574	2.246753381	0.259796548	8.08E-19	7.80E-18
WDR43	257.4487837	-1.388221946	0.158823296	8.24E-19	7.95E-18
TOMM70	269.3428411	-1.503717996	0.172358803	8.59E-19	8.28E-18
EIF2AK2	519.9633465	1.032896589	0.117719634	8.64E-19	8.33E-18
XKR5	130.8890023	1.799731446	0.207608252	9.28E-19	8.94E-18
INHBB	95.89060587	-2.280157021	0.263333789	9.70E-19	9.34E-18
GSDMA	228.4396286	1.928512486	0.222946638	9.75E-19	9.38E-18
GPR1	87.11174485	2.024236906	0.234181996	9.89E-19	9.51E-18
CHD5	72.08221301	2.374926358	0.275589796	1.03E-18	9.87E-18
USP4	470.9959629	1.195823334	0.136947591	1.03E-18	9.92E-18
MINK1	740.3933957	-1.034089075	0.118100896	1.04E-18	1.00E-17
MAFF	485.4527543	1.092006921	0.124904545	1.06E-18	1.02E-17
ANKRD13B	227.5875051	-1.442632927	0.165793325	1.07E-18	1.03E-17
LHFPL5	56.41812047	2.530712152	0.294177274	1.08E-18	1.03E-17
RAPGEF3	134.5021855	-1.945366211	0.224915731	1.17E-18	1.12E-17
C2	143.8541518	1.618597573	0.1869655	1.23E-18	1.18E-17
GGNBP2	527.5138618	-1.250356686	0.14371158	1.23E-18	1.18E-17
SRM	1011.719647	1.093867072	0.125408246	1.27E-18	1.21E-17
SLC30A4	230.9819831	1.387748631	0.159861685	1.30E-18	1.24E-17
MANEAL	784.0181381	1.285102171	0.147815261	1.30E-18	1.24E-17
MMACHC	167.5840617	1.555782616	0.179741336	1.33E-18	1.27E-17
SLC4A7	496.6637687	-1.095979668	0.125833249	1.41E-18	1.34E-17
SLC30A6	392.5733577	1.172390746	0.134808269	1.44E-18	1.37E-17
SLC35E1	1383.466825	1.205018415	0.138598666	1.44E-18	1.37E-17
EIF2AK3	129.8897558	1.928079317	0.223854882	1.44E-18	1.37E-17
GABBR1	168.583329	-1.690864837	0.1957235	1.52E-18	1.45E-17
IQCC	303.9363839	1.237276883	0.142530546	1.53E-18	1.45E-17
EMG1	442.5944206	1.13488795	0.130602094	1.60E-18	1.52E-17
ROMO1	452.6356285	1.079112508	0.124054715	1.60E-18	1.52E-17
RUFY2	368.0330636	1.108864764	0.127628318	1.69E-18	1.60E-17
SAT1	269.1184112	1.267957617	0.146362578	1.74E-18	1.65E-17
KCNV1	166.0056962	1.736958513	0.201879411	1.74E-18	1.65E-17
LY6K	385.8219016	-1.177952876	0.135762445	1.75E-18	1.66E-17
CLUAP1	540.0481917	1.498429236	0.173784713	1.91E-18	1.80E-17
GTF2F2	136.8013023	-1.87899022	0.218824954	2.00E-18	1.89E-17
NRIP2	278.140953	1.641642554	0.191122349	2.17E-18	2.05E-17
ATP2B1	119.0906787	-2.068029052	0.241359234	2.36E-18	2.23E-17
NUP35	124.715751	-2.213849475	0.25881762	2.40E-18	2.26E-17
IRAK2	263.1872369	1.25771781	0.145759466	2.42E-18	2.27E-17
SMIM17	348.2567014	1.392815459	0.161881527	2.50E-18	2.35E-17
PTPRJ	660.0558404	1.140850879	0.132065472	2.50E-18	2.35E-17
LPCAT2	216.8618677	1.352115157	0.157086466	2.53E-18	2.38E-17
GMPS	354.7636159	-1.141846973	0.132197247	2.56E-18	2.40E-17
CHRNA5	517.798462	1.236651028	0.14345128	2.61E-18	2.45E-17
PDS5B	238.7435951	-1.6755588	0.195671954	2.68E-18	2.51E-17
RAB27A	1225.653586	1.212219933	0.140675958	2.79E-18	2.61E-17
CSK	390.1811267	-1.156893631	0.134142061	2.86E-18	2.68E-17
GDPGP1	45.32506652	2.858362549	0.337139743	2.89E-18	2.70E-17
FEZ1	137.498841	1.670488397	0.195295122	2.90E-18	2.71E-17
AURKC	55.75812614	2.884227449	0.340836088	3.01E-18	2.81E-17
CYTH2	378.6403397	-1.159186964	0.134511607	3.02E-18	2.81E-17
BTBD18	35.47925197	4.209234691	0.496684607	3.13E-18	2.92E-17
NUBPL	590.990799	1.344589511	0.156708746	3.27E-18	3.04E-17
C6orf25	545.6951688	1.394277674	0.162697752	3.37E-18	3.14E-17
NOX4	130.8946954	1.774172597	0.208222645	3.44E-18	3.20E-17
RHBDL2	193.5819039	1.818186747	0.213535644	3.47E-18	3.22E-17
DNAH12	32.18836307	4.068350758	0.479892141	3.47E-18	3.22E-17
PEX5L	139.5018656	1.862820753	0.218862861	3.48E-18	3.22E-17
EFNB2	59.62099161	2.660282507	0.314613162	3.57E-18	3.31E-17
KBTBD6	589.176117	1.25957535	0.146851807	3.63E-18	3.36E-17
ZYG11B	702.7344867	1.13816781	0.132434378	3.71E-18	3.43E-17
ABCA9	193.1051414	1.642183866	0.192635805	3.77E-18	3.49E-17
ZNF138	130.1272464	-2.038986557	0.240037619	3.80E-18	3.51E-17
CHPT1	211.4845179	1.365786351	0.159535601	3.83E-18	3.54E-17
NFIC	1288.15686	-1.074528618	0.125016993	3.86E-18	3.57E-17
GSTP1	2185.181605	1.022374241	0.118797651	3.87E-18	3.58E-17
FRMD6	405.1472715	1.309646302	0.152852477	3.90E-18	3.60E-17
RBMX2	451.4291916	-1.3477613	0.157528346	3.94E-18	3.63E-17
PCDHB9	324.0269923	1.732092193	0.203564555	3.95E-18	3.63E-17
ZFP91	441.4084417	-1.126732008	0.131222025	3.96E-18	3.65E-17
GEMIN8	1486.797462	1.63048844	0.191412382	4.15E-18	3.81E-17
C9orf3	206.0607465	1.509691988	0.177054443	4.25E-18	3.91E-17
RAB1A	497.1833553	-1.111867094	0.129654686	4.41E-18	4.05E-17
LRRC45	175.4305295	-1.591977876	0.186755603	4.51E-18	4.14E-17
HINT3	376.5595818	1.18238364	0.138099315	4.63E-18	4.25E-17
C9orf152	36.95948143	6.04171174	0.698700091	4.79E-18	4.39E-17
NEK5	2456.006556	1.201230844	0.140392973	4.81E-18	4.40E-17
OGT	528.6356513	-1.207889416	0.141147234	4.91E-18	4.49E-17
PKNOX1	313.9246259	1.32578766	0.155334073	4.92E-18	4.50E-17
ZFP82	1068.793397	1.259179389	0.147454764	5.20E-18	4.75E-17
MMADHC	313.1509511	-1.227843063	0.143622547	5.21E-18	4.76E-17
PRKX	657.7720272	1.174816664	0.137427545	5.23E-18	4.78E-17
C9orf85	308.418439	1.437357988	0.168886112	5.32E-18	4.86E-17
EIF5A2	365.284664	1.269053397	0.148764493	5.45E-18	4.97E-17
CWC22	182.7922472	-1.632818486	0.192242553	5.60E-18	5.10E-17
LEO1	254.0029096	-1.574682014	0.185545516	5.70E-18	5.19E-17
DMAP1	148.7805524	-1.712599616	0.201964912	5.72E-18	5.21E-17
PRND	111.9599046	1.960234965	0.232173964	5.84E-18	5.31E-17
KLC1	338.451309	-1.22735167	0.143844609	5.91E-18	5.38E-17
ZSCAN22	594.9016285	1.600865772	0.188811601	5.95E-18	5.41E-17
IMPG2	77.73203882	2.12643268	0.252440734	6.21E-18	5.64E-17
PRPF3	528.7046396	-1.011088067	0.11824497	6.40E-18	5.81E-17
ARMC1	148.7837952	-1.687661102	0.199345017	6.79E-18	6.15E-17
ZNF136	315.3075141	1.508976004	0.178112009	6.86E-18	6.22E-17
LAG3	36.87684939	3.753278419	0.448775252	7.14E-18	6.46E-17
NAALAD2	51.44052965	2.684169265	0.320515413	7.14E-18	6.46E-17
HERC6	69.63877894	2.297699829	0.273711928	7.20E-18	6.50E-17
RNF141	490.7173192	1.360623585	0.160361006	7.31E-18	6.60E-17
POLR2D	269.2653698	-1.300284831	0.152952995	7.35E-18	6.64E-17
LIPA	250.6243305	1.236226758	0.145397783	7.39E-18	6.66E-17
ACP7	344.5102451	1.437558161	0.16972681	7.58E-18	6.84E-17
DMTF1	260.3332887	-1.372614417	0.161747473	7.73E-18	6.96E-17
CARF	158.4881842	1.549186038	0.183226287	7.73E-18	6.96E-17
NUF2	421.7520556	-1.409320801	0.166395526	7.88E-18	7.09E-17
FLG2	129.629886	1.864956843	0.221711716	8.12E-18	7.30E-17
TSEN2	294.6645651	1.420785034	0.168043799	8.74E-18	7.86E-17
NACC2	221.9785095	-1.608559917	0.190497167	8.79E-18	7.90E-17
PPM1D	236.6085092	1.320600203	0.155982243	8.95E-18	8.03E-17
PPWD1	191.973723	-1.645322372	0.195189823	8.99E-18	8.07E-17
METTL13	164.7853048	-1.667011962	0.197505319	9.02E-18	8.08E-17
ZNF692	174.403251	-1.610814257	0.190909559	9.06E-18	8.12E-17
ZNF708	202.0364872	1.365718916	0.16142221	9.12E-18	8.17E-17
CDCA2	188.0900466	-1.620045265	0.192307143	9.74E-18	8.71E-17
UBN2	449.8616987	1.068160387	0.125769155	9.90E-18	8.85E-17
SPOCK2	47.99491418	2.977998601	0.357724359	1.01E-17	9.00E-17
ZNF570	578.848228	1.305448311	0.154444112	1.03E-17	9.23E-17
CKS2	288.5022089	-1.370721165	0.162375654	1.04E-17	9.27E-17
DDX58	214.6041957	1.57585168	0.187137662	1.04E-17	9.28E-17
HEXA	406.6600406	1.127510026	0.133158663	1.13E-17	1.01E-16
ANKRD45	87.59799836	2.165182298	0.259545911	1.15E-17	1.02E-16
MTHFR	300.3787848	1.298375341	0.15399526	1.25E-17	1.11E-16
SHB	351.2014597	-1.213209852	0.143652191	1.27E-17	1.13E-16
RABEPK	345.2959016	1.11573405	0.131987335	1.27E-17	1.13E-16
HIVEP2	336.5383035	1.447428818	0.172043221	1.29E-17	1.14E-16
ZNF814	953.9463061	1.164801954	0.137908492	1.30E-17	1.16E-16
PLPP5	203.9844811	1.416240862	0.168470879	1.33E-17	1.17E-16
ZC3H12A	212.408165	1.308273459	0.155387422	1.40E-17	1.24E-16
ZNF260	460.9233272	1.096900567	0.130027147	1.52E-17	1.34E-16
PTPN23	426.785125	-1.118500172	0.132626978	1.54E-17	1.36E-16
HOXB9	82.74140673	2.036623605	0.244779336	1.56E-17	1.38E-16
FASN	823.9169775	-1.079900345	0.128041782	1.63E-17	1.44E-16
FDXACB1	181.4279037	1.447241532	0.172761918	1.66E-17	1.46E-16
COL9A3	38.85525394	3.220178371	0.389568184	1.69E-17	1.48E-16
CASP14	141.7867202	1.809908517	0.217592476	1.89E-17	1.66E-16
EFCAB11	812.8365457	1.229879597	0.14661484	1.93E-17	1.70E-16
LOC100128988	147.2863729	2.045196289	0.24672944	1.95E-17	1.71E-16
LILRB1	154.2253952	1.845716938	0.222119308	1.97E-17	1.73E-16
KIAA0754	329.2942921	1.42788521	0.17075256	1.97E-17	1.73E-16
PPP1R8	188.673622	-1.495618703	0.178981091	2.00E-17	1.75E-16
ZNF250	214.5377515	1.614810082	0.193759462	2.00E-17	1.75E-16
ZNF207	673.9808237	-1.039556518	0.12358944	2.07E-17	1.81E-16
CBR3	122.6101834	-1.889737954	0.227122181	2.08E-17	1.82E-16
ASB6	582.4694288	1.039433095	0.123720622	2.18E-17	1.91E-16
BEST3	47.80522051	2.691902897	0.326578487	2.22E-17	1.94E-16
CEL	35.14107536	3.810548108	0.462916208	2.24E-17	1.95E-16
NPIPB9	74.1948468	2.237939096	0.270865667	2.26E-17	1.98E-16
RRS1	125.038987	-2.051802797	0.24726157	2.34E-17	2.04E-16
LAX1	111.0784917	1.844963452	0.222750815	2.46E-17	2.14E-16
ATG14	477.3414301	1.333863538	0.159835683	2.47E-17	2.16E-16
ADIPOQ	210.0793734	1.776900049	0.214506314	2.58E-17	2.25E-16
CSMD3	196.2879646	1.414276846	0.169807113	2.60E-17	2.27E-16
RNF26	231.4351013	-1.371245422	0.16444385	2.64E-17	2.30E-16
GFI1B	141.5272698	1.862345791	0.225201712	2.68E-17	2.33E-16
IRAK3	82.19217504	2.100320856	0.254845996	2.85E-17	2.48E-16
TNNI1	84.87306596	2.155515481	0.261745656	2.90E-17	2.51E-16
RBP1	176.6314436	2.055275088	0.249471828	2.95E-17	2.56E-16
ZNF292	316.9333025	-1.526999313	0.184153352	2.99E-17	2.59E-16
NUGGC	430.0847176	1.473117263	0.177421787	3.04E-17	2.63E-16
SUN2	251.8679678	-1.432737142	0.17225057	3.05E-17	2.64E-16
TMEM136	256.9586577	1.217208884	0.146024411	3.08E-17	2.66E-16
NLRC3	206.4361675	1.386567834	0.166863495	3.12E-17	2.70E-16
MS4A2	178.9887326	1.919851403	0.2329496	3.23E-17	2.79E-16
ZNF492	326.3573937	1.384392185	0.166687294	3.27E-17	2.82E-16
ZNF587	717.294991	1.100773606	0.131956427	3.38E-17	2.91E-16
NUDT15	423.9397094	1.064254285	0.127530057	3.42E-17	2.95E-16
IQGAP3	596.5012305	-1.071865132	0.128429802	3.42E-17	2.95E-16
NLRP8	95.03510652	2.067532744	0.251705712	3.62E-17	3.11E-16
ATG9A	249.2021678	-1.410611099	0.170046929	3.66E-17	3.15E-16
ATP6V0B	535.8251754	1.103044543	0.132434055	3.74E-17	3.21E-16
ZMAT1	95.57600604	1.956815451	0.238041011	3.77E-17	3.24E-16
WASL	185.7207085	-1.614769188	0.196229539	3.85E-17	3.31E-16
THAP2	47.01940191	3.127850544	0.383736935	3.91E-17	3.35E-16
LARP4B	423.3474661	-1.092434406	0.13114884	3.93E-17	3.36E-16
SOX13	102.6200811	-2.018730819	0.245264618	4.04E-17	3.46E-16
SPIB	478.5710732	1.453351365	0.175731036	4.07E-17	3.49E-16
SAC3D1	98.0753175	-2.287965533	0.278523553	4.14E-17	3.54E-16
HECTD3	257.7159411	-1.314604736	0.158652589	4.21E-17	3.60E-16
SFMBT2	189.2327629	1.415601221	0.171294907	4.43E-17	3.78E-16
UBALD2	176.5953603	-1.548998237	0.187433768	4.43E-17	3.78E-16
ZFP30	315.4367876	1.300084489	0.157043427	4.51E-17	3.85E-16
PIAS2	677.4482837	1.267578168	0.153070321	4.60E-17	3.92E-16
GBP6	283.7046538	1.911362842	0.233084096	4.62E-17	3.94E-16
BVES	206.0079073	1.55985068	0.189363441	4.73E-17	4.03E-16
ZNF445	692.9210888	1.209366212	0.146058712	4.99E-17	4.24E-16
POLRMT	315.9949226	-1.269931654	0.153531626	5.02E-17	4.26E-16
ENDOU	50.46116728	7.192591362	0.845108502	5.08E-17	4.31E-16
ZNF619	198.9773002	1.74229343	0.212322523	5.13E-17	4.35E-16
TRIM45	374.5048064	1.35628385	0.164355263	5.14E-17	4.36E-16
PHLDB1	196.4959067	-1.529243055	0.185554341	5.27E-17	4.46E-16
KIFC1	578.4772522	-1.090865951	0.131578171	5.39E-17	4.56E-16
BORCS5	275.8370946	1.367177843	0.165840478	5.53E-17	4.68E-16
ZNF154	371.6430623	1.752388085	0.213858404	5.61E-17	4.75E-16
NDUFC2	1135.847017	1.098279625	0.132634546	5.70E-17	4.82E-16
RALGPS2	163.0533227	-1.739159707	0.211835667	5.76E-17	4.87E-16
LLGL1	459.7796732	1.029806253	0.124292597	5.91E-17	4.99E-16
TMEM170B	102.0318891	1.884978156	0.230553836	5.92E-17	4.99E-16
CPA4	240.6797818	1.535750255	0.187032599	6.04E-17	5.09E-16
NDUFB4	364.62399	1.027316973	0.124062845	6.19E-17	5.22E-16
EXOSC8	312.3650372	-1.31344241	0.159510357	6.37E-17	5.36E-16
SMARCD1	428.1751901	-1.022937379	0.123565288	6.44E-17	5.42E-16
PSMA4	1028.072052	-1.026290299	0.124081383	6.57E-17	5.53E-16
MFSD11	695.2063003	1.375142298	0.167309736	6.64E-17	5.58E-16
IPO8	384.7310015	-1.170662397	0.141800303	6.72E-17	5.64E-16
DSTYK	869.2935655	1.109264012	0.134314584	6.72E-17	5.64E-16
OCIAD2	357.751164	1.100741904	0.133324012	6.99E-17	5.86E-16
INIP	907.8361575	1.221721689	0.148308119	7.03E-17	5.89E-16
VENTX	248.5482612	1.819267894	0.223205312	7.53E-17	6.30E-16
ARFRP1	150.837195	-1.665353823	0.20370591	7.78E-17	6.50E-16
HSPA4	906.3548642	-1.007157823	0.122023403	7.99E-17	6.68E-16
NELFB	336.3837444	-1.29531102	0.157765368	8.10E-17	6.76E-16
SAMD9L	41.26181899	3.113579632	0.385488306	8.12E-17	6.78E-16
EFR3B	105.1240896	1.80623604	0.221906854	8.38E-17	6.99E-16
PPARD	549.9227832	1.250442666	0.152328976	8.59E-17	7.15E-16
COX6C	769.2632109	1.024245381	0.124305689	8.71E-17	7.25E-16
SLC41A2	254.665562	1.327404374	0.161981654	8.72E-17	7.26E-16
PDZD2	78.42665745	2.023242225	0.249224864	8.75E-17	7.27E-16
NDUFC2-KCTD14	141.844864	-1.905339335	0.234062757	9.15E-17	7.60E-16
SLC14A2	283.6465975	1.515905508	0.185787214	9.48E-17	7.88E-16
FHIT	145.6220277	1.730630092	0.212859586	9.65E-17	8.01E-16
HEATR9	30.17076386	4.893561702	0.601834982	9.69E-17	8.04E-16
PARD3	527.3557077	-1.069346055	0.130098482	9.93E-17	8.24E-16
ACRC	56.63837282	2.489317438	0.308597723	9.98E-17	8.27E-16
DDX51	1553.417617	1.168923751	0.142462743	1.01E-16	8.37E-16
KNTC1	247.4992647	-1.499320447	0.183785818	1.02E-16	8.46E-16
UTP18	237.5392641	-1.304021739	0.159347478	1.03E-16	8.48E-16
VPS25	181.2240351	-1.491622456	0.182850137	1.04E-16	8.61E-16
DSN1	381.967005	-1.097236184	0.133701954	1.05E-16	8.70E-16
C1S	38.38989599	3.69371238	0.459613263	1.05E-16	8.71E-16
AGAP3	376.163517	-1.11767162	0.13621129	1.06E-16	8.79E-16
MCMDC2	118.7993055	1.798350511	0.221686231	1.07E-16	8.79E-16
DAP	494.5430348	1.048232395	0.12763149	1.08E-16	8.88E-16
FAM63B	1346.938865	1.117499618	0.136231239	1.08E-16	8.92E-16
FAAP20	959.1185408	1.105603868	0.134865051	1.13E-16	9.28E-16
LRP2BP	146.6432216	1.496731522	0.183990218	1.17E-16	9.62E-16
LOC100505549	269.0251085	1.782111452	0.219972404	1.17E-16	9.62E-16
ZSCAN29	428.6145891	1.253920199	0.153491468	1.18E-16	9.70E-16
GTF2H5	633.366287	1.12706407	0.13766144	1.19E-16	9.77E-16
AGER	163.0072196	1.573752924	0.19382534	1.23E-16	1.01E-15
CDS2	388.8329717	-1.070980241	0.130743033	1.24E-16	1.01E-15
RAB2B	392.5827078	1.10454123	0.134972054	1.27E-16	1.04E-15
AMD1	368.9550957	-1.208622704	0.147902269	1.27E-16	1.04E-15
COQ9	194.9091927	-1.41756637	0.173979528	1.27E-16	1.04E-15
LCTL	174.916525	1.572057031	0.193805129	1.32E-16	1.08E-15
IRGM	54.7058499	2.594191823	0.323391584	1.33E-16	1.09E-15
UPK3BL	256.8143822	-1.458354838	0.179368833	1.34E-16	1.09E-15
GSDMC	138.5136764	1.67912521	0.207407767	1.35E-16	1.10E-15
TSKU	267.6738919	1.152780353	0.141148552	1.36E-16	1.11E-15
SNRNP40	310.9344787	-1.174845018	0.143874213	1.41E-16	1.15E-15
GP6	365.8506506	1.510151801	0.186176376	1.43E-16	1.17E-15
CREBZF	231.7225888	-1.365130879	0.167842877	1.47E-16	1.20E-15
MRPS22	123.6590049	-1.837197489	0.22738887	1.50E-16	1.22E-15
RSAD2	126.1814534	1.889840576	0.234555452	1.52E-16	1.24E-15
TTI1	293.2504256	-1.184259596	0.145305201	1.55E-16	1.26E-15
PLEKHJ1	183.9745268	-1.489998541	0.183704524	1.56E-16	1.27E-15
AKR7A2	555.2978302	1.164476065	0.142909008	1.57E-16	1.27E-15
F2RL2	73.77817168	2.220228499	0.276674398	1.58E-16	1.28E-15
GABRR2	105.070797	1.923140321	0.238937267	1.58E-16	1.28E-15
B9D1	215.670331	-1.389764559	0.171215644	1.66E-16	1.35E-15
PTCHD4	1001.428769	2.977657947	0.373930097	1.72E-16	1.39E-15
QSOX1	543.5586252	-1.159464635	0.142563425	1.80E-16	1.46E-15
AVPR1A	103.6679352	2.120527552	0.264678645	1.83E-16	1.48E-15
ARFGAP2	361.0416794	-1.067430125	0.13104535	1.84E-16	1.49E-15
NAIP	339.6950766	1.079066038	0.132549508	1.85E-16	1.50E-15
NSRP1	1181.629827	-1.202138929	0.148083143	1.87E-16	1.51E-15
RBM43	408.4347119	1.386769968	0.171368752	1.91E-16	1.54E-15
TRPM6	196.8367004	1.547872833	0.191842689	1.93E-16	1.56E-15
HACD4	143.7999528	1.525303799	0.189012447	1.97E-16	1.59E-15
MCM10	317.819529	-1.20944732	0.149016451	2.04E-16	1.64E-15
TLR6	183.5371839	1.47443198	0.182686563	2.05E-16	1.65E-15
KIAA1958	296.1768361	1.409614974	0.17446481	2.05E-16	1.65E-15
ZSWIM7	343.9643311	1.168735748	0.144044923	2.07E-16	1.67E-15
CYLD	264.0575068	1.207301377	0.148853719	2.09E-16	1.68E-15
MRPS9	241.6092816	-1.253289263	0.154634126	2.10E-16	1.69E-15
GRK3	432.4957113	1.068675225	0.131562024	2.17E-16	1.74E-15
LRAT	127.8895889	1.98720601	0.248377927	2.21E-16	1.77E-15
FOXD4L5	34.79053389	3.485973955	0.438357157	2.22E-16	1.78E-15
ATP1A2	168.7976863	2.102004225	0.26313077	2.23E-16	1.79E-15
SLC35E2	390.3843319	1.069498278	0.131733109	2.24E-16	1.80E-15
LRRC58	1810.449357	1.130613645	0.139375322	2.25E-16	1.80E-15
UGGT1	2118.020722	1.032463053	0.12710469	2.29E-16	1.83E-15
RAD18	158.7251108	-1.547086767	0.192029996	2.37E-16	1.89E-15
CPSF3	293.4573763	-1.275987264	0.157911953	2.43E-16	1.94E-15
HDAC9	108.2135452	1.760401972	0.219652685	2.46E-16	1.96E-15
DOPEY2	377.9686975	1.299591943	0.160985922	2.49E-16	1.98E-15
LPIN1	646.2530526	1.407624929	0.174682458	2.49E-16	1.98E-15
SYT15	295.3151274	1.3424179	0.166439338	2.52E-16	2.01E-15
TSPO	667.7240227	1.259251878	0.155950134	2.54E-16	2.02E-15
NMT2	1459.086966	1.10420184	0.136375763	2.58E-16	2.06E-15
ZNF638	605.1763015	-1.10475923	0.136468523	2.61E-16	2.07E-15
OTOR	52.10485378	10.88449301	2.927102829	2.64E-16	2.10E-15
CEP97	418.1911645	1.356315366	0.168343178	2.66E-16	2.11E-15
IFI44L	51.97974029	10.87969624	2.926604457	2.67E-16	2.12E-15
B3GNT6	162.9818274	1.954778807	0.244957184	2.70E-16	2.14E-15
GALNT6	327.4512412	1.304889691	0.161881579	2.72E-16	2.15E-15
ZNF333	194.8776271	1.560375554	0.194465853	2.73E-16	2.16E-15
PATE2	136.1712788	1.75000305	0.218755867	2.75E-16	2.18E-15
RHOG	222.4566153	-1.529718644	0.189936517	2.76E-16	2.18E-15
KCP	88.34868821	2.343059893	0.295000372	2.76E-16	2.18E-15
TEP1	390.4161818	1.173452701	0.145271416	2.77E-16	2.19E-15
PTX3	90.53105343	1.877246003	0.234981233	2.84E-16	2.24E-15
UBN1	236.1860152	-1.306645607	0.16219272	2.90E-16	2.29E-15
DYDC1	301.2943253	1.840760576	0.230597178	2.95E-16	2.33E-15
ZNF329	411.9028724	1.376679728	0.171223612	2.96E-16	2.34E-15
RPUSD4	125.6304823	-1.801048938	0.224992019	2.97E-16	2.34E-15
PMPCB	390.5103119	-1.134980569	0.140537569	3.00E-16	2.37E-15
SV2C	203.4755243	1.48827975	0.185551113	3.05E-16	2.40E-15
FCRLB	29.13607227	5.004704861	0.625122513	3.06E-16	2.41E-15
ACOX1	461.4151653	1.04883941	0.129741365	3.07E-16	2.41E-15
RNF180	58.44060772	2.441175045	0.308028638	3.13E-16	2.46E-15
PATJ	570.2287224	1.178253292	0.146244404	3.22E-16	2.52E-15
NRSN1	249.8123421	1.370813973	0.170712389	3.24E-16	2.54E-15
PHLDA2	394.9434025	1.224720676	0.152194611	3.38E-16	2.65E-15
CWC15	238.3683363	-1.330636076	0.165713058	3.45E-16	2.70E-15
COLCA1	139.4127494	1.791157576	0.224896562	3.54E-16	2.77E-15
POU6F1	100.2313269	2.128669789	0.268510956	3.58E-16	2.80E-15
H2AFJ	474.6928931	1.002481987	0.124223222	3.63E-16	2.84E-15
ETV3	59.24392088	2.527399078	0.319822347	3.80E-16	2.97E-15
MYO6	854.7264893	-1.080506227	0.134266246	3.87E-16	3.02E-15
BLCAP	221.6399419	-1.398618794	0.174546936	3.95E-16	3.09E-15
LDLRAD4	28.69717166	5.179304656	0.647145875	3.99E-16	3.11E-15
RFPL3	29.63673472	4.714848638	0.594102548	4.03E-16	3.14E-15
GALNT5	188.240813	1.631663124	0.204783243	4.08E-16	3.18E-15
TMEM41A	389.1986012	1.307568797	0.163262868	4.11E-16	3.20E-15
FER	436.9261191	1.071908242	0.133261698	4.15E-16	3.23E-15
C2orf15	181.1222234	1.965820313	0.248072524	4.16E-16	3.24E-15
KIAA1614	202.6910632	1.615467782	0.202792972	4.17E-16	3.24E-15
CECR2	97.61216275	1.794764785	0.225941457	4.25E-16	3.30E-15
MRO	181.6653512	1.946907204	0.245697561	4.29E-16	3.33E-15
ADM	313.00988	1.131312019	0.140851043	4.29E-16	3.33E-15
PROM2	232.3062018	1.576034448	0.197854112	4.34E-16	3.37E-15
ERCC5	201.9020252	-1.540228477	0.193077467	4.34E-16	3.37E-15
ZNF865	927.5840205	1.095752063	0.136372169	4.40E-16	3.41E-15
EFCAB2	156.4066286	1.71898322	0.216385696	4.46E-16	3.46E-15
RND2	228.990253	1.48665519	0.186456595	4.47E-16	3.46E-15
ZDHHC15	213.8732304	1.481488136	0.185824691	4.52E-16	3.50E-15
CLASRP	560.1684902	1.041163812	0.129521657	4.53E-16	3.50E-15
EXOSC3	155.4484733	-1.891295702	0.238964038	4.79E-16	3.70E-15
TMEM54	311.4287957	1.178019054	0.147076366	4.84E-16	3.74E-15
ZNF491	112.8115764	1.868001289	0.23599994	4.87E-16	3.76E-15
NKPD1	81.88925215	1.960868367	0.248066592	5.03E-16	3.89E-15
EZH2	425.9522239	-1.04234525	0.129853063	5.05E-16	3.90E-15
ABHD10	133.8623592	-1.662728945	0.209209387	5.31E-16	4.10E-15
STEAP4	68.68627811	2.152834425	0.273146232	5.32E-16	4.10E-15
CLDN19	146.7519595	1.910713766	0.242084706	5.60E-16	4.31E-15
F2	32.40645375	3.489684163	0.445510314	5.79E-16	4.45E-15
UBE2V2	200.8000158	-1.550008254	0.19539383	5.88E-16	4.51E-15
IYD	174.5978232	1.614975914	0.203839784	5.90E-16	4.53E-15
PPM1H	37.68719927	3.247628947	0.415992362	6.59E-16	5.06E-15
ULK2	135.1040207	1.788364646	0.226761921	6.70E-16	5.14E-15
IL21R	134.2619147	1.713463424	0.217166118	7.03E-16	5.38E-15
GNAQ	210.2519021	-1.380894942	0.173992746	7.06E-16	5.40E-15
GUCA1B	327.352222	1.584209031	0.200430924	7.07E-16	5.41E-15
NSMCE4A	151.6659175	-1.653936393	0.209385421	7.22E-16	5.53E-15
CCDC137	282.5921989	-1.281640808	0.161532586	7.81E-16	5.97E-15
TNK2	165.7855489	-1.613722061	0.204223209	8.04E-16	6.14E-15
CLN8	540.26287	1.276245879	0.160931551	8.14E-16	6.20E-15
CKAP2	528.4890812	-1.20038448	0.151147812	8.32E-16	6.34E-15
MALT1	261.0561779	-1.249092413	0.157381784	8.41E-16	6.40E-15
CGNL1	145.5576862	1.912748113	0.244197637	9.18E-16	6.97E-15
SLC12A7	446.7440336	1.11883665	0.140936535	9.29E-16	7.05E-15
CENPT	226.8206419	-1.352199178	0.171008707	9.32E-16	7.06E-15
SPRYD3	132.394766	-1.673106024	0.212463374	9.38E-16	7.11E-15
PDZK1	62.99224528	2.148658907	0.275165224	9.48E-16	7.18E-15
KCNJ11	180.1125724	1.775169714	0.226332291	9.50E-16	7.19E-15
KANSL3	257.9814418	-1.220368073	0.1539622	9.53E-16	7.21E-15
AIRE	50.41099269	2.461180714	0.316035356	9.60E-16	7.26E-15
INCENP	274.0461126	-1.259607733	0.15905653	9.67E-16	7.31E-15
PPID	995.1722887	1.026247803	0.12921535	1.00E-15	7.58E-15
TAF1A	296.2491211	1.329295656	0.168364589	1.01E-15	7.59E-15
ITGB8	73.24943987	2.003574767	0.256434944	1.01E-15	7.60E-15
PKD1L3	29.10793137	4.091706449	0.525564641	1.01E-15	7.63E-15
FTSJ3	446.4228432	-1.166570811	0.147276864	1.02E-15	7.70E-15
PKMYT1	279.8611253	-1.271255006	0.160814254	1.03E-15	7.78E-15
IWS1	366.5349123	-1.327755359	0.168388443	1.08E-15	8.11E-15
DDHD1	487.7388947	1.094209046	0.138164819	1.11E-15	8.34E-15
SRPK2	222.0713676	-1.317980732	0.167139176	1.14E-15	8.55E-15
ZNF195	317.0537864	-1.170858679	0.148068683	1.14E-15	8.61E-15
EPHA3	90.95470415	2.085982134	0.26791115	1.15E-15	8.61E-15
OGFOD3	505.879965	1.096475366	0.138534115	1.15E-15	8.61E-15
LMO7	292.2404733	-1.176624278	0.148819523	1.17E-15	8.75E-15
MAD1L1	181.7143011	-1.456948055	0.185349835	1.23E-15	9.23E-15
ZGPAT	228.8366294	-1.357703554	0.172364788	1.23E-15	9.23E-15
C3orf62	479.9308861	1.14252894	0.144709389	1.26E-15	9.44E-15
MSMO1	584.006705	1.04018728	0.131544068	1.30E-15	9.71E-15
NECTIN4	43.72449108	2.591679182	0.334686101	1.30E-15	9.75E-15
DYNAP	44.62029187	2.623164342	0.338960159	1.32E-15	9.86E-15
IL12RB2	26.23064319	4.147121527	0.533984329	1.34E-15	1.00E-14
APOOL	452.2645922	1.0985787	0.139179285	1.35E-15	1.01E-14
SPRED3	151.7894595	1.582439865	0.202413976	1.40E-15	1.04E-14
STRADA	109.0373341	-1.901993569	0.243676361	1.40E-15	1.05E-14
IFFO1	28.78318158	3.892429423	0.503029793	1.43E-15	1.06E-14
GIGYF2	235.6749522	-1.396071367	0.177925311	1.44E-15	1.08E-14
LIX1L	1266.896572	1.013056491	0.128259377	1.45E-15	1.08E-14
IFNL1	80.78791888	9.261464602	1.299545573	1.46E-15	1.08E-14
MORN4	240.2740875	1.377312923	0.175644384	1.47E-15	1.09E-14
ZNF816-ZNF321P	262.0803662	1.348136231	0.171859213	1.49E-15	1.11E-14
MTFP1	163.9136823	-1.583743475	0.202665061	1.51E-15	1.12E-14
FAM161A	706.2444566	1.096974597	0.139215189	1.52E-15	1.13E-14
ARHGAP30	41.33271751	6.895870389	0.855217774	1.60E-15	1.18E-14
ANGEL2	334.8351712	1.212463885	0.154349495	1.61E-15	1.19E-14
GTPBP10	1073.39582	1.132063465	0.14400749	1.65E-15	1.22E-14
ZC3H12B	217.6462314	1.533676451	0.196471051	1.65E-15	1.22E-14
ADORA1	78.03777173	-2.241252585	0.288556317	1.65E-15	1.22E-14
SLC4A8	822.8388243	1.357201287	0.173333668	1.68E-15	1.24E-14
LYPD3	27.15918764	4.437469041	0.57398094	1.83E-15	1.35E-14
PTPRB	63.60669935	2.119613844	0.274383149	1.86E-15	1.38E-14
CDC42EP4	124.0523082	-1.697120529	0.218227965	1.93E-15	1.42E-14
PREB	115.88096	-1.740999719	0.223916231	1.94E-15	1.43E-14
SEMA4D	125.7186475	1.534544589	0.197124806	1.94E-15	1.43E-14
PNN	1293.160737	-1.028480553	0.130965321	1.96E-15	1.44E-14
ZNF709	155.7227999	1.891158978	0.244423004	1.97E-15	1.46E-14
CDC25A	186.9907777	-1.45873251	0.186837571	1.98E-15	1.46E-14
RPS28	3508.427459	1.016943563	0.129397927	1.99E-15	1.46E-14
P2RX7	189.3023185	1.623190582	0.208952659	2.00E-15	1.47E-14
MTX3	415.7337368	1.240743521	0.158681816	2.08E-15	1.53E-14
HPSE	345.7888387	1.288920248	0.165139905	2.17E-15	1.59E-14
IL11	115.1948435	1.780727698	0.230428376	2.37E-15	1.74E-14
RFTN2	26.83911147	4.419818423	0.573996445	2.39E-15	1.76E-14
AIMP2	220.6874831	-1.307503737	0.167776056	2.42E-15	1.78E-14
MKRN2OS	125.0558739	1.979844963	0.257179608	2.48E-15	1.82E-14
CCDC8	79.24636979	2.281111137	0.297410947	2.52E-15	1.85E-14
MARK3	345.6992415	-1.089208324	0.139388318	2.62E-15	1.92E-14
APOLD1	212.379316	1.480579503	0.191028949	2.66E-15	1.95E-14
EXD1	552.0045246	3.047060423	0.400491554	2.73E-15	2.00E-14
EVL	332.4230959	1.052624464	0.13478171	2.77E-15	2.03E-14
ID2	139.5306148	1.593549247	0.206158054	2.79E-15	2.04E-14
CDK6	432.3900172	-1.122803427	0.144064631	3.03E-15	2.22E-14
JAKMIP2	111.501619	1.815786408	0.236043391	3.04E-15	2.22E-14
TMTC1	151.0192545	1.698889686	0.220482448	3.06E-15	2.23E-14
AFF3	211.1986068	1.489996305	0.19272197	3.08E-15	2.25E-14
P3H3	170.0975032	-1.524935544	0.196966089	3.10E-15	2.27E-14
TTC39C	389.8729023	1.281807094	0.165176153	3.12E-15	2.28E-14
DCAF13	412.8597282	-1.083472654	0.139060986	3.15E-15	2.29E-14
ZDBF2	94.52306091	1.725823071	0.22421223	3.18E-15	2.32E-14
USP48	417.6585215	-1.01266442	0.129822719	3.19E-15	2.32E-14
C12orf77	199.1017598	1.830886447	0.238410409	3.26E-15	2.37E-14
GOLGA8A	230.7973236	-1.273896433	0.164215372	3.48E-15	2.53E-14
ZNF835	219.4671323	1.578041758	0.204867038	3.48E-15	2.53E-14
VWA2	104.2035688	1.841077856	0.24000906	3.48E-15	2.53E-14
NDUFB2	431.6921393	1.240124076	0.159978629	3.50E-15	2.54E-14
C12orf57	401.3108112	1.003584773	0.128907359	3.61E-15	2.62E-14
TBL1XR1	200.3337226	-1.375262525	0.1777273	3.64E-15	2.64E-14
SH3GL1	406.8780272	-1.052652215	0.135349695	3.73E-15	2.70E-14
RFC4	214.2689443	-1.416756702	0.183392584	3.75E-15	2.71E-14
GPR161	496.369217	1.018957859	0.131027974	3.76E-15	2.72E-14
G6PC	130.5389782	1.737106804	0.226450824	3.83E-15	2.77E-14
ZNF395	185.9384806	-1.41430455	0.183050305	3.95E-15	2.86E-14
ZFHX4	219.8503213	-1.32292847	0.171139789	4.03E-15	2.91E-14
KIAA1524	281.9580542	-1.330674187	0.172431373	4.13E-15	2.98E-14
PLTP	365.5792356	-1.24740288	0.161447878	4.14E-15	2.98E-14
PIPOX	126.4960425	1.669500418	0.217741644	4.29E-15	3.10E-14
PAPD7	252.7857166	-1.582024695	0.205868804	4.33E-15	3.12E-14
C14orf178	163.7177026	1.872010677	0.245117013	4.38E-15	3.15E-14
TIGD1	289.6432915	1.153835287	0.149153341	4.40E-15	3.17E-14
MOGAT3	80.66622475	2.164423247	0.284448086	4.41E-15	3.18E-14
TYW5	656.5559323	1.042449844	0.134451142	4.41E-15	3.18E-14
SYDE1	226.2653935	-1.279956789	0.165719499	4.44E-15	3.20E-14
TIMM23	480.0511621	-1.063953222	0.137389409	4.52E-15	3.25E-14
[truncated: 3,501 more rows]
