# Supplementary material for: Altered gene expression in human brain microvascular endothelial cells in response to the infection of influenza H1N1 virus
Source: Anim Dis. 2022 Nov 3;2(1):25. doi: 10.1186/s44149-022-00053-9 (PMC9631584; doi:10.1186/s44149-022-00053-9)
Supplement: Supplementary file 3 — Additional file 3. GO list of hBMECs 12 hpi with A/WSB/33 (H1N1), the list in an output of the R package clusterProfiler. [file 44149_2022_53_MOESM3_ESM.csv]

	ONTOLOGY	ID	Description	setSize	enrichmentScore	NES	pvalue	p.adjust	qvalues	rank	leading_edge	core_enrichment
GO:0002252	BP	GO:0002252	immune effector process	348	0.393862670214012	1.57199407550055	9.99900009999e-05	9.99900009999e-05	0.0159719223416202	1938	tags=51%, list=35%, signal=36%	DHX58/IFI44L/IFNL2/TRIM22/IFNL3/NCR3/HSPA6/IFNL1/BST2/SEMA4A/OAS1/GCNT3/MX2/PTPN6/IFI27/IFIT2/IL13/IFNA5/IFNB1/OAS2/CFI/IL18RAP/CD27/TLR9/ELANE/GPR84/C4BPB/LRMP/ORM1/RAB44/CXCL10/OASL/BIN2/LGALS9/IFITM1/TBX21/HP/IFI6/IFIT1/ISG15/LILRB2/ARHGAP9/MGAM/TRIM15/GBP1/ADGRG3/FFAR3/MYO1G/C17orf99/AZU1/APBB1IP/CFHR5/MX1/IL6/GMFG/LAG3/C1S/ITGAM/IFIH1/CFB/IL10/HERC5/F2/CPN1/METTL7A/MMP25/PRTN3/CD14/IL15/LILR…
GO:0002376	BP	GO:0002376	immune system process	827	0.342219613426939	1.39669963397903	9.99900009999e-05	9.99900009999e-05	0.0159719223416202	1557	tags=36%, list=28%, signal=31%	DHX58/IFI44L/IFNL2/TRIM22/IFNL3/NCR3/HSPA6/IFNL1/COL2A1/BST2/MUC20/GREM1/MRC1/SEMA4A/OAS1/PTPN22/GCNT3/NFE2/BTN1A1/MX2/PTPN6/SEMG1/IFI27/IFIT2/SELPLG/CSF1R/ENDOU/IL13/IFNA5/IFNB1/CXCL11/OAS2/POU4F1/CFI/PTPRZ1/PSMB11/IL18RAP/EGR3/CD27/IFI44/TLR9/ELANE/GPR84/CCL7/PF4/PKHD1L1/C4BPB/LRMP/ORM1/RAB44/SLC7A9/CD79A/CXCL10/SERPINC1/MUC17/OASL/BIN2/MUC13/CTSW/LGALS9/SPI1/NLRP2/KIF5A/SLC7A8/PF4V1/HCLS1/MT1G…
GO:0002682	BP	GO:0002682	regulation of immune system process	457	0.35008386154319	1.40825469368865	9.99900009999e-05	9.99900009999e-05	0.0159719223416202	1279	tags=33%, list=23%, signal=27%	DHX58/IFNL2/IFNL3/NCR3/IFNL1/COL2A1/BST2/MUC20/GREM1/PTPN22/NFE2/BTN1A1/PTPN6/IL13/IFNB1/POU4F1/CFI/PSMB11/IL18RAP/EGR3/CD27/TLR9/ELANE/CCL7/PF4/C4BPB/ORM1/CD79A/CXCL10/MUC17/MUC13/LGALS9/SPI1/HCLS1/IFITM1/TBX21/OSM/LCK/FCRLB/IFIT1/ISG15/CHRNB2/TNFAIP8L2/HRG/LILRB2/TRIM15/CXCL8/GBP1/FFAR3/CLEC10A/CD200R1/MYO1G/TMEM178A/C17orf99/MUC4/BTLA/ESR1/CFHR5/ICAM5/GBP5/CLECL1/IL6/LAG3/C1S/S100A14/ITGAM/IFI…
GO:0002684	BP	GO:0002684	positive regulation of immune system process	327	0.372907699523375	1.48569819662641	9.99900009999e-05	9.99900009999e-05	0.0159719223416202	1121	tags=32%, list=20%, signal=27%	DHX58/IFNL2/IFNL3/NCR3/IFNL1/MUC20/PTPN22/BTN1A1/PTPN6/IL13/IFNB1/POU4F1/CFI/PSMB11/IL18RAP/EGR3/CD27/TLR9/ELANE/CCL7/PF4/C4BPB/CD79A/CXCL10/MUC17/MUC13/LGALS9/HCLS1/TBX21/LCK/ISG15/CHRNB2/HRG/LILRB2/TRIM15/CXCL8/GBP1/FFAR3/CLEC10A/MYO1G/C17orf99/MUC4/BTLA/ESR1/CFHR5/GBP5/CLECL1/IL6/LAG3/C1S/S100A14/ITGAM/IFIH1/CFB/IL10/F2/CPN1/SHH/CD14/IL15/CD274/TNFSF13B/TNFAIP3/PLVAP/THPO/IL4/PGC/LTA/DDX60/VAV…
GO:0003008	BP	GO:0003008	system process	512	0.3782756284969	1.52581320982368	9.99900009999e-05	9.99900009999e-05	0.0159719223416202	2052	tags=53%, list=37%, signal=36%	OTOR/SLC6A3/ACTC1/COL2A1/MYOC/TBR1/MYO1A/CLCN1/GCNT3/TACSTD2/ADORA3/NFE2/RYR1/CHRM5/GRK7/ABCG8/OXT/PI16/PDE6G/CPLX4/TULP2/CHRM1/IGDCC3/VIL1/PHF24/POU4F1/CRYGN/PTPRZ1/SOAT2/KLHL3/RPE65/SCN3A/TLR9/OR5K2/ABCG5/CHRNA1/NRXN2/ACTA1/SPX/CXCL10/MYBPC3/MUC13/PDC/MYH3/EGR2/GPR179/SOX10/RPGRIP1/SCN4A/HAMP/GDF9/SLC1A3/ADRA2A/TNNC2/ADCY4/UTS2/NR2E1/CACNG6/SMTNL1/MYBPC2/CHRNB2/LILRB2/PRPH2/PTGER3/FFAR3/CNTN2/N…
GO:0004888	MF	GO:0004888	transmembrane signaling receptor activity	271	0.419281081699403	1.65902487565077	9.99900009999e-05	9.99900009999e-05	0.0159719223416202	1914	tags=56%, list=35%, signal=39%	ADRA1D/MRC1/ADORA3/CHRM5/RXFP1/PTPN6/GPR151/PTGIR/CSF1R/AMHR2/CHRM1/GRM2/LGR5/PTPRZ1/IL18RAP/CD27/MCHR1/GPR85/TLR9/OR5K2/GPR84/CHRNA1/NRXN2/CD79A/IL17RE/ADGRF4/GPR179/TSHR/CALCR/EDAR/SELE/ADRA2A/CCKAR/DDR2/EPHA1/RXFP4/CHRNB2/LILRB2/ADGRG3/GPBAR1/PTGER3/FFAR3/LTK/CD200R1/IL12RB2/PKD1L3/CCR4/OR2V2/GPR50/OR11H4/LPAR5/CHRNA6/LAG3/NPSR1/KRT17/LY75/GPR26/NTSR1/TAS2R5/CD14/OR2AT4/LILRB3/GFRA1/ADGRF3/MC5…
GO:0005102	MF	GO:0005102	signaling receptor binding	438	0.374332891272874	1.50369541247743	9.99900009999e-05	9.99900009999e-05	0.0159719223416202	1279	tags=34%, list=23%, signal=28%	IFNL2/SLC6A3/IFNL3/IL17F/IFNL1/COL2A1/MYOC/GCG/GREM1/TAC3/LEFTY2/IL22/SEMA4A/BTN1A1/FAP/SELPLG/OXT/MIA/ENDOU/IL13/IFNA5/IFNB1/CXCL11/CCDC62/SAG/RGMA/GHRH/PTPRZ1/MCHR1/TLR9/CCL7/PF4/NRXN2/LHFPL4/REEP1/SPX/WFIKKN2/TG/CXCL10/OASL/PF4V1/HNF4A/OSM/LCK/HAMP/CMTM2/GDF9/CXCL3/ADRA2A/CBLC/FGF23/UTS2/DKK4/ISG15/GAST/HRG/LILRB2/CXCL8/WNT8A/RNF43/SEMA3E/CCL17/C17orf99/RAPSN/MUC4/TNN/ESR1/RSPO2/CDK5R1/SEMA5B/…
GO:0005576	CC	GO:0005576	extracellular region	1098	0.367381589562081	1.50737992518914	9.99900009999e-05	9.99900009999e-05	0.0159719223416202	1656	tags=40%, list=30%, signal=35%	OTOR/IFNL2/ACTC1/IFNL3/HSPA6/IL17F/IFNL1/COL2A1/MYOC/BST2/GCG/MUC20/GREM1/PYGM/CPNE9/TAC3/LEFTY2/IL22/C6orf15/SEMA4A/OAS1/COL10A1/GCNT3/NME5/TACSTD2/LDHC/RYR1/BTN1A1/SPACA4/KRT28/RNASE13/PTPN6/FAP/SEMG1/ST14/OXT/PI16/MIA/ENDOU/KRT27/TULP2/SLC6A13/F13B/IL13/COL14A1/FNDC7/MMP13/VIL1/SELENBP1/IFNA5/CPXM1/FSTL4/LINGO3/IFNB1/LRRC15/CXCL11/LY6G6D/CPA2/UCMA/CFI/GHRH/SLC46A3/PTPRZ1/ALB/CDH16/CD27/KRT26/T…
GO:0005615	CC	GO:0005615	extracellular space	819	0.353386142756208	1.44204367576575	9.99900009999e-05	9.99900009999e-05	0.0159719223416202	1232	tags=30%, list=22%, signal=27%	IFNL2/ACTC1/IFNL3/HSPA6/IL17F/IFNL1/COL2A1/MYOC/BST2/GCG/GREM1/PYGM/CPNE9/TAC3/LEFTY2/IL22/SEMA4A/COL10A1/GCNT3/TACSTD2/LDHC/RYR1/BTN1A1/KRT28/PTPN6/FAP/SEMG1/ST14/OXT/PI16/MIA/ENDOU/KRT27/SLC6A13/IL13/COL14A1/MMP13/VIL1/SELENBP1/IFNA5/CPXM1/LINGO3/IFNB1/LRRC15/CXCL11/CPA2/CFI/GHRH/SLC46A3/ALB/CDH16/KRT26/ELANE/CCL7/PF4/PKHD1L1/MATN4/ACTA1/C4BPB/SPX/INA/ORM1/WFIKKN2/POTEE/CXCL10/SERPINC1/KLKB1/MU…
GO:0005886	CC	GO:0005886	plasma membrane	1419	0.334153785855033	1.37578543832496	9.99900009999e-05	9.99900009999e-05	0.0159719223416202	1989	tags=45%, list=36%, signal=38%	SLC6A3/LY6G6F/NCR3/IFNL1/ADRA1D/LCT/BST2/MUC20/MYO1A/CPNE9/MRC1/SEMA4A/CLCN1/PTPN22/DLGAP1/TACSTD2/ADORA3/RYR1/BTN1A1/SPACA4/CATSPERD/LAMP5/CHRM5/SLC9C2/RXFP1/PTPN6/GPR151/NAALADL1/FAP/GRK7/ABCG8/ST14/CFAP65/PTGIR/SELPLG/CSF1R/AMHR2/ENDOU/PDE6G/CPLX4/VANGL2/SLC6A13/SLC9A2/IL13/CHRM1/IGDCC3/VIL1/GRM2/RRAD/LY6G6D/CCDC62/NMRK2/RGMA/PDZD3/ZAN/LGR5/CATSPER4/PTPRZ1/GUCY2C/IL18RAP/CDH16/CD27/RPE65/SCN3A…
GO:0005887	CC	GO:0005887	integral component of plasma membrane	487	0.391648461524175	1.57768261865439	9.99900009999e-05	9.99900009999e-05	0.0159719223416202	2163	tags=57%, list=39%, signal=38%	SLC6A3/NCR3/IFNL1/ADRA1D/LCT/MRC1/SEMA4A/CLCN1/ADORA3/RYR1/BTN1A1/CHRM5/RXFP1/GPR151/ABCG8/ST14/PTGIR/SELPLG/CSF1R/AMHR2/SLC6A13/CHRM1/IGDCC3/GRM2/LGR5/PTPRZ1/IL18RAP/CDH16/CD27/SCN3A/MCHR1/GPR84/ABCG5/CHRNA1/TRPV3/CPT1C/LRMP/PCDHGA2/HAS1/SLC7A9/PCDHGA9/PCDHGA1/MPZ/ESYT3/SLC7A8/TSHR/CALCR/SLC6A12/SCN4A/NCF1/SLC1A3/SELE/ADRA2A/CCKAR/ADCY4/CALHM3/DDR2/EPHA1/RXFP4/CHRNB2/KCNG3/LILRB2/ITGA7/PRPH2/NCF…
GO:0006952	BP	GO:0006952	defense response	501	0.395619914044709	1.59473902227273	9.99900009999e-05	9.99900009999e-05	0.0159719223416202	1957	tags=51%, list=36%, signal=36%	DHX58/IFI44L/IFNL2/TRIM22/IFNL3/NCR3/IL17F/IFNL1/BST2/MUC20/MRC1/IL22/OAS1/PTPN22/ADORA3/MX2/PTPN6/SEMG1/IFI27/IFIT2/PTGIR/CSF1R/IL13/IFNA5/IFNB1/CXCL11/OAS2/CFI/PSMB11/IL18RAP/TLR9/ELANE/CCL7/PF4/ADAMTS12/C4BPB/ORM1/CXCL10/SERPINC1/MUC17/IL17RE/OASL/KLKB1/MUC13/LGALS9/NLRP2/PF4V1/IFITM1/OSM/TRIM29/HAMP/NCF1/HP/CXCL3/SELE/IFI6/GNLY/BATF2/IFIT1/NR2E1/ISG15/PYDC1/TNFAIP8L2/HRG/LILRB2/TRIM10/NCF2/TR…
GO:0006954	BP	GO:0006954	inflammatory response	244	0.422643457470461	1.66656637174612	9.99900009999e-05	9.99900009999e-05	0.0159719223416202	2089	tags=61%, list=38%, signal=40%	NCR3/IL17F/IL22/ADORA3/PTGIR/CSF1R/IL13/CXCL11/CFI/IL18RAP/TLR9/ELANE/CCL7/PF4/ADAMTS12/C4BPB/ORM1/CXCL10/SERPINC1/IL17RE/KLKB1/LGALS9/NLRP2/PF4V1/OSM/HAMP/HP/CXCL3/SELE/TNFAIP8L2/CXCL8/PTGER3/FFAR3/AOC3/CCL17/CD200R1/GGT5/AZU1/CCR4/NLRP7/ESR1/CFHR5/GBP5/IL6/C1S/ITGAM/LY75/CFB/IL10/F2/CPN1/KLF4/MMP25/CD14/IL15/TNFAIP3/DNASE1L3/IL4/LTA/CCL20/NLRC4/CD36/IFI16/C3AR1/IDO1/PTGER4/PLA2G7/PLA2G4C/IL34/U…
GO:0006955	BP	GO:0006955	immune response	591	0.383318409567759	1.55188029995124	9.99900009999e-05	9.99900009999e-05	0.0159719223416202	1563	tags=40%, list=28%, signal=32%	DHX58/IFI44L/IFNL2/TRIM22/IFNL3/NCR3/HSPA6/IFNL1/COL2A1/BST2/MUC20/MRC1/SEMA4A/OAS1/PTPN22/GCNT3/BTN1A1/MX2/PTPN6/SEMG1/IFI27/IFIT2/CSF1R/ENDOU/IL13/IFNA5/IFNB1/CXCL11/OAS2/CFI/PSMB11/IL18RAP/CD27/IFI44/TLR9/ELANE/GPR84/CCL7/PF4/PKHD1L1/C4BPB/LRMP/ORM1/RAB44/CD79A/CXCL10/SERPINC1/MUC17/OASL/BIN2/MUC13/CTSW/LGALS9/NLRP2/PF4V1/IFITM1/TBX21/OSM/TRIM29/LCK/HAMP/NCF1/HP/CXCL3/FCRLB/HLA-DMA/IFI6/GNLY/E…
GO:0007166	BP	GO:0007166	cell surface receptor signaling pathway	828	0.322942479530885	1.31810642533982	9.99900009999e-05	9.99900009999e-05	0.0159719223416202	1572	tags=35%, list=29%, signal=29%	IFNL2/TRIM22/IFNL3/NCR3/IL17F/IFNL1/COL2A1/MYOC/BST2/MUC20/GREM1/LEFTY2/IL22/SEMA4A/OAS1/PTPN22/ADORA3/BTN1A1/MX2/PTPN6/PRICKLE1/IFI27/IFIT2/PTGIR/CSF1R/AMHR2/PDE6G/VANGL2/TP63/IL13/NKAPL/VIL1/IFNA5/GRM2/FSTL4/IFNB1/CXCL11/OAS2/SAG/RGMA/PDZD3/GHRH/LGR5/PTPRZ1/GUCY2C/PSMB11/IL18RAP/CD27/RPE65/MCHR1/CHRNA1/CCL7/SLC30A10/PF4/ADAMTS12/WFIKKN2/CD79A/CXCL10/MUC17/IL17RE/OASL/MUC13/SPI1/PF4V1/ADGRF4/HNF…
GO:0007186	BP	GO:0007186	G protein-coupled receptor signaling pathway	256	0.428699084233347	1.69418721725707	9.99900009999e-05	9.99900009999e-05	0.0159719223416202	1953	tags=57%, list=36%, signal=39%	ADRA1D/GCG/TAC3/ADORA3/CHRM5/RXFP1/PTPN6/GPR151/GRK7/PTGIR/OXT/PDE6G/CHRM1/GRM2/PHF24/CXCL11/SAG/GHRH/LGR5/MCHR1/GPR85/OR5K2/GPR84/BECN2/CCL7/PF4/CXCL10/PDC/ADGRF4/GPR179/TSHR/CALCR/CXCL3/ADRA2A/CCKAR/ADCY4/UTS2/RXFP4/GAST/CXCL8/ADGRG3/GPBAR1/PTGER3/FFAR3/CNTN2/CCL17/AZU1/CCR4/OR2V2/ESR1/CDK5R1/GPR50/OR11H4/LPAR5/GUCA1A/NPSR1/PYY/GPR26/NTSR1/F2/TAS2R5/GNB5/GNAT1/OR2AT4/GIP/ADGRF3/MC5R/VAV1/CCL20/…
GO:0007600	BP	GO:0007600	sensory perception	168	0.425595911022509	1.65124925694604	9.99900009999e-05	9.99900009999e-05	0.0159719223416202	2101	tags=61%, list=38%, signal=39%	OTOR/SLC6A3/COL2A1/MYO1A/TACSTD2/GRK7/OXT/PDE6G/CPLX4/TULP2/PHF24/POU4F1/CRYGN/RPE65/OR5K2/SPX/PDC/GPR179/RPGRIP1/SLC1A3/NR2E1/CHRNB2/PRPH2/ABCA4/SLC17A8/PKD1L3/RDH12/OR2V2/SEMA5B/OR11H4/GUCA1A/SLC26A5/OTOA/TECTA/GJA10/NTSR1/HOXB8/IL10/LRIT3/ESPNL/TAS2R5/ATP2B2/GNAT1/OR2AT4/CPLX3/GIP/SRRM4/CRX/BEST1/CRYBA1/CD36/COL11A2/OR1F1/GNAT2/IAPP/AIPL1/MIP/SLC26A4/ALOXE3/POMK/USH2A/MYO3B/C5AR1/TAS2R42/SLC24…
GO:0009605	BP	GO:0009605	response to external stimulus	716	0.376556625880419	1.53140143897874	9.99900009999e-05	9.99900009999e-05	0.0159719223416202	1600	tags=41%, list=29%, signal=33%	DHX58/IFI44L/IFNL2/TRIM22/SLC6A3/IFNL3/IL17F/IFNL1/TBR1/BST2/GREM1/MRC1/SEMA4A/OAS1/PTPN22/MX2/FAP/GRK7/SEMG1/ABCG8/IFI27/IFIT2/PTGIR/OXT/CSF1R/PDE6G/VANGL2/IL13/THRSP/VIL1/IFNA5/PHF24/IFNB1/CXCL11/OAS2/SAG/RGMA/CFI/GHRH/EGR3/ALB/RPE65/IFI44/TLR9/ELANE/ABCG5/BECN2/CCL7/PF4/NRXN2/ADAMTS12/ACTA1/C4BPB/SPX/CXCL10/SERPINC1/OASL/KLKB1/BIN2/PDC/LGALS9/LY6G6C/CAPN3/EGR2/KIF5A/PF4V1/PKD1L1/IFITM1/TBX21/O…
GO:0009607	BP	GO:0009607	response to biotic stimulus	308	0.421630695445672	1.67719022594328	9.99900009999e-05	9.99900009999e-05	0.0159719223416202	1957	tags=55%, list=36%, signal=37%	DHX58/IFI44L/IFNL2/TRIM22/IFNL3/IFNL1/BST2/MRC1/OAS1/PTPN22/MX2/SEMG1/IFI27/IFIT2/PTGIR/IL13/THRSP/VIL1/IFNA5/IFNB1/CXCL11/OAS2/IFI44/TLR9/ELANE/PF4/C4BPB/CXCL10/OASL/LGALS9/LY6G6C/PF4V1/IFITM1/TBX21/HAMP/HP/CXCL3/SELE/IFI6/GNLY/CEACAM20/BATF2/IFIT1/ISG15/FER1L6/HRG/LILRB2/TRIM15/CXCL8/GBP1/IL12RB2/AZU1/CCR4/NLRP7/PI3/GBP5/MX1/IL6/S100A14/IFIH1/IL10/HERC5/F2/TMEM229B/SEMG2/PRTN3/CD14/IL15/CD274/A…
GO:0016021	CC	GO:0016021	integral component of membrane	1397	0.330290304600301	1.35958501395098	9.99900009999e-05	9.99900009999e-05	0.0159719223416202	2224	tags=50%, list=40%, signal=40%	SLC6A3/LY6G6F/NCR3/IFNL1/ADRA1D/LCT/BST2/GLT8D2/MRC1/SLC17A9/SEMA4A/ST6GALNAC1/CLCN1/GCNT3/TACSTD2/ADORA3/TMEM151B/RYR1/BTN1A1/CATSPERD/LAMP5/CHRM5/SLC9C2/RXFP1/GPR151/NAALADL1/NUP210L/FAP/ABCG8/IFI27/ST14/CFAP65/PTGIR/SELPLG/TMEM82/CSF1R/AMHR2/VANGL2/SLC6A13/SLC9A2/CHRM1/IGDCC3/GRM2/LINGO3/LRRC15/MYRFL/TMCO2/ZAN/SLC46A3/LGR5/CATSPER4/PTPRZ1/GUCY2C/IL18RAP/SOAT2/CDH16/CD27/SCN3A/MCHR1/GPR85/TLR9/…
GO:0019221	BP	GO:0019221	cytokine-mediated signaling pathway	245	0.395282073976706	1.55915666049858	9.99900009999e-05	9.99900009999e-05	0.0159719223416202	1667	tags=44%, list=30%, signal=32%	IFNL2/TRIM22/IFNL3/IL17F/IFNL1/BST2/IL22/OAS1/MX2/PTPN6/IFI27/IFIT2/CSF1R/IL13/IFNA5/IFNB1/CXCL11/OAS2/PTPRZ1/PSMB11/IL18RAP/CD27/CCL7/PF4/CXCL10/IL17RE/OASL/SPI1/PF4V1/IFITM1/OSM/EDAR/CXCL3/IFI6/IFIT1/ISG15/PYDC1/CXCL8/GBP1/CCL17/IL12RB2/CCR4/MX1/IL6/ITGAM/IL10/PRTN3/IL15/TNFSF13B/TNFAIP3/STAT4/PLVAP/THPO/IL4/LTA/ISG20/VAV1/CCL20/CD36/MPL/CEACAM1/IRF7/IL34/USP18/BCL6/IFITM2/ZBP1/NLRC5/IRGM/TNF/H…
GO:0030154	BP	GO:0030154	cell differentiation	1120	0.321647545729358	1.31989311002781	9.99900009999e-05	9.99900009999e-05	0.0159719223416202	1251	tags=28%, list=23%, signal=28%	ACTC1/KLHL10/IFNL1/COL2A1/MYOC/TBR1/SHCBP1L/GREM1/CPNE9/LEFTY2/SEMA4A/PTPN22/NME5/DDX4/TACSTD2/NFE2/RYR1/TLX2/CATSPERD/KRT28/OVOL1/PTPN6/NUP210L/PRICKLE1/SEMG1/ST14/PI16/CSF1R/KRT27/VANGL2/TP63/IL13/COL14A1/CHRM1/TRIM67/NKAPL/VIL1/IFNA5/FSTL4/IFNB1/ETV3L/UCMA/POU4F1/NMRK2/RGMA/AVIL/LGR5/CATSPER4/PTPRZ1/PSMB11/EGR3/SOAT2/CD27/RPE65/FOXD4L6/KRT26/TLR9/SPIC/GALNTL5/PF4/ADAMTS12/MATN4/ACTA1/INA/WFIKK…
GO:0030545	MF	GO:0030545	receptor regulator activity	167	0.496733171598828	1.92634996309878	9.99900009999e-05	9.99900009999e-05	0.0159719223416202	1653	tags=57%, list=30%, signal=41%	IFNL2/IFNL3/IL17F/IFNL1/GCG/GREM1/LEFTY2/IL22/SEMA4A/OXT/MIA/ENDOU/IL13/IFNA5/IFNB1/CXCL11/LY6G6D/GHRH/CCL7/PF4/SPX/WFIKKN2/TG/CXCL10/PF4V1/OSM/HAMP/CMTM2/GDF9/CXCL3/FGF23/UTS2/DKK4/GAST/CXCL8/WNT8A/SEMA3E/CCL17/C17orf99/SEMA5B/CHGB/IL6/GMFG/PYY/FGF18/GPNMB/IL10/F2/SHH/SEMA4F/IL15/LEFTY1/TNFSF13B/GIP/THPO/IL4/KL/LTA/CCL20/UTS2B/IL34/FGF7/PATE1/INHBC/MTRNR2L2/TNF/INSL5/IAPP/CCL5/IL1B/C1QTNF9/IL17C…
GO:0031224	CC	GO:0031224	intrinsic component of membrane	1447	0.334795558475448	1.37879336103337	9.99900009999e-05	9.99900009999e-05	0.0159719223416202	2224	tags=50%, list=40%, signal=40%	SLC6A3/LY6G6F/NCR3/IFNL1/ADRA1D/LCT/BST2/GLT8D2/MRC1/SLC17A9/SEMA4A/ST6GALNAC1/CLCN1/GCNT3/TACSTD2/ADORA3/TMEM151B/RYR1/BTN1A1/SPACA4/CATSPERD/LAMP5/CHRM5/SLC9C2/RXFP1/GPR151/NAALADL1/NUP210L/FAP/ABCG8/IFI27/ST14/CFAP65/PTGIR/SELPLG/TMEM82/CSF1R/AMHR2/VANGL2/SLC6A13/SLC9A2/CHRM1/IGDCC3/GRM2/LINGO3/LRRC15/LY6G6D/MYRFL/RGMA/TMCO2/ZAN/SLC46A3/LGR5/CATSPER4/PTPRZ1/GUCY2C/IL18RAP/SOAT2/CDH16/CD27/SCN3…
GO:0031226	CC	GO:0031226	intrinsic component of plasma membrane	507	0.39204437503589	1.58108855738444	9.99900009999e-05	9.99900009999e-05	0.0159719223416202	2163	tags=58%, list=39%, signal=38%	SLC6A3/NCR3/IFNL1/ADRA1D/LCT/MRC1/SEMA4A/CLCN1/ADORA3/RYR1/BTN1A1/CHRM5/RXFP1/GPR151/ABCG8/ST14/PTGIR/SELPLG/CSF1R/AMHR2/SLC6A13/CHRM1/IGDCC3/GRM2/LGR5/PTPRZ1/IL18RAP/CDH16/CD27/SCN3A/MCHR1/GPR84/ABCG5/CHRNA1/TRPV3/CPT1C/LRMP/PCDHGA2/HAS1/SLC7A9/PCDHGA9/PCDHGA1/MPZ/ESYT3/SLC7A8/TSHR/CALCR/SLC6A12/SCN4A/NCF1/SLC1A3/SELE/ADRA2A/CCKAR/ADCY4/CALHM3/DDR2/EPHA1/RXFP4/CHRNB2/KCNG3/LILRB2/ITGA7/PRPH2/NCF…
GO:0032101	BP	GO:0032101	regulation of response to external stimulus	259	0.404675968718881	1.59969411844839	9.99900009999e-05	9.99900009999e-05	0.0159719223416202	2089	tags=58%, list=38%, signal=38%	DHX58/SLC6A3/IL17F/TBR1/GREM1/SEMA4A/FAP/GRK7/PDE6G/SAG/RGMA/CFI/TLR9/ELANE/CCL7/ADAMTS12/C4BPB/SPX/CXCL10/SERPINC1/KLKB1/LGALS9/CAPN3/OSM/SELE/IFIT1/TNFAIP8L2/HRG/TRIM15/CXCL8/PTGER3/FFAR3/SEMA3E/CD200R1/SOX15/AZU1/CCR4/NLRP7/ESR1/SEMA5B/CFHR5/GBP5/GUCA1A/ADAMTS18/IL6/ABAT/C1S/S100A14/CFB/FGF18/IL10/HERC5/F2/CPN1/KLF4/SEMA4F/IL15/GNAT1/TNFAIP3/DNASE1L3/MYOZ1/IL4/PGC/LTA/DDX60/CD36/CEACAM1/C3AR1/…
GO:0032501	BP	GO:0032501	multicellular organismal process	1922	0.320132793770697	1.32182390519719	9.99900009999e-05	9.99900009999e-05	0.0159719223416202	1239	tags=27%, list=23%, signal=32%	DHX58/OTOR/SLC6A3/ACTC1/IL17F/KLHL10/IFNL1/LCT/COL2A1/MYOC/TBR1/BST2/SHCBP1L/GREM1/MYO1A/CPNE9/TAC3/LEFTY2/TAGLN3/SEMA4A/COL10A1/CLCN1/PTPN22/GCNT3/NME5/DDX4/TACSTD2/ADORA3/NFE2/RYR1/TLX2/CATSPERD/CHRM5/KRT28/OVOL1/PTPN6/NUP210L/PRICKLE1/FAP/GRK7/SEMG1/ABCG8/ST14/MYBPHL/OXT/PI16/CSF1R/AMHR2/ENDOU/PDE6G/CPLX4/KRT27/VANGL2/RGN/TULP2/TP63/F13B/IL13/MYH15/COL14A1/CHRM1/IGDCC3/MMP13/TRIM67/NKAPL/VIL1/…
GO:0038023	MF	GO:0038023	signaling receptor activity	342	0.39028340672625	1.55708020029167	9.99900009999e-05	9.99900009999e-05	0.0159719223416202	1948	tags=53%, list=35%, signal=37%	ADRA1D/MRC1/ADORA3/BTN1A1/CHRM5/RXFP1/PTPN6/GPR151/PTGIR/CSF1R/AMHR2/CHRM1/GRM2/RGMA/LGR5/PTPRZ1/GUCY2C/IL18RAP/CD27/MCHR1/GPR85/TLR9/OR5K2/GPR84/CHRNA1/PKHD1L1/NRXN2/CD79A/IL17RE/ADGRF4/HNF4A/GPR179/TSHR/CALCR/EDAR/SELE/ADRA2A/CCKAR/DDR2/NR2E1/EPHA1/RXFP4/CHRNB2/LILRB2/ADGRG3/GPBAR1/PTGER3/FFAR3/LTK/CD200R1/IL12RB2/PKD1L3/CCR4/OR2V2/BTLA/ESR1/GPR50/OR11H4/LPAR5/CHRNA6/CEL/LAG3/NPSR1/KRT17/LY75/G…
GO:0042221	BP	GO:0042221	response to chemical	1203	0.308680368339013	1.26811658058713	9.99900009999e-05	9.99900009999e-05	0.0159719223416202	1148	tags=25%, list=21%, signal=25%	IFNL2/TRIM22/SLC6A3/ACTC1/IFNL3/HSPA6/IL17F/IFNL1/COL2A1/TBR1/BST2/GCG/GREM1/CPNE9/LEFTY2/MT1A/MRC1/IL22/SEMA4A/GYS2/OAS1/PTPN22/NME5/RYR1/MX2/CATSPERD/CHRM5/RXFP1/PTPN6/AMPD1/ABCG8/IFI27/IFIT2/PTGIR/SELPLG/OXT/CSF1R/AMHR2/VANGL2/RGN/TP63/IL13/CHRM1/MMP13/CYP2C8/VIL1/METTL21C/IFNA5/IFNB1/CXCL11/LY6G6D/OAS2/CCDC62/POU4F1/RGMA/PDZD3/GHRH/LGR5/CATSPER4/PTPRZ1/GUCY2C/PSMB11/IL18RAP/EGR3/ALB/CD27/RPE6…
GO:0043207	BP	GO:0043207	response to external biotic stimulus	298	0.428152499867485	1.70013991810416	9.99900009999e-05	9.99900009999e-05	0.0159719223416202	1957	tags=56%, list=36%, signal=38%	DHX58/IFI44L/IFNL2/TRIM22/IFNL3/IFNL1/BST2/MRC1/OAS1/PTPN22/MX2/SEMG1/IFI27/IFIT2/PTGIR/IL13/THRSP/VIL1/IFNA5/IFNB1/CXCL11/OAS2/IFI44/TLR9/ELANE/PF4/C4BPB/CXCL10/OASL/LGALS9/LY6G6C/PF4V1/IFITM1/TBX21/HAMP/HP/CXCL3/SELE/IFI6/GNLY/CEACAM20/BATF2/IFIT1/ISG15/FER1L6/HRG/LILRB2/TRIM15/CXCL8/GBP1/IL12RB2/AZU1/CCR4/NLRP7/PI3/GBP5/MX1/IL6/S100A14/IFIH1/IL10/HERC5/F2/TMEM229B/SEMG2/PRTN3/CD14/IL15/CD274/A…
GO:0044421	CC	GO:0044421	extracellular region part	891	0.34694099753175	1.41765185038054	9.99900009999e-05	9.99900009999e-05	0.0159719223416202	1232	tags=30%, list=22%, signal=28%	IFNL2/ACTC1/IFNL3/HSPA6/IL17F/IFNL1/COL2A1/MYOC/BST2/GCG/GREM1/PYGM/CPNE9/TAC3/LEFTY2/IL22/SEMA4A/COL10A1/GCNT3/TACSTD2/LDHC/RYR1/BTN1A1/KRT28/PTPN6/FAP/SEMG1/ST14/OXT/PI16/MIA/ENDOU/KRT27/SLC6A13/IL13/COL14A1/MMP13/VIL1/SELENBP1/IFNA5/CPXM1/LINGO3/IFNB1/LRRC15/CXCL11/CPA2/UCMA/CFI/GHRH/SLC46A3/PTPRZ1/ALB/CDH16/KRT26/ELANE/CCL7/PF4/PKHD1L1/MATN4/ACTA1/C4BPB/SPX/INA/ORM1/WFIKKN2/POTEE/CXCL10/SERPI…
GO:0044425	CC	GO:0044425	membrane part	1776	0.307833832742554	1.26992081152349	9.99900009999e-05	9.99900009999e-05	0.0159719223416202	1883	tags=40%, list=34%, signal=39%	SLC6A3/LY6G6F/NCR3/IFNL1/ADRA1D/LCT/BST2/MUC20/GLT8D2/MYO1A/MRC1/SLC17A9/SEMA4A/ST6GALNAC1/CLCN1/PTPN22/GCNT3/DLGAP1/TACSTD2/ADORA3/TMEM151B/RYR1/BTN1A1/SPACA4/CATSPERD/LAMP5/CHRM5/SLC9C2/RXFP1/PTPN6/GPR151/NAALADL1/NUP210L/FAP/GRK7/ABCG8/IFI27/ST14/CFAP65/PTGIR/SELPLG/TMEM82/CSF1R/AMHR2/PDE6G/CPLX4/VANGL2/SLC6A13/SLC9A2/UQCRHL/IL13/CHRM1/IGDCC3/CYP2C8/GRM2/LINGO3/LRRC15/LY6G6D/MYRFL/RGMA/PDZD3/T…
GO:0044459	CC	GO:0044459	plasma membrane part	834	0.370714405782457	1.51328327847215	9.99900009999e-05	9.99900009999e-05	0.0159719223416202	2052	tags=50%, list=37%, signal=37%	SLC6A3/NCR3/IFNL1/ADRA1D/LCT/BST2/MUC20/MYO1A/MRC1/SEMA4A/CLCN1/PTPN22/DLGAP1/TACSTD2/ADORA3/RYR1/BTN1A1/CATSPERD/LAMP5/CHRM5/RXFP1/PTPN6/GPR151/NAALADL1/FAP/GRK7/ABCG8/ST14/PTGIR/SELPLG/CSF1R/AMHR2/PDE6G/VANGL2/SLC6A13/IL13/CHRM1/IGDCC3/GRM2/LY6G6D/PDZD3/LGR5/CATSPER4/PTPRZ1/IL18RAP/CDH16/CD27/SCN3A/MCHR1/TLR9/GPR84/ABCG5/CHRNA1/TRPV3/LHFPL4/CPT1C/SLC2A9/LRMP/PCDHGA2/HAS1/SLC7A9/PCDHGA9/CD79A/CX…
GO:0048869	BP	GO:0048869	cellular developmental process	1177	0.31264037740035	1.28393702328835	9.99900009999e-05	9.99900009999e-05	0.0159719223416202	1251	tags=28%, list=23%, signal=27%	ACTC1/KLHL10/IFNL1/COL2A1/MYOC/TBR1/SHCBP1L/GREM1/CPNE9/LEFTY2/SEMA4A/PTPN22/NME5/DDX4/TACSTD2/NFE2/RYR1/TLX2/CATSPERD/KRT28/OVOL1/PTPN6/NUP210L/PRICKLE1/SEMG1/ST14/PI16/CSF1R/KRT27/VANGL2/TP63/IL13/COL14A1/CHRM1/TRIM67/NKAPL/VIL1/IFNA5/FSTL4/IFNB1/ETV3L/UCMA/POU4F1/NMRK2/RGMA/AVIL/LGR5/CATSPER4/PTPRZ1/PSMB11/EGR3/SOAT2/CD27/RPE65/FOXD4L6/KRT26/TLR9/SPIC/CCL7/GALNTL5/SLC30A10/PF4/ADAMTS12/MATN4/A…
GO:0051241	BP	GO:0051241	negative regulation of multicellular organismal process	361	0.368601479633411	1.47246237978756	9.99900009999e-05	9.99900009999e-05	0.0159719223416202	1188	tags=31%, list=22%, signal=26%	DHX58/IL17F/IFNL1/BST2/GREM1/SEMA4A/PTPN22/TACSTD2/TLX2/PTPN6/PRICKLE1/FAP/ABCG8/OXT/PI16/RGN/TP63/IL13/ARHGEF15/FSTL4/IFNB1/UCMA/RGMA/TLR9/ELANE/ABCG5/PF4/TRPV3/ADAMTS12/SPX/ORM1/CXCL10/KLKB1/LGALS9/CDSN/SOX10/TBX21/LDLRAD4/HAMP/FRZB/FGF23/DKK4/NR2E1/ISG15/HRG/GBP1/PTGER3/CNTN2/SEMA3E/NEUROD2/CD200R1/TMEM178A/SOX15/TLX3/NLRP7/ECSCR/TNN/RSPO2/CDK5R1/SEMA5B/ADAMTS18/IL6/TPH1/ABAT/CHRD/LAG3/IFIH1/G…
GO:0051707	BP	GO:0051707	response to other organism	298	0.428152499867485	1.70013991810416	9.99900009999e-05	9.99900009999e-05	0.0159719223416202	1957	tags=56%, list=36%, signal=38%	DHX58/IFI44L/IFNL2/TRIM22/IFNL3/IFNL1/BST2/MRC1/OAS1/PTPN22/MX2/SEMG1/IFI27/IFIT2/PTGIR/IL13/THRSP/VIL1/IFNA5/IFNB1/CXCL11/OAS2/IFI44/TLR9/ELANE/PF4/C4BPB/CXCL10/OASL/LGALS9/LY6G6C/PF4V1/IFITM1/TBX21/HAMP/HP/CXCL3/SELE/IFI6/GNLY/CEACAM20/BATF2/IFIT1/ISG15/FER1L6/HRG/LILRB2/TRIM15/CXCL8/GBP1/IL12RB2/AZU1/CCR4/NLRP7/PI3/GBP5/MX1/IL6/S100A14/IFIH1/IL10/HERC5/F2/TMEM229B/SEMG2/PRTN3/CD14/IL15/CD274/A…
GO:0060089	MF	GO:0060089	molecular transducer activity	354	0.378931702384311	1.51272449426953	9.99900009999e-05	9.99900009999e-05	0.0159719223416202	1948	tags=52%, list=35%, signal=36%	ADRA1D/MRC1/ADORA3/BTN1A1/CHRM5/RXFP1/PTPN6/GPR151/PTGIR/CSF1R/AMHR2/CHRM1/GRM2/RGMA/LGR5/PTPRZ1/GUCY2C/IL18RAP/CD27/MCHR1/GPR85/TLR9/OR5K2/GPR84/CHRNA1/PKHD1L1/NRXN2/CD79A/IL17RE/CDKL4/ADGRF4/HNF4A/GPR179/TSHR/CALCR/EDAR/SELE/ADRA2A/CCKAR/DDR2/NR2E1/EPHA1/RXFP4/CHRNB2/LILRB2/ADGRG3/GPBAR1/PTGER3/FFAR3/LTK/CD200R1/IL12RB2/PKD1L3/CCR4/OR2V2/BTLA/ESR1/GPR50/OR11H4/LPAR5/CHRNA6/CEL/LAG3/NPSR1/KRT17/…
GO:0071345	BP	GO:0071345	cellular response to cytokine stimulus	344	0.369291122991739	1.47356684996482	9.99900009999e-05	9.99900009999e-05	0.0159719223416202	1667	tags=41%, list=30%, signal=31%	IFNL2/TRIM22/IFNL3/IL17F/IFNL1/BST2/MRC1/IL22/OAS1/MX2/PTPN6/IFI27/IFIT2/SELPLG/CSF1R/IL13/IFNA5/IFNB1/CXCL11/OAS2/POU4F1/PTPRZ1/PSMB11/IL18RAP/CD27/CCL7/PF4/ADAMTS12/INA/CXCL10/IL17RE/OASL/LGALS9/SPI1/PF4V1/HCLS1/GLDC/IFITM1/OSM/EDAR/HAMP/CXCL3/IFI6/FGF23/IFIT1/ISG15/NEFH/PYDC1/CXCL8/GBP1/CCL17/IL12RB2/CCR4/NLRP7/GBP5/MX1/GPD1/IL6/TEX14/ITGAM/IL10/KLF4/PLA2G10/PRTN3/IL15/TNFSF13B/ABCC2/TNFAIP3/S…
GO:0071944	CC	GO:0071944	cell periphery	1453	0.335825955051301	1.38313512472652	9.99900009999e-05	9.99900009999e-05	0.0159719223416202	1989	tags=45%, list=36%, signal=39%	SLC6A3/LY6G6F/NCR3/IFNL1/ADRA1D/LCT/BST2/MUC20/MYO1A/CPNE9/MRC1/SEMA4A/GYS2/CLCN1/PTPN22/DLGAP1/TACSTD2/ADORA3/RYR1/BTN1A1/SPACA4/CATSPERD/LAMP5/CHRM5/SLC9C2/RXFP1/PTPN6/GPR151/NAALADL1/FAP/GRK7/ABCG8/ST14/CFAP65/PTGIR/SELPLG/CSF1R/AMHR2/ENDOU/PDE6G/CPLX4/VANGL2/SLC6A13/SLC9A2/IL13/CHRM1/IGDCC3/VIL1/GRM2/RRAD/LY6G6D/CCDC62/NMRK2/RGMA/PDZD3/ZAN/LGR5/CATSPER4/PTPRZ1/GUCY2C/IL18RAP/CDH16/CD27/RPE65/…
GO:0098542	BP	GO:0098542	defense response to other organism	165	0.459375692266328	1.78069482682345	9.99900009999e-05	9.99900009999e-05	0.0159719223416202	1487	tags=47%, list=27%, signal=36%	DHX58/IFI44L/IFNL2/TRIM22/IFNL3/IFNL1/BST2/OAS1/MX2/SEMG1/IFI27/IFIT2/IFNA5/IFNB1/OAS2/TLR9/ELANE/PF4/CXCL10/OASL/IFITM1/HAMP/HP/IFI6/GNLY/BATF2/IFIT1/ISG15/HRG/TRIM15/GBP1/AZU1/MX1/IL6/S100A14/IFIH1/IL10/HERC5/F2/SEMG2/IL15/TNFAIP3/IFIT1B/PGC/LTA/ISG20/DDX60/CLEC4E/CCL20/NLRC4/CD36/RNASE2/IFI16/IRF7/IFITM2/NLRC5/CFP/SYT11/IRGM/TNF/PLAC8/GBP4/GBP2/ZC3HAV1/IL1B/NLRP9/IFIT3/PARP9/SLAMF8/APOBEC3H/C5…
GO:0004930	MF	GO:0004930	G protein-coupled receptor activity	137	0.448025355462861	1.71856188478717	1e-04	1e-04	0.0159719223416202	2111	tags=66%, list=38%, signal=42%	ADRA1D/ADORA3/CHRM5/RXFP1/GPR151/PTGIR/CHRM1/GRM2/LGR5/MCHR1/GPR85/OR5K2/GPR84/ADGRF4/GPR179/TSHR/CALCR/ADRA2A/CCKAR/RXFP4/ADGRG3/GPBAR1/PTGER3/FFAR3/CCR4/OR2V2/GPR50/OR11H4/LPAR5/NPSR1/GPR26/NTSR1/TAS2R5/OR2AT4/ADGRF3/MC5R/C3AR1/CRHR2/PTGER4/APLNR/HCAR2/TACR2/ADRA2B/OR1F1/TBXA2R/FZD9/GNAT2/VN1R2/LPAR6/GPR37L1/GPR65/MRGPRX3/OPN3/ADGRG4/CALCRL/C5AR1/TAS2R42/GPR75/NMUR1/F2RL2/FZD3/GPER1/GPR4/SSTR2/…
GO:0048018	MF	GO:0048018	receptor ligand activity	146	0.506436347818549	1.95048902640728	1e-04	1e-04	0.0159719223416202	1355	tags=50%, list=25%, signal=39%	IFNL2/IFNL3/IL17F/IFNL1/GCG/GREM1/LEFTY2/IL22/SEMA4A/OXT/MIA/ENDOU/IL13/IFNA5/IFNB1/CXCL11/GHRH/CCL7/PF4/SPX/TG/CXCL10/PF4V1/OSM/HAMP/CMTM2/GDF9/CXCL3/FGF23/UTS2/GAST/CXCL8/WNT8A/SEMA3E/CCL17/C17orf99/SEMA5B/CHGB/IL6/GMFG/PYY/FGF18/GPNMB/IL10/F2/SHH/SEMA4F/IL15/LEFTY1/TNFSF13B/GIP/THPO/IL4/KL/LTA/CCL20/UTS2B/IL34/FGF7/INHBC/TNF/INSL5/IAPP/CCL5/IL1B/C1QTNF9/IL17C/CCL22/TDGF1/BMP7/HBEGF/CSF2/CTF1
GO:0009615	BP	GO:0009615	response to virus	117	0.502881869363866	1.91350951887847	0.0001000100010001	0.0001000100010001	0.0159719223416202	1516	tags=52%, list=28%, signal=39%	DHX58/IFI44L/IFNL2/TRIM22/IFNL3/IFNL1/BST2/OAS1/MX2/IFI27/IFIT2/IFNA5/IFNB1/OAS2/IFI44/TLR9/CXCL10/OASL/LGALS9/IFITM1/TBX21/IFI6/IFIT1/ISG15/TRIM15/GBP1/AZU1/MX1/IL6/IFIH1/HERC5/IL15/TNFAIP3/IFIT1B/ISG20/DDX60/RNASE2/IFI16/IRF7/IFITM2/NLRC5/IRGM/TNF/CCL5/VWCE/ZC3HAV1/IL1B/NLRP9/IFIT3/ACTA2/PARP9/CCL22/APOBEC3H/HYAL1/TLR7/OAS3/APOBEC3A/IL23A/IFITM3/PTPRC/IRAK3
GO:0051607	BP	GO:0051607	defense response to virus	96	0.512864901176024	1.92488734777497	0.000100060036021613	0.000100060036021613	0.0159719223416202	1487	tags=52%, list=27%, signal=39%	DHX58/IFI44L/IFNL2/TRIM22/IFNL3/IFNL1/BST2/OAS1/MX2/IFI27/IFIT2/IFNA5/IFNB1/OAS2/TLR9/CXCL10/OASL/IFITM1/IFI6/IFIT1/ISG15/TRIM15/GBP1/AZU1/MX1/IL6/IFIH1/HERC5/IL15/TNFAIP3/IFIT1B/ISG20/DDX60/RNASE2/IFI16/IRF7/IFITM2/NLRC5/ZC3HAV1/IL1B/NLRP9/IFIT3/PARP9/APOBEC3H/TLR7/OAS3/APOBEC3A/IL23A/IFITM3/PTPRC
GO:0005125	MF	GO:0005125	cytokine activity	76	0.54021778460908	1.99377117969734	0.000100270730973629	0.000100270730973629	0.0159719223416202	1588	tags=62%, list=29%, signal=45%	IFNL2/IFNL3/IL17F/IFNL1/GREM1/LEFTY2/IL22/IL13/IFNA5/IFNB1/CXCL11/CCL7/PF4/CXCL10/PF4V1/OSM/CMTM2/GDF9/CXCL3/CXCL8/CCL17/C17orf99/IL6/IL10/IL15/LEFTY1/TNFSF13B/THPO/IL4/LTA/CCL20/IL34/INHBC/TNF/CCL5/IL1B/IL17C/CCL22/BMP7/CSF2/CTF1/IL23A/CXCL2/TNFSF14/BMP8A/INHBE/NODAL
GO:0006959	BP	GO:0006959	humoral immune response	76	0.508299871656146	1.87597236452561	0.000100270730973629	0.000100270730973629	0.0159719223416202	1966	tags=71%, list=36%, signal=46%	PTPN6/SEMG1/IFNA5/IFNB1/CXCL11/CFI/ELANE/PF4/C4BPB/CXCL10/PF4V1/CXCL3/GNLY/HRG/CXCL8/AZU1/PI3/CFHR5/IL6/C1S/CFB/F2/CPN1/SEMG2/PRTN3/PGC/LTA/C3AR1/BST1/CFP/TNF/HPX/IL1B/C1R/AIRE/CPN2/POU2AF1/C5AR1/MASP2/KLK7/CXCL2/PTPRC/EPPIN/CD28/C5AR2/COLEC11/FCN1/FGB/C5/CCR6/LYZ/C7/TRAF3IP2/CD83
GO:0007187	BP	GO:0007187	G protein-coupled receptor signaling pathway, coupled to cyclic nucleotide second messenger	73	0.505835921287105	1.8606259306126	0.000100310963988364	0.000100310963988364	0.0159719223416202	1163	tags=44%, list=21%, signal=35%	ADRA1D/GCG/CHRM5/RXFP1/PTGIR/CHRM1/GRM2/CXCL11/GHRH/LGR5/MCHR1/PF4/CXCL10/TSHR/CALCR/ADRA2A/ADCY4/ADGRG3/PTGER3/FFAR3/OR11H4/GPR26/GNAT1/MC5R/CRHR2/PTGER4/ADRA2B/TBXA2R/GNAT2/IAPP/GPR37L1/GPR65
GO:0007188	BP	GO:0007188	adenylate cyclase-modulating G protein-coupled receptor signaling pathway	71	0.504218872900292	1.85170447990515	0.000100381449508131	0.000100381449508131	0.0159719223416202	1163	tags=44%, list=21%, signal=35%	ADRA1D/GCG/CHRM5/RXFP1/PTGIR/CHRM1/GRM2/CXCL11/GHRH/LGR5/MCHR1/PF4/CXCL10/TSHR/CALCR/ADRA2A/ADCY4/ADGRG3/PTGER3/FFAR3/GPR26/GNAT1/MC5R/CRHR2/PTGER4/ADRA2B/TBXA2R/GNAT2/IAPP/GPR37L1/GPR65
GO:0031514	CC	GO:0031514	motile cilium	58	0.534413657078175	1.92729857931911	0.000100694794079146	0.000100694794079146	0.0159719223416202	1124	tags=48%, list=20%, signal=39%	NME5/LDHC/CATSPERD/TEKT2/CFAP65/DRC7/CATSPER4/TCTE1/DRC1/DNAI2/RSPH9/ADCY10/DNALI1/SPAG17/SLC26A3/SPEF1/EFCAB9/CFAP206/CFAP61/CFAP43/SLC9C1/RSPH4A/SLC25A31/CCDC65/CCDC181/TACR2/ACTL7A/GSTM3
GO:0007586	BP	GO:0007586	digestion	43	0.62747040162882	2.19225668851863	0.000101667344448963	0.000101667344448963	0.0159719223416202	937	tags=53%, list=17%, signal=45%	LCT/GCNT3/CHRM5/ABCG8/OXT/CHRM1/VIL1/GUCY2C/SOAT2/TLR9/ABCG5/MUC13/HAMP/ADRA2A/MGAM/PTGER3/MUC4/SLC5A1/CEL/PGC/SLC26A7/CD36/CTRB1
GO:0072562	CC	GO:0072562	blood microparticle	40	0.560972664521592	1.94194461818854	0.000102072062876391	0.000102072062876391	0.0159719223416202	1186	tags=52%, list=22%, signal=41%	ACTC1/HSPA6/ALB/ACTA1/ORM1/POTEE/SERPINC1/HP/HRG/ITIH2/POTEF/C1S/ACTG2/CFB/F2/HPR/SERPINF2/HPX/APOE/C1R/CPN2
GO:0022600	BP	GO:0022600	digestive system process	35	0.624812152033689	2.12353430735651	0.000102796052631579	0.000102796052631579	0.0159719223416202	927	tags=51%, list=17%, signal=43%	GCNT3/CHRM5/ABCG8/OXT/CHRM1/VIL1/SOAT2/TLR9/ABCG5/MUC13/HAMP/ADRA2A/PTGER3/MUC4/SLC5A1/CEL/SLC26A7/CD36
GO:0003341	BP	GO:0003341	cilium movement	28	0.65075654280638	2.13741214490029	0.00010465724751439	0.00010465724751439	0.0159719223416202	958	tags=61%, list=17%, signal=50%	NME5/TEKT2/DRC1/RSPH6A/DNAI2/RSPH9/ADCY10/DNAH3/DNAH7/HYDIN/SPAG17/CFAP206/CFAP61/CFAP43/RSPH4A/CCDC65/WDR78
GO:0061844	BP	GO:0061844	antimicrobial humoral immune response mediated by antimicrobial peptide	19	0.696923110973112	2.12111469226328	0.000109541023113156	0.000109541023113156	0.0164076651384306	877	tags=63%, list=16%, signal=53%	SEMG1/CXCL11/ELANE/PF4/CXCL10/PF4V1/CXCL3/GNLY/HRG/CXCL8/F2/PGC
GO:0005929	CC	GO:0005929	cilium	188	0.407021282992926	1.5872607959254	0.0001999800019998	0.0001999800019998	0.026094290243965	958	tags=29%, list=17%, signal=25%	MYOC/NME5/LDHC/CATSPERD/TEKT2/GRK7/CFAP65/TSGA10IP/DRC7/PDE6G/TULP2/SAG/CATSPER4/IQCA1L/TCTE1/DRC1/MCHR1/PKHD1L1/RSPH6A/AKAP14/PDC/KIF5A/PKD1L1/RPGRIP1/TTLL9/PIFO/DNAI2/RSPH9/ADCY10/DNAH10/DNALI1/DNAH3/PRPH2/DNAH7/HYDIN/ABCA4/SPAG17/SLC26A3/DNAH12/AGBL2/SPEF1/GUCA1A/EFCAB9/CFAP206/MXRA8/CFAP61/SNTN/CFAP43/GNAT1/SLC9C1/RSPH4A/SLC25A31/CCDC65/CCDC181/WDR78
GO:0009617	BP	GO:0009617	response to bacterium	191	0.416340847018205	1.62487333030886	0.0001999800019998	0.0001999800019998	0.026094290243965	1956	tags=56%, list=36%, signal=37%	DHX58/MRC1/PTPN22/SEMG1/PTGIR/IL13/THRSP/VIL1/CXCL11/OAS2/IFI44/TLR9/ELANE/PF4/C4BPB/CXCL10/LGALS9/LY6G6C/PF4V1/HAMP/HP/CXCL3/SELE/GNLY/CEACAM20/ISG15/FER1L6/LILRB2/CXCL8/IL12RB2/AZU1/CCR4/NLRP7/GBP5/IL6/S100A14/IL10/F2/TMEM229B/SEMG2/CD14/CD274/ABCC2/TNFAIP3/PGC/LTA/CLEC4E/CCL20/NLRC4/CD36/IDO1/PTGER4/SERPINB9/NLRC5/CFP/TBXA2R/SYT11/IRGM/TNF/CD24/CCL5/PLAC8/GBP4/FAM20A/GBP2/IL1B/TNFRSF1B/CD68/TM…
GO:0045087	BP	GO:0045087	innate immune response	288	0.379448296847286	1.50460027645233	0.0001999800019998	0.0001999800019998	0.026094290243965	1954	tags=49%, list=36%, signal=34%	DHX58/IFNL2/TRIM22/IFNL3/NCR3/IFNL1/BST2/MUC20/MRC1/OAS1/PTPN22/MX2/PTPN6/IFI27/IFIT2/CSF1R/IFNA5/IFNB1/OAS2/CFI/PSMB11/IL18RAP/TLR9/CCL7/C4BPB/MUC17/OASL/MUC13/LGALS9/NLRP2/IFITM1/TRIM29/NCF1/IFI6/IFIT1/ISG15/PYDC1/TNFAIP8L2/TRIM10/NCF2/TRIM15/GBP1/CLEC10A/CCL17/MUC4/ESR1/CFHR5/GBP5/MX1/LAG3/C1S/S100A14/ITGAM/IFIH1/CFB/HERC5/S100B/CD14/TNFAIP3/ISG20/DDX60/VAV1/CLEC4E/CCL20/NLRC4/CD36/IFI16/CEACA…
GO:0048513	BP	GO:0048513	animal organ development	937	0.317439801248053	1.2978872012577	0.0001999800019998	0.0001999800019998	0.026094290243965	1600	tags=35%, list=29%, signal=30%	OTOR/SLC6A3/ACTC1/IL17F/KLHL10/IFNL1/COL2A1/MYOC/TBR1/GREM1/SEMA4A/PTPN22/GCNT3/NME5/TACSTD2/NFE2/RYR1/KRT28/OVOL1/PTPN6/NUP210L/PRICKLE1/ST14/OXT/PI16/CSF1R/AMHR2/KRT27/VANGL2/RGN/TP63/IL13/MYH15/COL14A1/MMP13/METTL21C/IFNA5/ARHGEF15/IFNB1/MSH4/HOXB1/OAS2/POU4F1/GHRH/LGR5/CRYGN/PTPRZ1/PSMB11/EGR3/KLHL3/CD27/RPE65/KRT26/DRC1/TLR9/CHRNA1/PF4/ADAMTS12/MATN4/ACTA1/INA/POTEE/CD79A/TG/CXCL10/SERPINC1/…
GO:0050776	BP	GO:0050776	regulation of immune response	304	0.363785332390344	1.44648293313158	0.0001999800019998	0.0001999800019998	0.026094290243965	1563	tags=40%, list=28%, signal=30%	DHX58/IFNL2/IFNL3/NCR3/IFNL1/COL2A1/BST2/MUC20/PTPN22/BTN1A1/PTPN6/IL13/IFNB1/CFI/PSMB11/IL18RAP/TLR9/ELANE/C4BPB/CD79A/MUC17/MUC13/LGALS9/IFITM1/TBX21/LCK/FCRLB/HRG/LILRB2/TRIM15/GBP1/FFAR3/CLEC10A/CD200R1/MYO1G/C17orf99/MUC4/BTLA/ESR1/CFHR5/ICAM5/GBP5/IL6/LAG3/C1S/S100A14/ITGAM/IFIH1/CFB/IL10/F2/CPN1/CD14/IL15/CD274/TNFSF13B/TNFAIP3/PILRA/IL4/PGC/LTA/DDX60/VAV1/CLEC4E/NLRC4/SLA2/CD36/IFI16/CEAC…
GO:0031012	CC	GO:0031012	extracellular matrix	151	0.428181339014191	1.65280604132717	2e-04	2e-04	0.026094290243965	1225	tags=39%, list=22%, signal=31%	COL2A1/MYOC/GREM1/LEFTY2/COL10A1/COL14A1/MMP13/LINGO3/LRRC15/UCMA/PTPRZ1/ELANE/PF4/MATN4/ORM1/SERPINC1/MUC17/LGALS9/VIT/MMP23B/NCAN/LMAN1L/HAPLN4/HRG/WNT8A/ITIH2/MMP21/MUC4/PI3/TNN/ENAM/TGM4/MGP/LGALS4/TECTA/F2/SHH/MMP25/OMD/PRTN3/COL9A3/SOST/FBN3/MMRN2/SPOCK2/IHH/TNXB/LAMA2/SERPINB9/COL11A2/CFP/SERPINF2/HPX/LAMA4/COL8A2/APOE/CPN2/MFAP5/SBSPON
GO:0002697	BP	GO:0002697	regulation of immune effector process	142	0.420693869286978	1.61738075897815	0.0002000200020002	0.0002000200020002	0.026094290243965	1979	tags=58%, list=36%, signal=38%	DHX58/NCR3/IFNL1/BST2/PTPN6/IL13/IFNB1/CFI/IL18RAP/TLR9/C4BPB/LGALS9/TBX21/IFIT1/TRIM15/FFAR3/C17orf99/CFHR5/IL6/LAG3/C1S/ITGAM/CFB/IL10/HERC5/F2/CPN1/IL15/TNFAIP3/DNASE1L3/IL4/PGC/LTA/DDX60/VAV1/CD36/CEACAM1/C3AR1/CD22/BCL6/SERPINB9/BTK/CFP/FES/TNF/HPX/IL1B/C1R/TNFRSF1B/CPN2/PARP9/CD74/RAET1E/SLAMF8/NR4A3/C5AR1/IL23A/KLK7/ITGB2/PTPRC/IRAK3/SASH3/CD28/PTAFR/IRF4/B2M/TNFRSF4/C5AR2/FCER1G/CD40LG/IL…
GO:0043062	BP	GO:0043062	extracellular structure organization	118	0.442725926780163	1.68548466678777	0.0002000200020002	0.0002000200020002	0.026094290243965	1872	tags=58%, list=34%, signal=39%	COL2A1/GREM1/COL10A1/FAP/COL14A1/MMP13/SOAT2/ALB/ELANE/MATN4/HAS1/KLKB1/VIT/MMP23B/NCAN/DDR2/NR2E1/ITGA7/MMP21/ICAM5/ITGA10/IL6/KLK4/TEX14/ITGAM/MMP25/COL9A3/APOC4/SPOCK2/CD36/CTRB1/IHH/TNXB/LAMA2/PLA2G7/SULF2/COL11A2/SERPINF2/TNF/GAS2/LAMA4/ICAM4/COL8A2/APOE/TNFRSF1B/MFAP5/BMP7/JAM2/CRISPLD2/HYAL1/ITGAL/KLK7/KDR/ITGB2/NPHS1/PECAM1/LAMB4/NID2/ITGB8/OLFML2A/LPA/CTSS/TNFRSF11B/ADAMTSL2/FGB/PTX3/ADA…
GO:0019730	BP	GO:0019730	antimicrobial humoral response	32	0.59901179368073	2.00802832204916	0.00020701790704896	0.00020701790704896	0.0265785396451831	877	tags=50%, list=16%, signal=42%	SEMG1/CXCL11/ELANE/PF4/CXCL10/PF4V1/CXCL3/GNLY/HRG/CXCL8/AZU1/PI3/F2/SEMG2/PRTN3/PGC
GO:0050892	BP	GO:0050892	intestinal absorption	15	0.710020723391487	2.04940243283505	0.000225402907697509	0.000225402907697509	0.0284706316949196	927	tags=67%, list=17%, signal=56%	GCNT3/ABCG8/VIL1/SOAT2/ABCG5/HAMP/ADRA2A/SLC5A1/CEL/CD36
GO:0030049	BP	GO:0030049	muscle filament sliding	12	0.730027446646194	1.99286325142436	0.000232315019165989	0.000232315019165989	0.0284706316949196	612	tags=58%, list=11%, signal=52%	ACTC1/ACTA1/MYBPC3/MYH3/TNNC2/MYBPC2/NEB
GO:0033275	BP	GO:0033275	actin-myosin filament sliding	12	0.730027446646194	1.99286325142436	0.000232315019165989	0.000232315019165989	0.0284706316949196	612	tags=58%, list=11%, signal=52%	ACTC1/ACTA1/MYBPC3/MYH3/TNNC2/MYBPC2/NEB
GO:0005509	MF	GO:0005509	calcium ion binding	186	0.394727885243951	1.53870786865984	0.0002999700029997	0.0002999700029997	0.0323448864014251	1162	tags=34%, list=21%, signal=28%	RYR1/NAALADL1/RGN/MMP13/VIL1/EFCAB12/PADI6/FSTL4/CDH16/CABP5/MATN4/PCDHGA2/RAB44/PCDHGA9/S100A5/PCDHGA1/ESYT3/CAPN3/CIB3/CBLC/TNNC2/NCAN/ENPP2/GALNT3/SPATA21/DNAH7/AOC3/EFCAB5/RASGRP3/CALR3/AOAH/CDK5R1/PKDREJ/GUCA1A/MGP/OIT3/RHBDL3/EFCAB9/C1S/S100A14/PKD1L2/F2/SHH/S100B/PLA2G10/PCDHGB7/ALOX15B/SCUBE2/PLSCR2/FBN3/DNASE1L3/NOTCH4/SPOCK2/CLEC4E/CDHR5/IHH/PLA2G4C/SULF2/RASGRP2/SYT5/CDH20/PLA2G4E/VWCE…
GO:0034097	BP	GO:0034097	response to cytokine	372	0.355481931634528	1.42142507217602	0.0002999700029997	0.0002999700029997	0.0323448864014251	1667	tags=40%, list=30%, signal=30%	IFNL2/TRIM22/IFNL3/IL17F/IFNL1/BST2/MRC1/IL22/OAS1/MX2/PTPN6/IFI27/IFIT2/SELPLG/CSF1R/IL13/IFNA5/IFNB1/CXCL11/OAS2/POU4F1/PTPRZ1/PSMB11/IL18RAP/CD27/CCL7/PF4/ADAMTS12/INA/CXCL10/IL17RE/OASL/LGALS9/SPI1/PF4V1/HCLS1/GLDC/IFITM1/OSM/EDAR/HAMP/CXCL3/SELE/IFI6/FGF23/IFIT1/ISG15/NEFH/PYDC1/CXCL8/GBP1/CCL17/IL12RB2/CCR4/NLRP7/GBP5/MX1/GPD1/IL6/TEX14/ITGAM/IFIH1/IL10/KLF4/PLA2G10/PRTN3/CD14/IL15/CD274/TN…
GO:0001818	BP	GO:0001818	negative regulation of cytokine production	98	0.448661240287438	1.68610934797911	0.000300150075037519	0.000300150075037519	0.0323448864014251	1145	tags=39%, list=21%, signal=31%	DHX58/IFNL1/BST2/PTPN22/PTPN6/IL13/IFNB1/TLR9/ELANE/ORM1/LGALS9/TBX21/ISG15/GBP1/CD200R1/NLRP7/IL6/LAG3/IFIH1/GPNMB/IL10/HERC5/F2/KLF4/CD274/TNFAIP3/IL4/CRYBA1/CEACAM1/IDO1/PTGER4/BCL6/NLRC5/BTK/SYT11/TNF/CD24/NLRP12
GO:0007189	BP	GO:0007189	adenylate cyclase-activating G protein-coupled receptor signaling pathway	47	0.539999614859846	1.90779914275703	0.000303766707168894	0.000303766707168894	0.0323448864014251	1382	tags=53%, list=25%, signal=40%	ADRA1D/GCG/RXFP1/PTGIR/CXCL11/GHRH/LGR5/PF4/CXCL10/TSHR/CALCR/ADRA2A/ADCY4/ADGRG3/PTGER3/GPR26/MC5R/PTGER4/ADRA2B/TBXA2R/IAPP/GPR65/ADGRG4/CALCRL/GPER1
GO:0008236	MF	GO:0008236	serine-type peptidase activity	46	0.542430191996395	1.91298085554732	0.000303951367781155	0.000303951367781155	0.0323448864014251	1457	tags=61%, list=26%, signal=45%	FAP/ST14/ENDOU/CFI/ELANE/KLKB1/HP/CELA2A/TMPRSS12/PRSS12/AZU1/RHBDL3/KLK4/C1S/CFB/F2/PRTN3/CTRB1/GZMM/TMPRSS9/NAALAD2/HPR/C1R/KLK14/CORIN/ACR/MASP2/KLK7
GO:0017171	MF	GO:0017171	serine hydrolase activity	46	0.542430191996395	1.91298085554732	0.000303951367781155	0.000303951367781155	0.0323448864014251	1457	tags=61%, list=26%, signal=45%	FAP/ST14/ENDOU/CFI/ELANE/KLKB1/HP/CELA2A/TMPRSS12/PRSS12/AZU1/RHBDL3/KLK4/C1S/CFB/F2/PRTN3/CTRB1/GZMM/TMPRSS9/NAALAD2/HPR/C1R/KLK14/CORIN/ACR/MASP2/KLK7
GO:0034340	BP	GO:0034340	response to type I interferon	46	0.542451650707411	1.91305653367875	0.000303951367781155	0.000303951367781155	0.0323448864014251	1046	tags=46%, list=19%, signal=37%	BST2/OAS1/MX2/PTPN6/IFI27/IFIT2/IFNA5/IFNB1/OAS2/OASL/IFITM1/IFI6/IFIT1/ISG15/MX1/ISG20/IRF7/USP18/IFITM2/ZBP1/NLRC5
GO:0060337	BP	GO:0060337	type I interferon signaling pathway	46	0.542451650707411	1.91305653367875	0.000303951367781155	0.000303951367781155	0.0323448864014251	1046	tags=46%, list=19%, signal=37%	BST2/OAS1/MX2/PTPN6/IFI27/IFIT2/IFNA5/IFNB1/OAS2/OASL/IFITM1/IFI6/IFIT1/ISG15/MX1/ISG20/IRF7/USP18/IFITM2/ZBP1/NLRC5
GO:0071357	BP	GO:0071357	cellular response to type I interferon	46	0.542451650707411	1.91305653367875	0.000303951367781155	0.000303951367781155	0.0323448864014251	1046	tags=46%, list=19%, signal=37%	BST2/OAS1/MX2/PTPN6/IFI27/IFIT2/IFNA5/IFNB1/OAS2/OASL/IFITM1/IFI6/IFIT1/ISG15/MX1/ISG20/IRF7/USP18/IFITM2/ZBP1/NLRC5
GO:0004252	MF	GO:0004252	serine-type endopeptidase activity	43	0.537115675495168	1.87657526005351	0.000305002033346889	0.000305002033346889	0.0323448864014251	1457	tags=60%, list=26%, signal=45%	FAP/ST14/CFI/ELANE/KLKB1/HP/CELA2A/TMPRSS12/PRSS12/AZU1/RHBDL3/KLK4/C1S/CFB/F2/PRTN3/CTRB1/GZMM/TMPRSS9/HPR/C1R/KLK14/CORIN/ACR/MASP2/KLK7
GO:0048248	MF	GO:0048248	CXCR3 chemokine receptor binding	3	0.950336547207568	1.73646055617674	0.000311915159076731	0.000311915159076731	0.0323448864014251	276	tags=100%, list=5%, signal=95%	CXCL11/PF4/CXCL10
GO:1904479	BP	GO:1904479	negative regulation of intestinal absorption	3	0.935419319628888	1.70920370977427	0.000311915159076731	0.000311915159076731	0.0323448864014251	358	tags=100%, list=7%, signal=94%	ABCG8/ABCG5/HAMP
GO:0060457	BP	GO:0060457	negative regulation of digestive system process	7	0.811701652612853	1.90593479384209	0.000388701736201088	0.000388701736201088	0.0351846403751075	500	tags=71%, list=9%, signal=65%	ABCG8/OXT/ABCG5/HAMP/PTGER3
GO:0098772	MF	GO:0098772	molecular function regulator	509	0.347294333399777	1.40078361818867	0.0003999600039996	0.0003999600039996	0.0351846403751075	1290	tags=31%, list=23%, signal=26%	IFNL2/IFNL3/IL17F/IFNL1/BST2/GCG/GREM1/LEFTY2/RGPD6/IL22/CNTD2/SEMA4A/PTGIR/OXT/PI16/MIA/ENDOU/PDE6G/RGN/IL13/ARHGAP30/VIL1/IFNA5/GRM2/ARHGEF15/RRAD/IFNB1/CXCL11/LY6G6D/SAG/PDZD3/GHRH/CD27/RGPD2/PPP1R27/CCL7/PF4/NRXN2/SPX/WFIKKN2/TG/CXCL10/SERPINC1/MYBPC3/PDC/ARHGAP6/CAPN3/PF4V1/PPP1R14D/OSM/HAMP/CMTM2/NCF1/GDF9/CXCL3/DPEP1/FGF23/UTS2/FRY/DKK4/RGPD3/CACNG6/GAST/HRG/ARHGAP9/NCF2/CXCL8/WNT8A/ITIH2/…
GO:0032103	BP	GO:0032103	positive regulation of response to external stimulus	94	0.443792488461221	1.66387111139661	0.000400200100050025	0.000400200100050025	0.0351846403751075	1573	tags=51%, list=29%, signal=37%	DHX58/IL17F/TLR9/CCL7/CXCL10/KLKB1/LGALS9/OSM/HRG/TRIM15/CXCL8/PTGER3/FFAR3/AZU1/CCR4/GBP5/IL6/S100A14/FGF18/F2/IL15/PGC/LTA/DDX60/C3AR1/IDO1/PTGER4/PLA2G7/SCARF1/BTK/SERPINF2/TNF/CCL5/NLRP12/IL1B/CD74/STAP1/C5AR1/TLR7/C2CD4A/IL23A/KLK7/CREB3L3/AIF1/KDR/TNFSF14/CD28/TRPV4
GO:0044447	CC	GO:0044447	axoneme part	21	0.633150354194974	1.96936625989764	0.000432152117545376	0.000432152117545376	0.0351846403751075	958	tags=62%, list=17%, signal=51%	DRC1/RSPH6A/DNAI2/RSPH9/DNAH3/DNAH7/HYDIN/SPAG17/CFAP206/CFAP61/RSPH4A/CCDC65/WDR78
GO:0070268	BP	GO:0070268	cornification	21	0.631631569104839	1.96464219381645	0.000432152117545376	0.000432152117545376	0.0351846403751075	699	tags=48%, list=13%, signal=42%	KRT28/ST14/KRT27/KRT26/CDSN/KRT4/CELA2A/CSTA/PI3/KRT17
GO:0000132	BP	GO:0000132	establishment of mitotic spindle orientation	7	-0.737302020753687	-2.29570810955592	0.000437828371278459	0.000437828371278459	0.0351846403751075	1451	tags=100%, list=26%, signal=74%	NDEL1/MISP/PAFAH1B1/CENPA/SAPCD2/NDC80
GO:0000314	CC	GO:0000314	organellar small ribosomal subunit	7	-0.689240851993446	-2.14606195130338	0.000437828371278459	0.000437828371278459	0.0351846403751075	1715	tags=100%, list=31%, signal=69%	MRPS28/MRPS18A/MRPS9/MRPS31/MRPS17/MRPS22
GO:0004003	MF	GO:0004003	ATP-dependent DNA helicase activity	7	-0.746253442079753	-2.32357979571961	0.000437828371278459	0.000437828371278459	0.0351846403751075	861	tags=100%, list=16%, signal=84%	DSCC1/RFC4/CHTF18/RAD18/RFC3/PIF1
GO:0005763	CC	GO:0005763	mitochondrial small ribosomal subunit	7	-0.689240851993446	-2.14606195130338	0.000437828371278459	0.000437828371278459	0.0351846403751075	1715	tags=100%, list=31%, signal=69%	MRPS28/MRPS18A/MRPS9/MRPS31/MRPS17/MRPS22
GO:0007063	BP	GO:0007063	regulation of sister chromatid cohesion	7	-0.703440742763517	-2.1902755889689	0.000437828371278459	0.000437828371278459	0.0351846403751075	1637	tags=100%, list=30%, signal=70%	NIPBL/CDCA5/BUB1/DDX11/ATRX/FEN1
GO:0008026	MF	GO:0008026	ATP-dependent helicase activity	7	-0.746253442079753	-2.32357979571961	0.000437828371278459	0.000437828371278459	0.0351846403751075	861	tags=100%, list=16%, signal=84%	DSCC1/RFC4/CHTF18/RAD18/RFC3/PIF1
GO:0016556	BP	GO:0016556	mRNA modification	7	-0.801929728745676	-2.49693684508489	0.000437828371278459	0.000437828371278459	0.0351846403751075	1096	tags=100%, list=20%, signal=80%	TRMT61A/METTL14/CMTR2/ZC3H13/PUS1/TRMT10C
GO:0017116	MF	GO:0017116	single-stranded DNA-dependent ATP-dependent DNA helicase activity	7	-0.746253442079753	-2.32357979571961	0.000437828371278459	0.000437828371278459	0.0351846403751075	861	tags=100%, list=16%, signal=84%	DSCC1/RFC4/CHTF18/RAD18/RFC3/PIF1
GO:0030894	CC	GO:0030894	replisome	7	-0.719097032586929	-2.23902395870268	0.000437828371278459	0.000437828371278459	0.0351846403751075	1551	tags=100%, list=28%, signal=72%	PRIM2/XPA/PRIM1/ERCC5/PCNA/POLD3
GO:0043142	MF	GO:0043142	single-stranded DNA-dependent ATPase activity	7	-0.746253442079753	-2.32357979571961	0.000437828371278459	0.000437828371278459	0.0351846403751075	861	tags=100%, list=16%, signal=84%	DSCC1/RFC4/CHTF18/RAD18/RFC3/PIF1
GO:0043928	BP	GO:0043928	exonucleolytic nuclear-transcribed mRNA catabolic process involved in deadenylation-dependent decay	7	-0.780265792827235	-2.42948270556954	0.000437828371278459	0.000437828371278459	0.0351846403751075	1215	tags=100%, list=22%, signal=78%	EXOSC7/EXOSC8/LSM6/EXOSC9/EXOSC4/EXOSC3
GO:0044295	CC	GO:0044295	axonal growth cone	7	-0.724922628800291	-2.25716288697572	0.000437828371278459	0.000437828371278459	0.0351846403751075	1519	tags=100%, list=28%, signal=72%	RTN4R/MYO9A/TRAK1/KIF5C/KIF5B/C9orf72
GO:0045120	CC	GO:0045120	pronucleus	7	-0.707809939923539	-2.20387978517368	0.000437828371278459	0.000437828371278459	0.0351846403751075	1613	tags=100%, list=29%, signal=71%	SLC2A1/CBX1/RIF1/EED/CCNA2/CENPF
GO:0051382	BP	GO:0051382	kinetochore assembly	7	-0.702629821449574	-2.187750655381	0.000437828371278459	0.000437828371278459	0.0351846403751075	1046	tags=86%, list=19%, signal=70%	CENPA/TRAPPC12/CENPT/CENPC/CENPE/CENPF
GO:0070035	MF	GO:0070035	purine NTP-dependent helicase activity	7	-0.746253442079753	-2.32357979571961	0.000437828371278459	0.000437828371278459	0.0351846403751075	861	tags=100%, list=16%, signal=84%	DSCC1/RFC4/CHTF18/RAD18/RFC3/PIF1
GO:0001539	BP	GO:0001539	cilium or flagellum-dependent cell motility	14	0.708811530964771	2.01145598122583	0.000453720508166969	0.000453720508166969	0.0351846403751075	930	tags=71%, list=17%, signal=60%	TEKT2/DRC1/RSPH6A/RSPH9/DNAH3/DNAH7/SPEF1/CFAP43/RSPH4A/CCDC65
GO:0060285	BP	GO:0060285	cilium-dependent cell motility	14	0.708811530964771	2.01145598122583	0.000453720508166969	0.000453720508166969	0.0351846403751075	930	tags=71%, list=17%, signal=60%	TEKT2/DRC1/RSPH6A/RSPH9/DNAH3/DNAH7/SPEF1/CFAP43/RSPH4A/CCDC65
GO:0005865	CC	GO:0005865	striated muscle thin filament	11	0.739843323009656	1.97353902224966	0.000470920649870497	0.000470920649870497	0.0351846403751075	1439	tags=100%, list=26%, signal=74%	ACTA1/MYBPC3/TNNC2/MYBPC2/LMOD1/MYOM1/TMOD4/LMOD2/MYOM3/LMOD3/TNNI1
GO:0016180	BP	GO:0016180	snRNA processing	8	-0.723956163728648	-2.40130804151251	0.000484730974309258	0.000484730974309258	0.0351846403751075	919	tags=88%, list=17%, signal=73%	EXOSC7/INTS5/TOE1/EXOSC8/EXOSC9/EXOSC4/EXOSC3
GO:0022616	BP	GO:0022616	DNA strand elongation	8	-0.76128914785142	-2.52513873662802	0.000484730974309258	0.000484730974309258	0.0351846403751075	1320	tags=100%, list=24%, signal=76%	DCLRE1B/RFC4/TERT/PCNA/RFC3/POLD3/FEN1
GO:0034472	BP	GO:0034472	snRNA 3'-end processing	8	-0.723956163728648	-2.40130804151251	0.000484730974309258	0.000484730974309258	0.0351846403751075	919	tags=88%, list=17%, signal=73%	EXOSC7/INTS5/TOE1/EXOSC8/EXOSC9/EXOSC4/EXOSC3
GO:0034501	BP	GO:0034501	protein localization to kinetochore	8	-0.787327021121631	-2.61150440018645	0.000484730974309258	0.000484730974309258	0.0351846403751075	1177	tags=100%, list=21%, signal=79%	CENPQ/TRAPPC12/BUB3/CDK1/NDC80/AURKB/TTK
GO:0040001	BP	GO:0040001	establishment of mitotic spindle localization	8	-0.737436270939549	-2.44602054134022	0.000484730974309258	0.000484730974309258	0.0351846403751075	1451	tags=100%, list=26%, signal=74%	NDEL1/MISP/PAFAH1B1/CENPA/SAPCD2/NDC80/NUSAP1
GO:0040011	BP	GO:0040011	locomotion	517	0.339187815505229	1.36833018107287	0.0004999500049995	0.0004999500049995	0.0351846403751075	1598	tags=38%, list=29%, signal=30%	MYOC/TBR1/BST2/GREM1/SEMA4A/DDX4/TACSTD2/ADORA3/LDHC/CATSPERD/TEKT2/PTPN6/FAP/SEMG1/SELPLG/CSF1R/DRC7/VANGL2/RGN/CHRM1/VIL1/LRRC15/CXCL11/POU4F1/CATSPER4/EGR3/TCTE1/DRC1/ELANE/CCL7/PF4/ADAMTS12/RSPH6A/HAS1/SLC7A9/CXCL10/BIN2/LGALS9/EGR2/KIF5A/SLC7A8/PF4V1/SOX10/IFITM1/TBX21/LCK/LDLRAD4/CMTM2/CXCL3/SELE/ADRA2A/DPEP1/CCKAR/ENPP2/RSPH9/DDR2/NR2E1/EPHA1/DNAH3/HRG/TRIM15/CXCL8/ADGRG3/CNTN2/ZNF502/DNAH…
GO:0048870	BP	GO:0048870	cell motility	457	0.341857728464994	1.37516407800813	0.0004999500049995	0.0004999500049995	0.0351846403751075	1598	tags=38%, list=29%, signal=29%	MYOC/BST2/GREM1/SEMA4A/DDX4/TACSTD2/ADORA3/LDHC/CATSPERD/TEKT2/PTPN6/FAP/SEMG1/SELPLG/CSF1R/DRC7/VANGL2/RGN/VIL1/LRRC15/CXCL11/POU4F1/CATSPER4/EGR3/TCTE1/DRC1/ELANE/CCL7/PF4/ADAMTS12/RSPH6A/HAS1/SLC7A9/CXCL10/BIN2/LGALS9/SLC7A8/PF4V1/SOX10/IFITM1/TBX21/LCK/LDLRAD4/CXCL3/SELE/ADRA2A/DPEP1/CCKAR/ENPP2/RSPH9/DDR2/NR2E1/EPHA1/DNAH3/HRG/CXCL8/ADGRG3/CNTN2/DNAH7/SEMA3E/CCL17/CD200R1/MYO1G/PAK6/FSCN3/AZ…
GO:0050877	BP	GO:0050877	nervous system process	299	0.363792268695322	1.44490356751303	0.0004999500049995	0.0004999500049995	0.0351846403751075	2048	tags=52%, list=37%, signal=35%	OTOR/SLC6A3/COL2A1/TBR1/MYO1A/CLCN1/TACSTD2/CHRM5/GRK7/OXT/PDE6G/CPLX4/TULP2/CHRM1/IGDCC3/PHF24/POU4F1/CRYGN/PTPRZ1/RPE65/SCN3A/OR5K2/CHRNA1/NRXN2/SPX/PDC/EGR2/GPR179/SOX10/RPGRIP1/SCN4A/SLC1A3/NR2E1/CHRNB2/LILRB2/PRPH2/CNTN2/NEUROD2/PAK6/SLC8A2/ABCA4/SLC17A8/PKD1L3/TLX3/RDH12/OR2V2/SEMA5B/OR11H4/CHRNA6/CACNA1I/GUCA1A/SLC26A5/OTOA/ABAT/TECTA/GJA10/NTSR1/HOXB8/IL10/LRIT3/ESPNL/S100B/TAS2R5/ATP2B2/…
GO:0051674	BP	GO:0051674	localization of cell	457	0.341857728464994	1.37516407800813	0.0004999500049995	0.0004999500049995	0.0351846403751075	1598	tags=38%, list=29%, signal=29%	MYOC/BST2/GREM1/SEMA4A/DDX4/TACSTD2/ADORA3/LDHC/CATSPERD/TEKT2/PTPN6/FAP/SEMG1/SELPLG/CSF1R/DRC7/VANGL2/RGN/VIL1/LRRC15/CXCL11/POU4F1/CATSPER4/EGR3/TCTE1/DRC1/ELANE/CCL7/PF4/ADAMTS12/RSPH6A/HAS1/SLC7A9/CXCL10/BIN2/LGALS9/SLC7A8/PF4V1/SOX10/IFITM1/TBX21/LCK/LDLRAD4/CXCL3/SELE/ADRA2A/DPEP1/CCKAR/ENPP2/RSPH9/DDR2/NR2E1/EPHA1/DNAH3/HRG/CXCL8/ADGRG3/CNTN2/DNAH7/SEMA3E/CCL17/CD200R1/MYO1G/PAK6/FSCN3/AZ…
GO:0003012	BP	GO:0003012	muscle system process	133	0.415485770436615	1.59183484022278	5e-04	5e-04	0.0351846403751075	1564	tags=47%, list=28%, signal=34%	ACTC1/MYOC/CLCN1/RYR1/OXT/PI16/CHRNA1/ACTA1/SPX/MYBPC3/MYH3/SCN4A/HAMP/ADRA2A/TNNC2/UTS2/MYBPC2/CHRNB2/PTGER3/NEB/KCNN2/ANKRD2/ABAT/ACTG2/LMOD1/KLF4/IL15/CLIC2/MYOM1/MYOZ1/TMOD4/KLHL41/MYOG/SULF2/TACR2/ADRA2B/CD38/TBXA2R/IL1B/TNFRSF1B/LMOD2/GSTM2/CAMK2B/MYOM3/SNTB1/ACTA2/CALCRL/NR4A3/LMOD3/NMUR1/MYL10/GPER1/SSTR2/TNNI1/PLCE1/AIF1/CACNB2/ATP1A2/STAC2/KCNE3/PTAFR/KCNE1
GO:0007283	BP	GO:0007283	spermatogenesis	134	0.41792930730505	1.60158252720725	0.0005000500050005	0.0005000500050005	0.0351846403751075	1026	tags=31%, list=19%, signal=26%	KLHL10/SHCBP1L/NME5/DDX4/CATSPERD/OVOL1/NUP210L/SEMG1/RGN/TP63/NKAPL/MSH4/CATSPER4/GALNTL5/TOPAZ1/ODF4/CYLC2/ADCY10/TAF7L/CCDC36/SPATA32/BTBD18/FSCN3/SLC26A3/CALR3/TDRD5/MOV10L1/EFCAB9/DNMT3L/ACRBP/SEMG2/CFAP43/SLC9C1/NPAP1/GAL3ST1/MEIOC/ATP1A4/AURKC/RNF151/BCL6/BCL2L10/SLC26A8
GO:0006936	BP	GO:0006936	muscle contraction	101	0.43573589722998	1.64143126848645	0.000500250125062531	0.000500250125062531	0.0351846403751075	1564	tags=50%, list=28%, signal=36%	ACTC1/CLCN1/RYR1/OXT/CHRNA1/ACTA1/SPX/MYBPC3/MYH3/SCN4A/ADRA2A/TNNC2/UTS2/MYBPC2/CHRNB2/PTGER3/NEB/KCNN2/ANKRD2/ABAT/ACTG2/LMOD1/CLIC2/MYOM1/TMOD4/KLHL41/SULF2/TACR2/ADRA2B/CD38/TBXA2R/LMOD2/GSTM2/MYOM3/SNTB1/ACTA2/CALCRL/LMOD3/NMUR1/MYL10/GPER1/SSTR2/TNNI1/PLCE1/CACNB2/ATP1A2/STAC2/KCNE3/PTAFR/KCNE1
GO:0030198	BP	GO:0030198	extracellular matrix organization	104	0.429308130684468	1.62096265972044	0.000500250125062531	0.000500250125062531	0.0351846403751075	1872	tags=56%, list=34%, signal=37%	COL2A1/GREM1/COL10A1/FAP/COL14A1/MMP13/ELANE/MATN4/HAS1/KLKB1/VIT/MMP23B/NCAN/DDR2/NR2E1/ITGA7/MMP21/ICAM5/ITGA10/IL6/KLK4/ITGAM/MMP25/COL9A3/SPOCK2/CTRB1/IHH/TNXB/LAMA2/SULF2/COL11A2/SERPINF2/TNF/GAS2/LAMA4/ICAM4/COL8A2/TNFRSF1B/MFAP5/JAM2/CRISPLD2/ITGAL/KLK7/KDR/ITGB2/NPHS1/PECAM1/LAMB4/NID2/ITGB8/OLFML2A/CTSS/TNFRSF11B/ADAMTSL2/FGB/PTX3/ADAMTS4/SERPINE1
GO:0070661	BP	GO:0070661	leukocyte proliferation	94	0.438688503121178	1.64473519994905	0.000500250125062531	0.000500250125062531	0.0351846403751075	1979	tags=61%, list=36%, signal=39%	BST2/GREM1/PTPN22/PTPN6/CSF1R/IL13/IFNA5/IFNB1/TLR9/CD79A/LGALS9/CHRNB2/LILRB2/CLECL1/IL6/GPNMB/IL10/SHH/IL15/CD274/TNFSF13B/TNFAIP3/IL4/IHH/MPL/IDO1/CD22/IL34/BST1/BCL6/CD38/BTK/CD24/CCL5/IL1B/TNFRSF1B/IKZF3/CD74/AHR/IL23A/AIF1/PTPRC/TNFSF14/SASH3/CD28/TNFRSF4/CD40LG/IL23R/GAL/SPN/SYK/LILRB1/IRF1/CD209/LST1/HHLA2/JAK3
GO:0030317	BP	GO:0030317	flagellated sperm motility	33	0.586394027119276	1.97418881252064	0.000516635668526555	0.000516635668526555	0.0357159557081246	1026	tags=52%, list=19%, signal=42%	DDX4/LDHC/CATSPERD/TEKT2/SEMG1/DRC7/RGN/CATSPER4/TCTE1/CACNA1I/EFCAB9/SEMG2/CFAP43/SLC9C1/ATP1A4/TACR2/SLC26A8
GO:0097722	BP	GO:0097722	sperm motility	33	0.586394027119276	1.97418881252064	0.000516635668526555	0.000516635668526555	0.0357159557081246	1026	tags=52%, list=19%, signal=42%	DDX4/LDHC/CATSPERD/TEKT2/SEMG1/DRC7/RGN/CATSPER4/TCTE1/CACNA1I/EFCAB9/SEMG2/CFAP43/SLC9C1/ATP1A4/TACR2/SLC26A8
GO:0030239	BP	GO:0030239	myofibril assembly	26	0.597390631818253	1.93606487575927	0.000527760185771585	0.000527760185771585	0.0360391966129534	1584	tags=73%, list=29%, signal=52%	ACTC1/ACTA1/MYBPC3/MYH3/CAPN3/MYBPC2/NEB/LMOD1/MYOM1/MYOZ1/TMOD4/KLHL41/LMOD2/SYNPO2L/MYOM3/LDB3/LMOD3/ANKRD1/MYLK3
GO:0071459	BP	GO:0071459	protein localization to chromosome, centromeric region	9	-0.787470406119104	-2.82191167309993	0.000530222693531283	0.000530222693531283	0.0360391966129534	1177	tags=100%, list=21%, signal=79%	CENPA/CENPQ/TRAPPC12/BUB3/CDK1/NDC80/AURKB/TTK
GO:0051293	BP	GO:0051293	establishment of spindle localization	10	-0.664298724954463	-2.51065686401248	0.000589622641509434	0.000589622641509434	0.0392316772478056	1854	tags=100%, list=34%, signal=66%	MYH9/ARHGEF2/NDEL1/MISP/PAFAH1B1/CENPA/SAPCD2/NDC80/NUSAP1
GO:0006928	BP	GO:0006928	movement of cell or subcellular component	587	0.332659461443746	1.3467573619061	0.0005999400059994	0.0005999400059994	0.0392316772478056	1573	tags=36%, list=29%, signal=29%	ACTC1/MYOC/TBR1/BST2/GREM1/SEMA4A/NME5/DDX4/TACSTD2/ADORA3/LDHC/CATSPERD/TEKT2/PTPN6/FAP/SEMG1/SELPLG/CSF1R/DRC7/VANGL2/RGN/VIL1/LRRC15/CXCL11/POU4F1/CATSPER4/EGR3/BICDL2/TCTE1/DRC1/ELANE/CCL7/PF4/ADAMTS12/RSPH6A/ACTA1/MGARP/HAS1/SLC7A9/CXCL10/MYBPC3/BIN2/MYH3/LGALS9/EGR2/KIF5A/SLC7A8/PF4V1/SOX10/IFITM1/TBX21/LCK/LDLRAD4/CXCL3/SELE/ADRA2A/DPEP1/TNNC2/CCKAR/DNAI2/ENPP2/RSPH9/ADCY10/DNAH10/DDR2/NR2…
GO:0050778	BP	GO:0050778	positive regulation of immune response	239	0.376324590855939	1.48258634078003	0.0005999400059994	0.0005999400059994	0.0392316772478056	1543	tags=41%, list=28%, signal=31%	DHX58/IFNL2/IFNL3/NCR3/IFNL1/MUC20/PTPN22/BTN1A1/PTPN6/IL13/IFNB1/CFI/PSMB11/IL18RAP/TLR9/ELANE/C4BPB/CD79A/MUC17/MUC13/LGALS9/TBX21/LCK/HRG/TRIM15/GBP1/FFAR3/CLEC10A/MYO1G/C17orf99/MUC4/ESR1/CFHR5/GBP5/IL6/LAG3/C1S/S100A14/ITGAM/IFIH1/CFB/F2/CPN1/CD14/IL15/CD274/TNFSF13B/TNFAIP3/IL4/PGC/LTA/DDX60/VAV1/CLEC4E/NLRC4/SLA2/CD36/IFI16/CEACAM1/C3AR1/IRF7/IDO1/CD22/THEMIS/ZBP1/CD38/NLRC5/BTK/CFP/PAK3/I…
GO:0070011	MF	GO:0070011	peptidase activity, acting on L-amino acid peptides	152	0.402732162325091	1.55516818019937	0.0005999400059994	0.0005999400059994	0.0392316772478056	1070	tags=32%, list=19%, signal=27%	NAALADL1/FAP/ST14/ENDOU/MMP13/CPXM1/CPA2/CFI/PSMB11/ELANE/ADAMTS12/USP44/DPEP2/KLKB1/CTSW/CAPN3/MMP23B/HP/DPEP1/CELA2A/OTUD6A/TMPRSS12/PRSS12/PYDC1/LVRN/MMP21/GGT5/AZU1/AGBL2/ADAMTS18/RHBDL3/KLK4/C1S/CFB/F2/CPN1/PGPEP1L/MEP1A/MMP25/PRTN3/TNFAIP3/ANPEP/PGC/CTRB1/USP18/GZMM/TMPRSS9/NAALAD2/HPR
GO:0070663	BP	GO:0070663	regulation of leukocyte proliferation	79	0.4572452674109	1.69103888961749	0.000601443464314354	0.000601443464314354	0.0392316772478056	1979	tags=65%, list=36%, signal=42%	BST2/GREM1/PTPN22/PTPN6/IL13/TLR9/LGALS9/CHRNB2/LILRB2/CLECL1/IL6/GPNMB/IL10/SHH/IL15/CD274/TNFSF13B/TNFAIP3/IL4/IHH/MPL/IDO1/CD22/BST1/BCL6/CD38/BTK/CD24/CCL5/IL1B/TNFRSF1B/IKZF3/CD74/AHR/IL23A/AIF1/PTPRC/SASH3/CD28/TNFRSF4/CD40LG/IL23R/GAL/SPN/SYK/LILRB1/IRF1/CD209/LST1/HHLA2/JAK3
GO:0000217	MF	GO:0000217	DNA secondary structure binding	11	-0.657463837749796	-2.57250988970396	0.000663129973474801	0.000663129973474801	0.0412590341391123	1412	tags=91%, list=26%, signal=68%	RAD51C/POT1/ABL1/XRCC3/WRN/ERCC5/RAD18/HMGB2/MSH2/NEIL3
GO:0006284	BP	GO:0006284	base-excision repair	11	-0.65587337139023	-2.56628674828643	0.000663129973474801	0.000663129973474801	0.0412590341391123	1455	tags=91%, list=26%, signal=67%	POLQ/APEX2/XPA/NEIL2/WRN/PARP2/PCNA/PRMT6/NEIL3/FEN1
GO:0007004	BP	GO:0007004	telomere maintenance via telomerase	11	-0.622737206404029	-2.43663229850618	0.000663129973474801	0.000663129973474801	0.0412590341391123	1320	tags=82%, list=24%, signal=62%	POT1/PINX1/NAT10/GAR1/HNRNPU/TERT/NAF1/AURKB/PIF1
GO:0010971	BP	GO:0010971	positive regulation of G2/M transition of mitotic cell cycle	11	-0.669098302817624	-2.61803296600096	0.000663129973474801	0.000663129973474801	0.0412590341391123	1412	tags=91%, list=26%, signal=68%	RAD51C/CCND1/DTL/CDC25A/BRD4/CDC25C/CDK1/CCNB1/CDC25B/CDC7
GO:0043628	BP	GO:0043628	ncRNA 3'-end processing	11	-0.641932440357183	-2.51173898323073	0.000663129973474801	0.000663129973474801	0.0412590341391123	973	tags=82%, list=18%, signal=67%	TRNT1/EXOSC7/INTS5/TOE1/EXOSC8/EXOSC9/TRMT10C/EXOSC4/EXOSC3
GO:1902751	BP	GO:1902751	positive regulation of cell cycle G2/M phase transition	11	-0.669098302817624	-2.61803296600096	0.000663129973474801	0.000663129973474801	0.0412590341391123	1412	tags=91%, list=26%, signal=68%	RAD51C/CCND1/DTL/CDC25A/BRD4/CDC25C/CDK1/CCNB1/CDC25B/CDC7
GO:0001102	MF	GO:0001102	RNA polymerase II activating transcription factor binding	12	0.717184196534384	1.95780314334998	0.000696945057497967	0.000696945057497967	0.0417732085537223	551	tags=50%, list=10%, signal=45%	TBR1/IFI27/EGR2/HNF4A/TBX21/TBX4
GO:0031347	BP	GO:0031347	regulation of defense response	253	0.372908924242566	1.47282313015944	0.0006999300069993	0.0006999300069993	0.0417732085537223	1957	tags=51%, list=36%, signal=35%	DHX58/NCR3/IL17F/MUC20/PTPN22/PTPN6/IFNB1/CFI/PSMB11/IL18RAP/TLR9/ELANE/ADAMTS12/C4BPB/MUC17/KLKB1/MUC13/LGALS9/OSM/SELE/IFIT1/TNFAIP8L2/TRIM15/PTGER3/FFAR3/CLEC10A/CD200R1/MUC4/NLRP7/ESR1/CFHR5/GBP5/IL6/LAG3/C1S/S100A14/ITGAM/IFIH1/CFB/IL10/HERC5/F2/CPN1/KLF4/CD14/IL15/TNFAIP3/DNASE1L3/IL4/PGC/LTA/DDX60/VAV1/CLEC4E/NLRC4/CD36/IFI16/CEACAM1/C3AR1/IRF7/IDO1/PTGER4/PLA2G7/USP18/BST1/BCL6/SERPINB9/Z…
GO:0051239	BP	GO:0051239	regulation of multicellular organismal process	875	0.306076292204085	1.25047122580273	0.0006999300069993	0.0006999300069993	0.0417732085537223	1190	tags=27%, list=22%, signal=25%	DHX58/SLC6A3/IL17F/IFNL1/TBR1/BST2/GREM1/CPNE9/SEMA4A/PTPN22/TACSTD2/ADORA3/NFE2/RYR1/TLX2/PTPN6/PRICKLE1/FAP/ABCG8/OXT/PI16/CSF1R/VANGL2/RGN/TP63/IL13/CHRM1/TRIM67/VIL1/ARHGEF15/FSTL4/IFNB1/OAS2/UCMA/POU4F1/RGMA/GHRH/AVIL/PTPRZ1/PSMB11/EGR3/CD27/TLR9/ELANE/ABCG5/PF4/TRPV3/ADAMTS12/LHFPL4/SPX/ORM1/TG/CXCL10/SERPINC1/KLKB1/MYBPC3/LGALS9/SPI1/NLRP2/CAPN3/EGR2/CDSN/RNF112/HCLS1/HNF4A/SOX10/IFITM1/TS…
GO:0007517	BP	GO:0007517	muscle organ development	112	0.417412622859971	1.58373644202543	0.0007000700070007	0.0007000700070007	0.0417732085537223	963	tags=30%, list=18%, signal=26%	ACTC1/GREM1/RYR1/PI16/VANGL2/MYH15/METTL21C/POU4F1/EGR3/CHRNA1/ACTA1/CXCL10/MYBPC3/MYH3/CAPN3/EGR2/HAMP/MKX/MYBPC2/ITGA7/SOX15/NEB/POPDC2/ANKRD2/SGCG/SHH/S100B/DMRTA2/MYOM1/MYOZ1/ATF3/KLHL41/MYOG/LAMA2
GO:0062023	CC	GO:0062023	collagen-containing extracellular matrix	117	0.416211311656801	1.58372046247688	0.0007000700070007	0.0007000700070007	0.0417732085537223	1225	tags=38%, list=22%, signal=30%	COL2A1/MYOC/GREM1/LEFTY2/COL10A1/COL14A1/LRRC15/PTPRZ1/ELANE/PF4/MATN4/ORM1/SERPINC1/MUC17/LGALS9/VIT/MMP23B/LMAN1L/HRG/WNT8A/ITIH2/TGM4/MGP/LGALS4/TECTA/F2/SHH/OMD/PRTN3/COL9A3/SOST/MMRN2/TNXB/LAMA2/SERPINB9/COL11A2/CFP/SERPINF2/HPX/LAMA4/COL8A2/APOE/MFAP5/SBSPON
GO:0043596	CC	GO:0043596	nuclear replication fork	12	-0.63821435075949	-2.63497340314744	0.000717875089734386	0.000717875089734386	0.0417732085537223	1551	tags=92%, list=28%, signal=66%	PLRG1/PRIM2/XPA/MCM10/TIPIN/PRIM1/ERCC5/WDHD1/PCNA/POLD3/ETAA1
GO:0051383	BP	GO:0051383	kinetochore organization	12	-0.722846667084487	-2.98439190540729	0.000717875089734386	0.000717875089734386	0.0417732085537223	1177	tags=92%, list=21%, signal=72%	CDT1/CENPA/TRAPPC12/CENPT/SMC4/NUF2/CENPC/NDC80/SMC2/CENPE/CENPF
GO:0051653	BP	GO:0051653	spindle localization	12	-0.664540816326531	-2.74366656632291	0.000717875089734386	0.000717875089734386	0.0417732085537223	1854	tags=100%, list=34%, signal=66%	MYH9/ARHGEF2/NDEL1/MISP/PAFAH1B1/CENPA/SAPCD2/NDC80/NUSAP1/WASL/ASPM
GO:0051984	BP	GO:0051984	positive regulation of chromosome segregation	12	-0.676749271137026	-2.79407118928525	0.000717875089734386	0.000717875089734386	0.0417732085537223	1787	tags=100%, list=32%, signal=68%	NSMCE2/NIPBL/CDT1/HNRNPU/DDX11/RAD18/CCNB1/ANAPC4/SMC6/DLGAP5/FEN1
GO:0031491	MF	GO:0031491	nucleosome binding	13	-0.717696373245854	-3.06949578673684	0.000786163522012579	0.000786163522012579	0.0452296653393255	1563	tags=100%, list=28%, signal=72%	NAP1L4/CENPA/EZH1/MBD2/CHD4/MTF2/ARID1A/CABIN1/GATAD2B/RNF169/EED/SMARCA4
GO:0034427	BP	GO:0034427	nuclear-transcribed mRNA catabolic process, exonucleolytic, 3'-5'	6	-0.834000728066982	-2.41119937842181	0.000790826413602214	0.000790826413602214	0.0452296653393255	919	tags=100%, list=17%, signal=83%	DIS3L2/EXOSC8/EXOSC9/EXOSC4/EXOSC3
GO:0050832	BP	GO:0050832	defense response to fungus	6	0.807891201605932	1.80942348909841	0.000802890405459655	0.000802890405459655	0.0452296653393255	469	tags=67%, list=9%, signal=61%	ELANE/HAMP/GNLY/HRG
GO:0019935	BP	GO:0019935	cyclic-nucleotide-mediated signaling	67	0.478201729584249	1.7488185058224	0.000803454855880285	0.000803454855880285	0.0452296653393255	1320	tags=46%, list=24%, signal=36%	ADRA1D/GCG/RXFP1/PTGIR/CXCL11/PDZD3/GHRH/LGR5/PF4/CXCL10/TSHR/CALCR/ADRA2A/ADCY4/ADGRG3/PTGER3/GPR26/GIP/MC5R/CD36/PTGER4/APLNR/ADRA2B/TBXA2R/NPR2/IAPP/APOE/GPR65/AHR/ADGRG4/CALCRL
GO:0002526	BP	GO:0002526	acute inflammatory response	57	0.505162334380129	1.81941112770244	0.000805234021137393	0.000805234021137393	0.0452296653393255	2178	tags=77%, list=40%, signal=47%	IL22/CFI/ELANE/C4BPB/ORM1/SERPINC1/KLKB1/OSM/HAMP/HP/PTGER3/FFAR3/CFHR5/IL6/C1S/CFB/F2/CPN1/DNASE1L3/C3AR1/BTK/CFP/HPR/SERPINF2/TNF/IL1B/C1R/CPN2/C5AR1/C2CD4A/CREB3L3/MYLK3/C5AR2/FCER1G/PTGES/C5/C7/CXCR2/SAA2/TRPV1/CR1/OPRM1/FFAR2/ASS1
GO:0045236	MF	GO:0045236	CXCR chemokine receptor binding	5	0.846029154144778	1.80629626837913	0.000833333333333333	0.000833333333333333	0.0460805173683491	492	tags=80%, list=9%, signal=73%	CXCL11/PF4/CXCL10/CXCL8
GO:0031055	BP	GO:0031055	chromatin remodeling at centromere	14	-0.621764491432738	-2.75899891481028	0.000843170320404722	0.000843170320404722	0.0460805173683491	2090	tags=100%, list=38%, signal=62%	CENPV/CENPI/CENPP/RSF1/CENPO/CENPA/MIS18A/NASP/CENPQ/CENPT/CENPC/HELLS/OIP5
GO:0032204	BP	GO:0032204	regulation of telomere maintenance	14	-0.591725239372571	-2.62570364790828	0.000843170320404722	0.000843170320404722	0.0460805173683491	1320	tags=79%, list=24%, signal=60%	POT1/PINX1/USP7/NAT10/HNRNPU/DHX36/ATRX/NAF1/AURKB/GNL3/PIF1
GO:0045005	BP	GO:0045005	DNA-dependent DNA replication maintenance of fidelity	14	-0.594723950007778	-2.63901003561997	0.000843170320404722	0.000843170320404722	0.0460805173683491	867	tags=71%, list=16%, signal=60%	DDX11/TIPIN/CDK9/WRN/EME1/THOC1/ATRX/PCNA/ZNF830/ETAA1
GO:0051704	BP	GO:0051704	multi-organism process	747	0.313868850802488	1.27804390866371	0.0008999100089991	0.0008999100089991	0.0487499008697031	1255	tags=27%, list=23%, signal=24%	DHX58/IFI44L/IFNL2/TRIM22/IFNL3/KLHL10/IFNL1/BST2/SHCBP1L/TAC3/MRC1/OAS1/PTPN22/NME5/DDX4/MX2/CATSPERD/OVOL1/NUP210L/SEMG1/IFI27/IFIT2/PTGIR/SELPLG/OXT/CSF1R/ENDOU/RGN/TP63/IL13/NKAPL/THRSP/VIL1/IFNA5/IFNB1/LRRC15/CXCL11/MSH4/OAS2/POU4F1/CFI/ZAN/LGR5/CATSPER4/IFI44/TLR9/ELANE/GALNTL5/PF4/NRXN2/C4BPB/LRMP/TOPAZ1/ODF4/CXCL10/OASL/LGALS9/LY6G6C/PF4V1/IFITM1/TBX21/LCK/HAMP/HP/GDF9/CLDN6/CXCL3/SELE/IF…
GO:0043292	CC	GO:0043292	contractile fiber	69	0.474203476233625	1.73758827153924	0.000904068307383225	0.000904068307383225	0.0487499008697031	1564	tags=54%, list=28%, signal=39%	ACTC1/RYR1/MYH15/ACTA1/MYBPC3/MYH3/CAPN3/TNNC2/SMTNL1/MYBPC2/NEB/CDK5R1/KCNN2/ANKRD2/CMYA5/LMOD1/LRRC10/MYOZ3/MYOM1/MYOZ1/TMOD4/KLHL41/IDO1/TRIM54/LMOD2/FHL5/FBXL22/SYNPO2L/MYOM3/ACTA2/MYH7B/LDB3/LMOD3/TNNI1/ANKRD1/PECAM1/KCNE1
GO:0035112	BP	GO:0035112	genitalia morphogenesis	3	0.918838940452602	1.67890794294233	0.000935745477230193	0.000935745477230193	0.0492859818455176	119	tags=67%, list=2%, signal=65%	KLHL10/TP63
GO:0002920	BP	GO:0002920	regulation of humoral immune response	27	0.581936548283555	1.90093192437129	0.000946372239747634	0.000946372239747634	0.0492859818455176	1487	tags=74%, list=27%, signal=54%	PTPN6/CFI/C4BPB/CFHR5/C1S/CFB/F2/CPN1/PGC/LTA/C3AR1/CFP/TNF/HPX/IL1B/C1R/CPN2/C5AR1/KLK7/PTPRC
GO:0000049	MF	GO:0000049	tRNA binding	16	-0.537263812574749	-2.5490565384739	0.000950570342205323	0.000950570342205323	0.0492859818455176	2163	tags=94%, list=39%, signal=57%	THG1L/TRMT10B/TYW5/DTD1/IFIT5/AARS2/TRMU/NEMF/TRMT1L/TRNT1/TERT/PUS1/CTU1/METTL1/TRMT10C
GO:0000780	CC	GO:0000780	condensed nuclear chromosome, centromeric region	16	-0.581442904505774	-2.75866492920271	0.000950570342205323	0.000950570342205323	0.0492859818455176	1420	tags=88%, list=26%, signal=65%	DSN1/BUB1/CENPO/CENPA/KMT5B/CENPB/NUF2/CENPC/NDC80/BUB1B/CCNB1/ATRX/AURKB/KMT5C
GO:0006336	BP	GO:0006336	DNA replication-independent nucleosome assembly	16	-0.653857979113092	-3.1022393801363	0.000950570342205323	0.000950570342205323	0.0492859818455176	1618	tags=94%, list=29%, signal=66%	CENPI/CENPP/RSF1/CENPO/CENPA/MIS18A/NASP/CABIN1/UBN1/CENPQ/CENPT/CENPC/OIP5/ATRX/ASF1A
GO:0034724	BP	GO:0034724	DNA replication-independent nucleosome organization	16	-0.653857979113092	-3.1022393801363	0.000950570342205323	0.000950570342205323	0.0492859818455176	1618	tags=94%, list=29%, signal=66%	CENPI/CENPP/RSF1/CENPO/CENPA/MIS18A/NASP/CABIN1/UBN1/CENPQ/CENPT/CENPC/OIP5/ATRX/ASF1A
GO:0071007	CC	GO:0071007	U2-type catalytic step 2 spliceosome	8	-0.704297159504734	-2.33610060590222	0.000969461948618517	0.000969461948618517	0.049945327611027	1633	tags=100%, list=30%, signal=70%	PLRG1/PPIL1/SNRNP40/XAB2/CWC15/CWC22/SNRPD1
GO:0008233	MF	GO:0008233	peptidase activity	159	0.398980620709015	1.54334444999557	0.001	0.001	0.0499692406938467	1070	tags=32%, list=19%, signal=27%	NAALADL1/FAP/ST14/ENDOU/MMP13/CPXM1/CPA2/CFI/PSMB11/ELANE/ADAMTS12/USP44/DPEP2/KLKB1/CTSW/CAPN3/MMP23B/HP/DPEP1/CELA2A/OTUD6A/TMPRSS12/PRSS12/PYDC1/LVRN/MMP21/GGT5/AZU1/AGBL2/ADAMTS18/RHBDL3/KLK4/C1S/CFB/F2/CPN1/SHH/PGPEP1L/MEP1A/MMP25/PRTN3/TNFAIP3/ANPEP/PGC/CTRB1/IHH/USP18/GZMM/TMPRSS9/NAALAD2/HPR
GO:0048232	BP	GO:0048232	male gamete generation	143	0.404121880888431	1.55401315044412	0.001000100010001	0.001000100010001	0.0499692406938467	1026	tags=30%, list=19%, signal=25%	KLHL10/SHCBP1L/NME5/DDX4/CATSPERD/OVOL1/NUP210L/SEMG1/RGN/TP63/NKAPL/MSH4/CATSPER4/GALNTL5/TOPAZ1/ODF4/CYLC2/ADCY10/TAF7L/CCDC36/SPATA32/BTBD18/FSCN3/SLC26A3/CALR3/TDRD5/MOV10L1/TEX14/EFCAB9/DNMT3L/ACRBP/SEMG2/CFAP43/SLC9C1/NPAP1/GAL3ST1/MEIOC/ATP1A4/AURKC/RNF151/BCL6/BCL2L10/SLC26A8
GO:0005126	MF	GO:0005126	cytokine receptor binding	98	0.423861621989063	1.59291014892992	0.00100050025012506	0.00100050025012506	0.0499692406938467	1888	tags=54%, list=34%, signal=36%	IL17F/IFNL1/GREM1/LEFTY2/IL22/IL13/IFNA5/IFNB1/CXCL11/TLR9/CCL7/PF4/CXCL10/PF4V1/OSM/GDF9/CXCL3/CXCL8/CCL17/IL6/S100A14/IL10/IL15/LEFTY1/TNFSF13B/IL4/LTA/CCL20/IL34/INHBC/TNF/CCL5/IL1B/CCL22/STAP1/BMP7/CSF2/CTF1/IL23A/CXCL2/TNFSF14/BMP8A/INHBE/NODAL/BMP8B/CD40LG/IL23R/BAMBI/TNFSF10/GDF5/C5/SYK/STAT1
GO:0016500	MF	GO:0016500	protein-hormone receptor activity	8	0.765321148718743	1.86865756670051	0.00100768358735357	0.00100768358735357	0.0499692406938467	337	tags=50%, list=6%, signal=47%	AMHR2/LGR5/MCHR1/TSHR
GO:0005876	CC	GO:0005876	spindle microtubule	17	-0.520501711686192	-2.55828137411955	0.00101317122593718	0.00101317122593718	0.0499692406938467	1121	tags=71%, list=20%, signal=56%	PAFAH1B1/TUBGCP3/HNRNPU/NEIL2/KNTC1/CDK1/NUSAP1/CALM2/KIF18A/CENPE/AURKB/PSRC1
GO:0034508	BP	GO:0034508	centromere complex assembly	17	-0.622104687215028	-3.05766301689742	0.00101317122593718	0.00101317122593718	0.0499692406938467	2090	tags=100%, list=38%, signal=62%	CENPV/CENPI/CENPP/RSF1/CENPO/CENPA/MIS18A/NASP/CENPQ/TRAPPC12/CENPT/CENPC/HELLS/OIP5/CENPE/CENPF
GO:0070603	CC	GO:0070603	SWI/SNF superfamily-type complex	17	-0.518452197919873	-2.54820795307855	0.00101317122593718	0.00101317122593718	0.0499692406938467	1708	tags=88%, list=31%, signal=61%	SMARCD1/RSF1/ZBTB7A/SMARCC1/ACTR5/MCRS1/CHD4/ARID1A/HMGXB4/GATAD2B/DPF3/BRD9/BRD8/DMAP1/SMARCA4
GO:0036379	CC	GO:0036379	myofilament	12	0.698396702419735	1.90651615848463	0.00104541758624695	0.00104541758624695	0.0503086347006492	1439	tags=92%, list=26%, signal=68%	ACTA1/MYBPC3/TNNC2/MYBPC2/LMOD1/MYOM1/TMOD4/LMOD2/MYOM3/LMOD3/TNNI1
GO:0000291	BP	GO:0000291	nuclear-transcribed mRNA catabolic process, exonucleolytic	9	-0.692537572162058	-2.48171847952444	0.00106044538706257	0.00106044538706257	0.0503086347006492	1215	tags=89%, list=22%, signal=69%	EDC3/EXOSC7/DIS3L2/EXOSC8/LSM6/EXOSC9/EXOSC4/EXOSC3
GO:0007076	BP	GO:0007076	mitotic chromosome condensation	9	-0.69440903296303	-2.48842488657031	0.00106044538706257	0.00106044538706257	0.0503086347006492	1688	tags=100%, list=31%, signal=69%	NIPBL/CDCA5/CHMP1A/SMC4/PHF23/SMC2/NUSAP1/NCAPG
GO:0031424	BP	GO:0031424	keratinization	24	0.59586780002032	1.90504582055891	0.00106337728626117	0.00106337728626117	0.0503086347006492	785	tags=46%, list=14%, signal=39%	KRT28/ST14/KRT27/KRT26/CDSN/KRT4/CELA2A/CSTA/PI3/KRT17/KRTAP5-8
GO:0006271	BP	GO:0006271	DNA strand elongation involved in DNA replication	5	-0.882802547770701	-2.32989028481657	0.00107028184088477	0.00107028184088477	0.0503086347006492	650	tags=100%, list=12%, signal=88%	PCNA/RFC3/POLD3/FEN1
GO:0000154	BP	GO:0000154	rRNA modification	18	-0.49197373221452	-2.46992268036061	0.00108225108225108	0.00108225108225108	0.0503086347006492	2804	tags=100%, list=51%, signal=49%	ZCCHC4/NSUN4/NHP2/EMG1/METTL15/MRM2/DIMT1/FTSJ3/RPUSD2/NOP2/NAT10/GAR1/MRM3/TFB1M/THUMPD1/MRM1/NAF1
GO:0030532	CC	GO:0030532	small nuclear ribonucleoprotein complex	18	-0.501353675050788	-2.51701408389449	0.00108225108225108	0.00108225108225108	0.0503086347006492	1474	tags=78%, list=27%, signal=57%	LUC7L3/SF3B2/CD2BP2/SNRNP40/SART1/LSM10/RBMX2/LUC7L/LSM6/PRPF40A/PRPF6/SF3A2/GEMIN4/SNRPD1
GO:0035064	MF	GO:0035064	methylated histone binding	18	-0.511452221639792	-2.56771319164276	0.00108225108225108	0.00108225108225108	0.0503086347006492	1877	tags=89%, list=34%, signal=59%	CBX5/ING4/SPIN4/PHF13/KAT8/TDRD3/PWP1/MTF2/SGF29/ING1/CBX8/KDM5A/ATRX/FAM156B/SPIN2B/ING2
GO:0051298	BP	GO:0051298	centrosome duplication	18	-0.533564392557461	-2.67872593253793	0.00108225108225108	0.00108225108225108	0.0503086347006492	2576	tags=100%, list=47%, signal=53%	RAB6C/USP33/CHMP1B/CHMP5/PLK2/WDR62/CEP72/CHMP1A/RBM14/XRCC3/CENPJ/POC1A/CEP152/CHORDC1/CCNF/CEP131/SAC3D1
GO:0140034	MF	GO:0140034	methylation-dependent protein binding	18	-0.511452221639792	-2.56771319164276	0.00108225108225108	0.00108225108225108	0.0503086347006492	1877	tags=89%, list=34%, signal=59%	CBX5/ING4/SPIN4/PHF13/KAT8/TDRD3/PWP1/MTF2/SGF29/ING1/CBX8/KDM5A/ATRX/FAM156B/SPIN2B/ING2
GO:0007155	BP	GO:0007155	cell adhesion	416	0.337092061903436	1.35285162329285	0.0010998900109989	0.0010998900109989	0.0504989764165048	2139	tags=51%, list=39%, signal=34%	IFNL1/MYOC/PTPN22/TACSTD2/SPACA4/PTPN6/FAP/SELPLG/COL14A1/IFNB1/ZAN/EGR3/CDH16/CD27/ELANE/NRXN2/ADAMTS12/PCDHGA2/HAS1/PCDHGA9/PCDHGA1/MPZ/MYBPC3/LGALS9/ARHGAP6/VIT/CDSN/PKD1L1/TBX21/TRIM29/LCK/CLDN6/SELE/NCAN/DDR2/EPHA1/MYBPC2/TNFAIP8L2/HAPLN4/HRG/LILRB2/ITGA7/PRPH2/CXCL8/GBP1/LYPD3/CNTN2/AOC3/SEMA3E/CD200R1/MYO1G/CLDN7/CLDN2/AZU1/APBB1IP/MUC4/CSTA/BTLA/TNN/CDK5R1/ICAM5/ITGA10/ADAMTS18/CLECL1/IL6…
GO:0120025	CC	GO:0120025	plasma membrane bounded cell projection	596	0.323929911854965	1.31157229868141	0.0010998900109989	0.0010998900109989	0.0504989764165048	1091	tags=25%, list=20%, signal=22%	SLC6A3/ACTC1/MYOC/MUC20/MYO1A/NME5/LDHC/CATSPERD/LAMP5/CHRM5/TEKT2/FAP/GRK7/CFAP65/TSGA10IP/SELPLG/OXT/DRC7/PDE6G/CPLX4/TULP2/SLC6A13/TP63/CHRM1/VIL1/GRM2/ARHGEF15/LY6G6D/SAG/POU4F1/GHRH/AVIL/CATSPER4/IQCA1L/SCN3A/TCTE1/DRC1/MCHR1/CHRNA1/PKHD1L1/LHFPL4/CPT1C/RSPH6A/ACTA1/MGARP/SLC7A9/AKAP14/PDC/SYN1/KIF5A/PKD1L1/CALCR/RPGRIP1/TTLL9/PIFO/SLC6A12/SCN4A/NCF1/SLC1A3/DPEP1/ADCY4/CEACAM20/DNAI2/RSPH9/A…
GO:0043144	BP	GO:0043144	snoRNA processing	3	-0.931780971438967	-1.95685272767431	0.0011142061281337	0.0011142061281337	0.0504989764165048	379	tags=100%, list=7%, signal=93%	EXOSC4/EXOSC3
GO:0015718	BP	GO:0015718	monocarboxylic acid transport	43	0.520301701725198	1.81783058243667	0.00111834078893859	0.00111834078893859	0.0504989764165048	1160	tags=49%, list=21%, signal=39%	OXT/SLC6A13/THRSP/CPT1C/SPX/SLC6A12/MPC1L/SLC51B/SLC10A1/ABAT/NTSR1/PLA2G10/ABCC2/SLC22A13/CYP4A11/CD36/CEACAM1/SLC10A4/SLC16A6/APOE/IL1B
GO:0045069	BP	GO:0045069	regulation of viral genome replication	39	0.540235374683703	1.86363065323797	0.00112405477212344	0.00112405477212344	0.0504989764165048	1543	tags=59%, list=28%, signal=43%	IFNL3/BST2/OAS1/IFI27/IFNB1/OASL/IFITM1/IFIT1/ISG15/CXCL8/MX1/ISG20/IFI16/IFITM2/TNF/CCL5/ZC3HAV1/APOBEC3H/OAS3/APOBEC3A/IFITM3/PARP10/CD28
GO:0006892	BP	GO:0006892	post-Golgi vesicle-mediated transport	19	-0.560191904727521	-2.89127459156824	0.0011454753722795	0.0011454753722795	0.0504989764165048	2094	tags=95%, list=38%, signal=59%	VTI1B/VAMP3/LLGL1/GOLGA4/EXOC6B/RAB14/SCAMP2/RABIF/EXOC6/CSK/SORL1/STX4/PKDCC/VTI1A/KIF16B/VPS13A/AP3D1/ARFRP1
GO:0030684	CC	GO:0030684	preribosome	19	-0.553348838492645	-2.85595600990659	0.0011454753722795	0.0011454753722795	0.0504989764165048	2131	tags=95%, list=39%, signal=58%	SRFBP1/EMG1/NOP14/DCAF13/KRR1/FTSJ3/BTRC/WDR12/NGDN/PWP2/RRP36/PDCD11/UTP3/UTP18/NOC4L/IMP3/RRS1/RRP1
GO:0033260	BP	GO:0033260	nuclear DNA replication	19	-0.559777381813162	-2.88913514692472	0.0011454753722795	0.0011454753722795	0.0504989764165048	810	tags=68%, list=15%, signal=59%	POLE2/TIPIN/RFC4/SLBP/PRIM1/ATRX/PCNA/CDC7/RFC3/POLD3/ZNF830/FEN1/GMNN
GO:0036297	BP	GO:0036297	interstrand cross-link repair	19	-0.554460864805692	-2.86169542419825	0.0011454753722795	0.0011454753722795	0.0504989764165048	2462	tags=100%, list=45%, signal=55%	UBA52/RPS27A/FAAP24/UBB/FAAP20/ERCC6L2/EXO5/FANCE/FANCA/XPA/XRCC3/USP1/RAD51AP1/DCLRE1B/FAAP100/EME1/FANCB/FANCL
GO:0040018	BP	GO:0040018	positive regulation of multicellular organism growth	7	0.788982685606652	1.85258899916755	0.00116610520860327	0.00116610520860327	0.0504989764165048	183	tags=43%, list=3%, signal=41%	SLC6A3/VIL1/GHRH
GO:1904478	BP	GO:1904478	regulation of intestinal absorption	4	0.871094430466437	1.73161628468542	0.00117716303708064	0.00117716303708064	0.0504989764165048	358	tags=75%, list=7%, signal=70%	ABCG8/ABCG5/HAMP
GO:0000778	CC	GO:0000778	condensed nuclear chromosome kinetochore	10	-0.648562392937321	-2.45118282242686	0.00117924528301887	0.00117924528301887	0.0504989764165048	1420	tags=90%, list=26%, signal=67%	DSN1/BUB1/CENPO/CENPA/NUF2/CENPC/NDC80/BUB1B/CCNB1
GO:0006623	BP	GO:0006623	protein targeting to vacuole	10	-0.611293260473588	-2.31032751182503	0.00117924528301887	0.00117924528301887	0.0504989764165048	2145	tags=100%, list=39%, signal=61%	VTI1B/MON1A/SORL1/NAGPA/PIK3R4/VTI1A/VPS13A/VPS37D/AP3D1
GO:0042790	BP	GO:0042790	nucleolar large rRNA transcription by RNA polymerase I	6	-0.778121587186021	-2.24964586266984	0.00118623962040332	0.00118623962040332	0.0504989764165048	1226	tags=100%, list=22%, signal=78%	IPPK/TCOF1/DDX11/NOL11/SMARCA4
GO:0071025	BP	GO:0071025	RNA surveillance	6	-0.765744448489261	-2.21386202204726	0.00118623962040332	0.00118623962040332	0.0504989764165048	1294	tags=100%, list=24%, signal=77%	EXOSC7/EXOSC8/EXOSC9/EXOSC4/EXOSC3
GO:0080009	BP	GO:0080009	mRNA methylation	6	-0.801783764106298	-2.31805614621302	0.00118623962040332	0.00118623962040332	0.0504989764165048	1096	tags=100%, list=20%, signal=80%	TRMT61A/METTL14/CMTR2/ZC3H13/TRMT10C
GO:0006935	BP	GO:0006935	chemotaxis	186	0.380227394950319	1.48218280582967	0.0011998800119988	0.0011998800119988	0.0505475768212653	1573	tags=44%, list=29%, signal=32%	TBR1/GREM1/SEMA4A/CSF1R/VANGL2/CXCL11/EGR3/ELANE/CCL7/PF4/CXCL10/BIN2/LGALS9/EGR2/KIF5A/PF4V1/CMTM2/CXCL3/ENPP2/EPHA1/HRG/CXCL8/CNTN2/SEMA3E/CCL17/AZU1/CCR4/ECSCR/LHX3/CDK5R1/SEMA5B/IL6/EFNA2/S100A14/FGF18/GPNMB/IL10/SHH/SEMA4F/PLA2G10/GFRA1/NTNG2/VAV1/LRTM2/CCL20/RNASE2/C3AR1/LAMA2/PLA2G7/BST1/FGF7/EFNB2/FES/CCL5/IL1B/SPTBN5/ZSWIM5/CCL22/CD74/SLAMF8/STAP1/BMP7/NR4A3/HBEGF/C5AR1/FZD3/HOXA2/GFRA3/…
GO:0022610	BP	GO:0022610	biological adhesion	418	0.337399432823016	1.35400518449837	0.0011998800119988	0.0011998800119988	0.0505475768212653	2139	tags=51%, list=39%, signal=34%	IFNL1/MYOC/PTPN22/TACSTD2/SPACA4/PTPN6/FAP/SELPLG/COL14A1/IFNB1/LRRC15/ZAN/EGR3/CDH16/CD27/ELANE/NRXN2/ADAMTS12/PCDHGA2/HAS1/PCDHGA9/PCDHGA1/MPZ/MYBPC3/LGALS9/ARHGAP6/VIT/CDSN/PKD1L1/TBX21/TRIM29/LCK/CLDN6/SELE/NCAN/DDR2/EPHA1/MYBPC2/TNFAIP8L2/HAPLN4/HRG/LILRB2/ITGA7/PRPH2/CXCL8/GBP1/LYPD3/CNTN2/AOC3/SEMA3E/CD200R1/MYO1G/CLDN7/CLDN2/AZU1/APBB1IP/MUC4/CSTA/BTLA/TNN/CDK5R1/ICAM5/ITGA10/ADAMTS18/CLE…
GO:0050868	BP	GO:0050868	negative regulation of T cell activation	36	0.547690821893712	1.86869201288363	0.00123114804555248	0.00123114804555248	0.0512554722420667	1013	tags=47%, list=18%, signal=39%	IFNL1/PTPN22/PTPN6/IFNB1/LGALS9/TBX21/TNFAIP8L2/LILRB2/LAG3/GPNMB/IL10/SHH/CD274/IHH/CEACAM1/IDO1/BCL6
GO:0045071	BP	GO:0045071	negative regulation of viral genome replication	31	0.568620362848874	1.89746644550698	0.00124455507156192	0.00124455507156192	0.0512554722420667	1542	tags=65%, list=28%, signal=47%	IFNL3/BST2/OAS1/IFNB1/OASL/IFITM1/IFIT1/ISG15/MX1/ISG20/IFI16/IFITM2/TNF/CCL5/ZC3HAV1/APOBEC3H/OAS3/APOBEC3A/IFITM3/PARP10
GO:0098743	BP	GO:0098743	cell aggregation	5	0.834620483712882	1.78193843304055	0.00125	0.00125	0.0512554722420667	660	tags=80%, list=12%, signal=70%	OTOR/COL2A1/MPZ/MGP
GO:0007080	BP	GO:0007080	mitotic metaphase plate congression	20	-0.643430656934307	-3.42476683225876	0.00125470514429109	0.00125470514429109	0.0512554722420667	1975	tags=100%, list=36%, signal=64%	CHMP5/KIF2C/KIFC1/CDCA5/PINX1/CHMP6/CDT1/CHMP1A/CHMP7/HNRNPU/NUF2/MAD1L1/CENPC/NDC80/CCNB1/KIF18A/CENPE/PSRC1/RRS1
GO:0030490	BP	GO:0030490	maturation of SSU-rRNA	20	-0.43664082484283	-2.32409351095701	0.00125470514429109	0.00125470514429109	0.0512554722420667	2429	tags=90%, list=44%, signal=50%	RPS19/RPS14/SRFBP1/RPS16/RPS28/NOP14/DCAF13/BTRC/NGDN/PWP2/RRP36/NAT10/UTP3/MRPS9/LSM6/NOL11/RCL1/RRS1
GO:0090329	BP	GO:0090329	regulation of DNA-dependent DNA replication	20	-0.44423791526714	-2.36453029000452	0.00125470514429109	0.00125470514429109	0.0512554722420667	1177	tags=65%, list=21%, signal=51%	CDT1/TICRR/SMC3/DSCC1/TIPIN/RFC4/CHTF18/FBXW7/ATRX/CDC7/RFC3/ZNF830/GMNN
GO:0030170	MF	GO:0030170	pyridoxal phosphate binding	12	0.692874768482189	1.89144212356788	0.00127773260541294	0.00127773260541294	0.0516741965262791	1358	tags=83%, list=25%, signal=63%	PYGM/AGXT2/ALB/GLDC/HDC/ETNPPL/ABAT/GPT/CSAD/PNPO
GO:0070279	MF	GO:0070279	vitamin B6 binding	12	0.692874768482189	1.89144212356788	0.00127773260541294	0.00127773260541294	0.0516741965262791	1358	tags=83%, list=25%, signal=63%	PYGM/AGXT2/ALB/GLDC/HDC/ETNPPL/ABAT/GPT/CSAD/PNPO
GO:0042330	BP	GO:0042330	taxis	187	0.377878866916769	1.47337188261413	0.0012998700129987	0.0012998700129987	0.0520541948931735	1573	tags=43%, list=29%, signal=32%	TBR1/GREM1/SEMA4A/CSF1R/VANGL2/CXCL11/EGR3/ELANE/CCL7/PF4/CXCL10/BIN2/LGALS9/EGR2/KIF5A/PF4V1/CMTM2/CXCL3/ENPP2/EPHA1/HRG/CXCL8/CNTN2/SEMA3E/CCL17/AZU1/CCR4/ECSCR/LHX3/CDK5R1/SEMA5B/IL6/EFNA2/S100A14/FGF18/GPNMB/IL10/SHH/SEMA4F/PLA2G10/GFRA1/NTNG2/VAV1/LRTM2/CCL20/RNASE2/C3AR1/LAMA2/PLA2G7/BST1/FGF7/EFNB2/FES/CCL5/IL1B/SPTBN5/ZSWIM5/CCL22/CD74/SLAMF8/STAP1/BMP7/NR4A3/HBEGF/C5AR1/FZD3/HOXA2/GFRA3/…
GO:0043235	CC	GO:0043235	receptor complex	133	0.401164061491077	1.53696462108849	0.0013	0.0013	0.0520541948931735	1898	tags=53%, list=35%, signal=36%	IFNL1/PTPN6/ABCG8/CSF1R/AMHR2/IL18RAP/GPR84/ABCG5/CHRNA1/TRPV3/CPT1C/CD79A/TSHR/CALCR/ADRA2A/DDR2/EPHA1/CHRNB2/ITGA7/LTK/CD200R1/IL12RB2/PKD1L3/APBB1IP/CHRNA6/ITGA10/IL6/ITGAM/CD14/GFRA1/SHISA7/CD36/CEACAM1/CD8A/GRIA4/GRIK2/GPR37L1/TNFRSF1B/IL31RA/CD3G/CD74/AHR/CALCRL/TLR7/GFRA3/KLRC1/ITGAL/KDR/IMPG2/ITGB2/PTPRB/EPHA10/DLG2/EPHA3/CSF2RA/PLXNA4/FGFR2/B2M/ITGB8/PLXDC1/IL23R/CHRNB4/GFRAL/NT5DC3/GABR…
GO:0000281	BP	GO:0000281	mitotic cytokinesis	21	-0.519051585475036	-2.81391902680365	0.00134048257372654	0.00134048257372654	0.0521268628366131	1990	tags=90%, list=36%, signal=58%	CFL1/CHMP1B/CHMP5/SNX18/RAB35/MYH10/CIT/CHMP6/CDT1/CHMP1A/CKAP2/CHMP7/CENPA/INCENP/NUSAP1/RTKN/KIF20B/KLHDC8B/SNX33
GO:0000315	CC	GO:0000315	organellar large ribosomal subunit	21	-0.504931355287025	-2.73736944001735	0.00134048257372654	0.00134048257372654	0.0521268628366131	1491	tags=76%, list=27%, signal=56%	MRPL32/MRPL34/MRPL36/MRPL15/MRPL14/MRPS18A/MRPL16/MRPL12/MRPL46/MRPL50/MRPL18/MRPL39/MRPS30/MRPL2/MALSU1/MRPL27
GO:0003678	MF	GO:0003678	DNA helicase activity	21	-0.457135074745505	-2.47825287628864	0.00134048257372654	0.00134048257372654	0.0521268628366131	1565	tags=81%, list=28%, signal=58%	CHD6/RECQL5/POLQ/ACTR5/CHD4/DHX36/DDX11/DSCC1/RFC4/WRN/CHTF18/RAD18/ATRX/RFC3/GTF2F2/CHD7/PIF1
GO:0005762	CC	GO:0005762	mitochondrial large ribosomal subunit	21	-0.504931355287025	-2.73736944001735	0.00134048257372654	0.00134048257372654	0.0521268628366131	1491	tags=76%, list=27%, signal=56%	MRPL32/MRPL34/MRPL36/MRPL15/MRPL14/MRPS18A/MRPL16/MRPL12/MRPL46/MRPL50/MRPL18/MRPL39/MRPS30/MRPL2/MALSU1/MRPL27
GO:0007032	BP	GO:0007032	endosome organization	21	-0.524737995035599	-2.8447465909696	0.00134048257372654	0.00134048257372654	0.0521268628366131	2355	tags=95%, list=43%, signal=55%	HOOK3/RAB27A/SCARB2/CHMP1B/CHMP5/STAM/SNX10/CHMP6/CHMP1A/CHMP7/IST1/PLEKHF1/RNF26/VPS37D/STX6/PLEKHJ1/VPS25/VPS18/PIK3C3/SNX33
GO:0044786	BP	GO:0044786	cell cycle DNA replication	21	-0.564847366710415	-3.06219034274161	0.00134048257372654	0.00134048257372654	0.0521268628366131	914	tags=71%, list=17%, signal=60%	SMC3/POLE2/TIPIN/RFC4/SLBP/PRIM1/FBXW7/ATRX/PCNA/CDC7/RFC3/POLD3/ZNF830/FEN1/GMNN
GO:1903900	BP	GO:1903900	regulation of viral life cycle	57	0.483675430652862	1.74202310987005	0.00140915953699044	0.00140915953699044	0.0532704219171321	1543	tags=53%, list=28%, signal=38%	IFNL3/BST2/OAS1/IFI27/IFNB1/OASL/LGALS9/IFITM1/IFIT1/ISG15/TRIM10/TRIM15/CXCL8/ZNF502/MX1/ISG20/IFI16/IFITM2/TNF/TRIM31/CCL5/ZC3HAV1/CD74/APOBEC3H/OAS3/APOBEC3A/LAMP3/IFITM3/PARP10/CD28
GO:0005930	CC	GO:0005930	axoneme	47	0.50710426160823	1.79158104739707	0.00141757796678817	0.00141757796678817	0.0532704219171321	958	tags=43%, list=17%, signal=35%	IQCA1L/DRC1/RSPH6A/AKAP14/RPGRIP1/DNAI2/RSPH9/DNAH10/DNALI1/DNAH3/DNAH7/HYDIN/SPAG17/SPEF1/CFAP206/CFAP61/CFAP43/RSPH4A/CCDC65/WDR78
GO:0001653	MF	GO:0001653	peptide receptor activity	45	0.510208076030903	1.79255903122786	0.00142074284554496	0.00142074284554496	0.0532704219171321	2111	tags=78%, list=38%, signal=48%	RXFP1/LGR5/GUCY2C/MCHR1/GPR84/TSHR/CALCR/CCKAR/RXFP4/CCR4/NPSR1/NTSR1/MC5R/CRHR2/APLNR/TACR2/NPR2/GPR37L1/CALCRL/GPR75/NMUR1/F2RL2/SSTR2/AVPR1A/ACKR4/NPFFR2/F2R/GAL/ACKR2/CCR6/PROKR2/CXCR2/GP1BA/OPRM1/F2RL3
GO:0000123	CC	GO:0000123	histone acetyltransferase complex	22	-0.465394113896575	-2.6001320614535	0.00142857142857143	0.00142857142857143	0.0532704219171321	2031	tags=86%, list=37%, signal=55%	TAF10/MEAF6/BRD1/ING4/KAT8/RSF1/MBIP/MCRS1/KAT7/MSL2/OGT/KANSL3/YEATS4/DPF3/SGF29/BRD8/TADA1/DMAP1/KAT6B
GO:0030071	BP	GO:0030071	regulation of mitotic metaphase/anaphase transition	22	-0.44673886881599	-2.49590620341207	0.00142857142857143	0.00142857142857143	0.0532704219171321	1258	tags=77%, list=23%, signal=60%	BUB1/PSMG2/CDT1/XRCC3/CDC26/BUB3/TPR/MAD1L1/NDC80/BUB1B/CCNB1/ANAPC4/DLGAP5/CENPE/AURKB/TTK/CENPF
GO:0120114	CC	GO:0120114	Sm-like protein family complex	22	-0.495518111378726	-2.76843322671038	0.00142857142857143	0.00142857142857143	0.0532704219171321	1474	tags=77%, list=27%, signal=57%	LUC7L3/DDX20/SF3B2/CD2BP2/SNRNP40/SART1/GEMIN6/LSM10/RBMX2/LUC7L/LSM6/PRPF40A/PRPF6/SF3A2/GEMIN4/SNRPD1/GEMIN7
GO:1902099	BP	GO:1902099	regulation of metaphase/anaphase transition of cell cycle	22	-0.44673886881599	-2.49590620341207	0.00142857142857143	0.00142857142857143	0.0532704219171321	1258	tags=77%, list=23%, signal=60%	BUB1/PSMG2/CDT1/XRCC3/CDC26/BUB3/TPR/MAD1L1/NDC80/BUB1B/CCNB1/ANAPC4/DLGAP5/CENPE/AURKB/TTK/CENPF
GO:0032040	CC	GO:0032040	small-subunit processome	12	-0.622631195335277	-2.57063577107908	0.00143575017946877	0.00143575017946877	0.0532704219171321	2084	tags=100%, list=38%, signal=62%	NOP14/DCAF13/KRR1/BTRC/NGDN/PWP2/PDCD11/UTP3/UTP18/NOC4L/IMP3
GO:0034080	BP	GO:0034080	CENP-A containing nucleosome assembly	12	-0.631139162921116	-2.60576232108042	0.00143575017946877	0.00143575017946877	0.0532704219171321	1618	tags=92%, list=29%, signal=65%	CENPI/CENPP/RSF1/CENPO/CENPA/MIS18A/NASP/CENPQ/CENPT/CENPC/OIP5
GO:0061641	BP	GO:0061641	CENP-A containing chromatin organization	12	-0.631139162921116	-2.60576232108042	0.00143575017946877	0.00143575017946877	0.0532704219171321	1618	tags=92%, list=29%, signal=65%	CENPI/CENPP/RSF1/CENPO/CENPA/MIS18A/NASP/CENPQ/CENPT/CENPC/OIP5
GO:0031430	CC	GO:0031430	M band	10	0.723244895085794	1.87895177127707	0.00144473874307729	0.00144473874307729	0.053359156461456	1344	tags=90%, list=24%, signal=68%	MYBPC3/SMTNL1/MYBPC2/CMYA5/MYOM1/KLHL41/LMOD2/MYOM3/LMOD3
GO:0042100	BP	GO:0042100	B cell proliferation	28	0.57176182973848	1.87795373305535	0.00146520146520147	0.00146520146520147	0.0538689380794644	1700	tags=75%, list=31%, signal=52%	IL13/IFNA5/IFNB1/TLR9/CD79A/CHRNB2/IL10/TNFSF13B/IL4/CD22/BST1/BCL6/CD38/BTK/IKZF3/CD74/AHR/PTPRC/SASH3/TNFRSF4/CD40LG
GO:0097014	CC	GO:0097014	ciliary plasm	48	0.501568794271173	1.77642434470372	0.00151637687019814	0.00151637687019814	0.054560068619014	958	tags=42%, list=17%, signal=35%	IQCA1L/DRC1/RSPH6A/AKAP14/RPGRIP1/DNAI2/RSPH9/DNAH10/DNALI1/DNAH3/DNAH7/HYDIN/SPAG17/SPEF1/CFAP206/CFAP61/CFAP43/RSPH4A/CCDC65/WDR78
GO:0032232	BP	GO:0032232	negative regulation of actin filament bundle assembly	7	0.780985522580519	1.83381107600518	0.00155480694480435	0.00155480694480435	0.054560068619014	572	tags=57%, list=10%, signal=51%	MYOC/TACSTD2/ARHGAP6/FRMD7
GO:0032717	BP	GO:0032717	negative regulation of interleukin-8 production	7	0.780073132559502	1.83166871756472	0.00155480694480435	0.00155480694480435	0.054560068619014	749	tags=71%, list=14%, signal=62%	PTPN22/TLR9/ELANE/IL10/KLF4
GO:0051497	BP	GO:0051497	negative regulation of stress fiber assembly	7	0.780985522580519	1.83381107600518	0.00155480694480435	0.00155480694480435	0.054560068619014	572	tags=57%, list=10%, signal=51%	MYOC/TACSTD2/ARHGAP6/FRMD7
GO:0006283	BP	GO:0006283	transcription-coupled nucleotide-excision repair	23	-0.458194584273079	-2.64179435365682	0.00156494522691706	0.00156494522691706	0.054560068619014	2462	tags=91%, list=45%, signal=51%	ERCC4/UBA52/UVSSA/POLR2E/RPS27A/GTF2H5/UBB/POLR2G/POLR2A/COPS2/XPA/USP7/CCNH/POLR2D/XAB2/RFC4/ERCC5/PCNA/RFC3/POLD3/ZNF830
GO:0007091	BP	GO:0007091	metaphase/anaphase transition of mitotic cell cycle	23	-0.456249410159679	-2.63057914036963	0.00156494522691706	0.00156494522691706	0.054560068619014	1258	tags=78%, list=23%, signal=61%	BUB1/TACC3/PSMG2/CDT1/XRCC3/CDC26/BUB3/TPR/MAD1L1/NDC80/BUB1B/CCNB1/ANAPC4/DLGAP5/CENPE/AURKB/TTK/CENPF
GO:0010965	BP	GO:0010965	regulation of mitotic sister chromatid separation	23	-0.456249410159679	-2.63057914036963	0.00156494522691706	0.00156494522691706	0.054560068619014	1258	tags=78%, list=23%, signal=61%	BUB1/TACC3/PSMG2/CDT1/XRCC3/CDC26/BUB3/TPR/MAD1L1/NDC80/BUB1B/CCNB1/ANAPC4/DLGAP5/CENPE/AURKB/TTK/CENPF
GO:0034502	BP	GO:0034502	protein localization to chromosome	23	-0.561181848246813	-3.23558393957262	0.00156494522691706	0.00156494522691706	0.054560068619014	1613	tags=91%, list=29%, signal=65%	EZH2/NIPBL/LEMD2/POT1/CDCA5/PINX1/CDT1/CHMP7/CENPA/CENPQ/TRAPPC12/BUB3/SGF29/TERT/CDK1/NDC80/ATRX/AURKB/MSH2/GNL3/TTK
GO:0043044	BP	GO:0043044	ATP-dependent chromatin remodeling	23	-0.496451667520468	-2.86237170218806	0.00156494522691706	0.00156494522691706	0.054560068619014	1618	tags=83%, list=29%, signal=59%	CENPI/CENPP/RSF1/SMARCC1/ACTR5/CENPO/CENPA/MIS18A/MBD2/CHD4/NASP/ARID1A/CENPQ/GATAD2B/CENPT/CENPC/OIP5/DMAP1/SMARCA4
GO:0044784	BP	GO:0044784	metaphase/anaphase transition of cell cycle	23	-0.456249410159679	-2.63057914036963	0.00156494522691706	0.00156494522691706	0.054560068619014	1258	tags=78%, list=23%, signal=61%	BUB1/TACC3/PSMG2/CDT1/XRCC3/CDC26/BUB3/TPR/MAD1L1/NDC80/BUB1B/CCNB1/ANAPC4/DLGAP5/CENPE/AURKB/TTK/CENPF
GO:0071013	CC	GO:0071013	catalytic step 2 spliceosome	23	-0.597415030653143	-3.4444921632434	0.00156494522691706	0.00156494522691706	0.054560068619014	1779	tags=91%, list=32%, signal=62%	SRSF1/PNN/CRNKL1/PLRG1/SF3B2/PPIL1/GPATCH1/SNRNP40/SRRM1/DHX35/HNRNPU/SART1/XAB2/CWC15/EIF4A3/PRPF6/CWC22/SYNCRIP/PPWD1/SF3A2/SNRPD1
GO:1905818	BP	GO:1905818	regulation of chromosome separation	23	-0.456249410159679	-2.63057914036963	0.00156494522691706	0.00156494522691706	0.054560068619014	1258	tags=78%, list=23%, signal=61%	BUB1/TACC3/PSMG2/CDT1/XRCC3/CDC26/BUB3/TPR/MAD1L1/NDC80/BUB1B/CCNB1/ANAPC4/DLGAP5/CENPE/AURKB/TTK/CENPF
GO:0032201	BP	GO:0032201	telomere maintenance via semi-conservative replication	9	-0.684302701922207	-2.4522087020449	0.00159066808059385	0.00159066808059385	0.0551012388456563	810	tags=78%, list=15%, signal=66%	POLE2/RFC4/PRIM1/PCNA/RFC3/POLD3/FEN1
GO:0007601	BP	GO:0007601	visual perception	79	0.445657550678964	1.64818381591377	0.00160384923817161	0.00160384923817161	0.0551012388456563	1988	tags=61%, list=36%, signal=39%	COL2A1/TACSTD2/GRK7/PDE6G/CPLX4/TULP2/CRYGN/RPE65/PDC/GPR179/RPGRIP1/NR2E1/CHRNB2/PRPH2/ABCA4/RDH12/SEMA5B/GUCA1A/GJA10/LRIT3/GNAT1/CPLX3/CRX/BEST1/CRYBA1/GNAT2/AIPL1/MIP/USH2A/MYO3B/ROM1/NXNL2/IMPG2/CACNB2/AOC2/LRAT/SLC24A2/PDE6A/CDH23/GABRR2/CLDN19/BBS5/CYP4V2/PDE6B/CABP4/RGR/PDE6C/PPEF2
GO:0050953	BP	GO:0050953	sensory perception of light stimulus	79	0.445657550678964	1.64818381591377	0.00160384923817161	0.00160384923817161	0.0551012388456563	1988	tags=61%, list=36%, signal=39%	COL2A1/TACSTD2/GRK7/PDE6G/CPLX4/TULP2/CRYGN/RPE65/PDC/GPR179/RPGRIP1/NR2E1/CHRNB2/PRPH2/ABCA4/RDH12/SEMA5B/GUCA1A/GJA10/LRIT3/GNAT1/CPLX3/CRX/BEST1/CRYBA1/GNAT2/AIPL1/MIP/USH2A/MYO3B/ROM1/NXNL2/IMPG2/CACNB2/AOC2/LRAT/SLC24A2/PDE6A/CDH23/GABRR2/CLDN19/BBS5/CYP4V2/PDE6B/CABP4/RGR/PDE6C/PPEF2
GO:0030016	CC	GO:0030016	myofibril	64	0.46645048828095	1.69858636309795	0.00160771704180064	0.00160771704180064	0.0551012388456563	1344	tags=47%, list=24%, signal=36%	ACTC1/RYR1/MYH15/ACTA1/MYBPC3/MYH3/CAPN3/TNNC2/SMTNL1/MYBPC2/NEB/KCNN2/ANKRD2/CMYA5/LMOD1/LRRC10/MYOZ3/MYOM1/MYOZ1/TMOD4/KLHL41/TRIM54/LMOD2/FHL5/FBXL22/SYNPO2L/MYOM3/MYH7B/LDB3/LMOD3
GO:0051250	BP	GO:0051250	negative regulation of lymphocyte activation	44	0.510207676259929	1.78755326388729	0.00162502539102173	0.00162502539102173	0.0554594497206796	1059	tags=45%, list=19%, signal=37%	IFNL1/PTPN22/PTPN6/IFNB1/LGALS9/TBX21/TNFAIP8L2/LILRB2/LAG3/GPNMB/IL10/SHH/CD274/TNFAIP3/SLA2/IHH/CEACAM1/IDO1/BCL6/BTK
GO:0005657	CC	GO:0005657	replication fork	24	-0.529807179745895	-3.08366596287756	0.00167224080267559	0.00167224080267559	0.055614956232006	1551	tags=83%, list=28%, signal=60%	PLRG1/DNMT1/PRIM2/RAD51C/XPA/XRCC3/MCM10/TIPIN/RFC4/WRN/PRIM1/ERCC5/RAD18/DMAP1/WDHD1/PCNA/RFC3/POLD3/ETAA1/PIF1
GO:0006334	BP	GO:0006334	nucleosome assembly	24	-0.600820761656884	-3.49699023218241	0.00167224080267559	0.00167224080267559	0.055614956232006	1618	tags=88%, list=29%, signal=62%	CENPI/CENPP/RSF1/NAP1L4/CENPO/CENPA/MIS18A/SHPRH/NASP/CABIN1/UBN1/CENPQ/CENPT/CENPC/OIP5/ATRX/NAP1L3/ASF1A/CHAF1A/HMGB2/KAT6B
GO:0031248	CC	GO:0031248	protein acetyltransferase complex	24	-0.481943093204533	-2.80507997885482	0.00167224080267559	0.00167224080267559	0.055614956232006	2031	tags=88%, list=37%, signal=55%	TAF10/MEAF6/BRD1/ING4/KAT8/RSF1/MBIP/MCRS1/KAT7/MSL2/OGT/KANSL3/YEATS4/DPF3/SGF29/NAA30/BRD8/TADA1/DMAP1/NAA15/KAT6B
GO:0051306	BP	GO:0051306	mitotic sister chromatid separation	24	-0.466177266385055	-2.71331726706378	0.00167224080267559	0.00167224080267559	0.055614956232006	1258	tags=79%, list=23%, signal=61%	BUB1/TACC3/PSMG2/CDT1/XRCC3/DIS3L2/CDC26/BUB3/TPR/MAD1L1/NDC80/BUB1B/CCNB1/ANAPC4/DLGAP5/CENPE/AURKB/TTK/CENPF
GO:1902493	CC	GO:1902493	acetyltransferase complex	24	-0.481943093204533	-2.80507997885482	0.00167224080267559	0.00167224080267559	0.055614956232006	2031	tags=88%, list=37%, signal=55%	TAF10/MEAF6/BRD1/ING4/KAT8/RSF1/MBIP/MCRS1/KAT7/MSL2/OGT/KANSL3/YEATS4/DPF3/SGF29/NAA30/BRD8/TADA1/DMAP1/NAA15/KAT6B
GO:0044058	BP	GO:0044058	regulation of digestive system process	10	0.714169242225028	1.85537370783812	0.00168552853359018	0.00168552853359018	0.055614956232006	500	tags=50%, list=9%, signal=46%	ABCG8/OXT/ABCG5/HAMP/PTGER3
GO:0046605	BP	GO:0046605	regulation of centrosome cycle	14	-0.57233684683891	-2.539670182348	0.00168634064080944	0.00168634064080944	0.055614956232006	1975	tags=93%, list=36%, signal=60%	CHMP1B/CHMP5/PLK2/CEP85/CHMP1A/RBM14/XRCC3/CENPJ/POC1A/CHORDC1/CEP250/CCNF/CEP131
GO:0019932	BP	GO:0019932	second-messenger-mediated signaling	126	0.40473013103257	1.54600941337952	0.0017	0.0017	0.055614956232006	1511	tags=44%, list=27%, signal=33%	ADRA1D/GCG/RXFP1/PTGIR/RGN/CXCL11/PDZD3/GHRH/LGR5/PF4/CXCL10/TSHR/CALCR/SELE/ADRA2A/ADCY4/CXCL8/GBP1/ADGRG3/PTGER3/NEUROD2/AZU1/CCR4/GPR26/CLIC2/GIP/MYOZ1/MC5R/CCL20/SLA2/CD36/PTGER4/CD22/BST1/APLNR/ADRA2B/BTK/TBXA2R/IRGM/TNF/NPR2/IAPP/APOE/GPR65/GSTM2/AHR/ADGRG4/CALCRL/NMUR1/GPER1/PLEK/PLCE1/KDR/AVPR1A/PTPRC/ATP1A2
GO:0001664	MF	GO:0001664	G protein-coupled receptor binding	68	0.459205199273414	1.68092799285633	0.00170751305745279	0.00170751305745279	0.055614956232006	1168	tags=41%, list=21%, signal=33%	MYOC/GCG/OXT/CXCL11/SAG/GHRH/CCL7/PF4/REEP1/CXCL10/PF4V1/CXCL3/ADRA2A/CXCL8/WNT8A/RNF43/CCL17/RSPO2/S100A14/PYY/GNAT1/CLIC6/CCL20/UTS2B/GNAT2/INSL5/CCL5/PTCH2
GO:0044449	CC	GO:0044449	contractile fiber part	65	0.461111895085692	1.68035366944136	0.00170905800743943	0.00170905800743943	0.055614956232006	1564	tags=52%, list=28%, signal=38%	ACTC1/RYR1/ACTA1/MYBPC3/MYH3/CAPN3/TNNC2/SMTNL1/MYBPC2/NEB/KCNN2/ANKRD2/CMYA5/LMOD1/LRRC10/MYOZ3/MYOM1/MYOZ1/TMOD4/KLHL41/IDO1/TRIM54/LMOD2/FHL5/FBXL22/SYNPO2L/MYOM3/ACTA2/LDB3/LMOD3/TNNI1/ANKRD1/PECAM1/KCNE1
GO:0005684	CC	GO:0005684	U2-type spliceosomal complex	25	-0.551020121038832	-3.28106637504343	0.00172711571675302	0.00172711571675302	0.055614956232006	1752	tags=88%, list=32%, signal=60%	PRPF3/CRNKL1/PLRG1/LUC7L3/SF3B2/PPIL1/SNRNP40/WBP4/SART1/XAB2/CWC15/RBMX2/LUC7L/LSM6/EIF4A3/PRPF40A/PRPF6/RNF113A/CWC22/SF3A2/SNRPD1/CCDC12
GO:0006406	BP	GO:0006406	mRNA export from nucleus	25	-0.604557798625418	-3.59985813421928	0.00172711571675302	0.00172711571675302	0.055614956232006	1779	tags=92%, list=32%, signal=63%	SRSF1/SRSF2/CPSF4/NUP155/NUP88/NUP85/SRSF11/SRSF4/FIP1L1/SRRM1/UPF3B/CHTOP/CPSF3/POLR2D/SRSF3/IWS1/EIF4A3/SLBP/TPR/THOC2/THOC1/SRSF5/NUP35
GO:0071427	BP	GO:0071427	mRNA-containing ribonucleoprotein complex export from nucleus	25	-0.604557798625418	-3.59985813421928	0.00172711571675302	0.00172711571675302	0.055614956232006	1779	tags=92%, list=32%, signal=63%	SRSF1/SRSF2/CPSF4/NUP155/NUP88/NUP85/SRSF11/SRSF4/FIP1L1/SRRM1/UPF3B/CHTOP/CPSF3/POLR2D/SRSF3/IWS1/EIF4A3/SLBP/TPR/THOC2/THOC1/SRSF5/NUP35
GO:0030888	BP	GO:0030888	regulation of B cell proliferation	21	0.60035335979772	1.86735369090188	0.0017286084701815	0.0017286084701815	0.055614956232006	1646	tags=81%, list=30%, signal=57%	IL13/TLR9/CHRNB2/IL10/TNFSF13B/IL4/CD22/BST1/BCL6/CD38/BTK/IKZF3/CD74/AHR/PTPRC/SASH3/TNFRSF4
GO:1903038	BP	GO:1903038	negative regulation of leukocyte cell-cell adhesion	40	0.525498767375421	1.81914301303737	0.00173522506889864	0.00173522506889864	0.055614956232006	1013	tags=45%, list=18%, signal=37%	IFNL1/PTPN22/PTPN6/IFNB1/LGALS9/TBX21/TNFAIP8L2/LILRB2/LAG3/GPNMB/IL10/KLF4/SHH/CD274/IHH/CEACAM1/IDO1/BCL6
GO:0002676	BP	GO:0002676	regulation of chronic inflammatory response	6	0.797051328722242	1.78514556581418	0.00173959587849592	0.00173959587849592	0.055614956232006	1121	tags=100%, list=20%, signal=80%	IL10/TNFAIP3/LTA/IDO1/TNF/CCL5
GO:1904356	BP	GO:1904356	regulation of telomere maintenance via telomere lengthening	10	-0.60249322540327	-2.27706857631471	0.0017688679245283	0.0017688679245283	0.0563281439373207	1320	tags=80%, list=24%, signal=61%	POT1/PINX1/NAT10/HNRNPU/DHX36/NAF1/AURKB/PIF1
GO:0042995	CC	GO:0042995	cell projection	620	0.313693969441201	1.27138272782415	0.0017998200179982	0.0017998200179982	0.0568660239239234	1091	tags=24%, list=20%, signal=22%	SLC6A3/ACTC1/MYOC/MUC20/MYO1A/NME5/LDHC/CATSPERD/LAMP5/CHRM5/TEKT2/FAP/GRK7/CFAP65/TSGA10IP/SELPLG/OXT/DRC7/PDE6G/CPLX4/TULP2/SLC6A13/TP63/CHRM1/VIL1/GRM2/ARHGEF15/LY6G6D/SAG/POU4F1/GHRH/AVIL/CATSPER4/IQCA1L/SCN3A/TCTE1/DRC1/MCHR1/CHRNA1/PKHD1L1/LHFPL4/CPT1C/RSPH6A/ACTA1/MGARP/SLC7A9/AKAP14/BIN2/PDC/SYN1/KIF5A/PKD1L1/CALCR/RPGRIP1/TTLL9/PIFO/SLC6A12/SCN4A/NCF1/SLC1A3/DPEP1/ADCY4/CEACAM20/DNAI2/RS…
GO:0048731	BP	GO:0048731	system development	1278	0.294871493959095	1.21231840859379	0.0017998200179982	0.0017998200179982	0.0568660239239234	1385	tags=29%, list=25%, signal=28%	OTOR/SLC6A3/ACTC1/IL17F/KLHL10/IFNL1/COL2A1/MYOC/TBR1/GREM1/CPNE9/TAGLN3/SEMA4A/COL10A1/PTPN22/GCNT3/NME5/TACSTD2/NFE2/RYR1/TLX2/KRT28/OVOL1/PTPN6/NUP210L/PRICKLE1/FAP/ST14/OXT/PI16/CSF1R/AMHR2/KRT27/VANGL2/RGN/TP63/IL13/MYH15/COL14A1/CHRM1/MMP13/TRIM67/METTL21C/IFNA5/ARHGEF15/FSTL4/IFNB1/MSH4/HOXB1/OAS2/POU4F1/RGMA/GHRH/AVIL/LGR5/CRYGN/PTPRZ1/PSMB11/EGR3/KLHL3/CD27/RPE65/KRT26/DRC1/TLR9/CHRNA1/P…
GO:0031032	BP	GO:0031032	actomyosin structure organization	59	0.471386085169836	1.70258504432351	0.00181141189493811	0.00181141189493811	0.0570095801790065	1344	tags=44%, list=24%, signal=34%	ACTC1/MYOC/TACSTD2/ARHGEF15/ACTA1/MYBPC3/MYH3/ARHGAP6/CAPN3/EPHA1/MYBPC2/FRMD7/NEB/LMOD1/MYOM1/MYOZ1/TMOD4/KLHL41/PTGER4/SERPINF2/GPR65/LMOD2/SYNPO2L/MYOM3/LDB3/LMOD3
GO:0005179	MF	GO:0005179	hormone activity	34	0.542906834206048	1.8361954669246	0.00185414091470952	0.00185414091470952	0.0580264366149534	1202	tags=53%, list=22%, signal=42%	GCG/OXT/GHRH/SPX/TG/HAMP/UTS2/GAST/CHGB/PYY/GIP/THPO/KL/UTS2B/INHBC/INSL5/IAPP/C1QTNF9
GO:0000792	CC	GO:0000792	heterochromatin	26	-0.420937513732751	-2.5593642805152	0.00189393939393939	0.00189393939393939	0.0580264366149534	1199	tags=73%, list=22%, signal=57%	DNMT1/DNMT3A/CBX1/CBX3/CENPA/INCENP/MBD2/CENPB/RNF20/MORC2/CENPC/CBX8/HELLS/EME1/EED/ATRX/CBX6/SUV39H1/KMT5C
GO:0016073	BP	GO:0016073	snRNA metabolic process	26	-0.419476536581376	-2.55048131662177	0.00189393939393939	0.00189393939393939	0.0580264366149534	2389	tags=88%, list=43%, signal=50%	CT45A9/NABP2/NHP2/POLR2E/POLR2G/POU2F2/POLR2A/SNAPC2/GTF2E2/EXOSC7/INTS5/POLR2D/TOE1/EXOSC8/GTF2B/CDK9/EXOSC9/ZC3H8/RPAP2/MEPCE/EXOSC4/GTF2F2/EXOSC3
GO:0033047	BP	GO:0033047	regulation of mitotic sister chromatid segregation	26	-0.463061782038062	-2.81548625616763	0.00189393939393939	0.00189393939393939	0.0580264366149534	1637	tags=88%, list=30%, signal=62%	NSMCE2/ZNF207/NIPBL/BUB1/TACC3/PSMG2/CDT1/XRCC3/HNRNPU/CDC26/BUB3/TPR/MAD1L1/NDC80/BUB1B/CCNB1/ATRX/ANAPC4/DLGAP5/CENPE/AURKB/TTK/CENPF
GO:0045814	BP	GO:0045814	negative regulation of gene expression, epigenetic	26	-0.367991613134406	-2.23744513011811	0.00189393939393939	0.00189393939393939	0.0580264366149534	1735	tags=77%, list=32%, signal=53%	JARID2/EZH2/NRDE2/DNMT1/DNMT3A/AEBP2/RIF1/EZH1/MBD2/MTF2/ARID1A/ATAD2/CREBZF/MORC2/HELLS/EED/TRIM27/SUV39H1/ASF1A/DNMT3B
GO:0051310	BP	GO:0051310	metaphase plate congression	26	-0.513555912192018	-3.12249826834426	0.00189393939393939	0.00189393939393939	0.0580264366149534	1464	tags=81%, list=27%, signal=60%	FAM83D/KIFC1/CDCA5/PINX1/CHMP6/CDT1/CHMP1A/CHMP7/HNRNPU/CENPQ/TRAPPC12/NUF2/MAD1L1/CENPC/NDC80/CCNB1/KIF18A/CENPE/PSRC1/RRS1/CENPF
GO:0070126	BP	GO:0070126	mitochondrial translational termination	26	-0.591088358434471	-3.59390736594225	0.00189393939393939	0.00189393939393939	0.0580264366149534	1805	tags=92%, list=33%, signal=62%	MRPL11/MRPS26/MRPS23/MRPL32/MRPS28/MRPL34/MRPL36/MRPL15/MRPL14/MRPS18A/MRPS9/MRPL16/MRPL12/MRPS31/MRPL46/MRPL1/MRPL50/MRPS17/MRPL18/MRPL39/MRPS30/MRPL2/MRPS22/MRPL27
GO:0097696	BP	GO:0097696	STAT cascade	50	0.493967715383535	1.75563088164613	0.00192074403558431	0.00192074403558431	0.0586256094118365	1523	tags=52%, list=28%, signal=38%	IFNL2/IFNL3/IFNL1/CSF1R/IL13/IFNA5/IFNB1/HCLS1/OSM/IL6/IL10/F2/IL15/STAT4/THPO/IL4/TNF/HPX/CCL5/IL31RA/PARP9/CSF2/CTF1/IL23A/PTPRC/PECAM1
GO:0051315	BP	GO:0051315	attachment of mitotic spindle microtubules to kinetochore	8	-0.695557174071377	-2.30711073281967	0.00193892389723703	0.00193892389723703	0.0589580183077537	1681	tags=100%, list=31%, signal=70%	CDT1/HNRNPU/NUF2/MAD1L1/CENPC/NDC80/CENPE
GO:0051937	BP	GO:0051937	catecholamine transport	19	0.620341285174698	1.88803469634444	0.00197173841603681	0.00197173841603681	0.0597312753354103	1077	tags=58%, list=20%, signal=47%	SLC6A3/CHRM5/OXT/ADRA2A/CHRNB2/FFAR3/CHRNA6/ABAT/ADRA2B/SYT5/SYT11
GO:0002673	BP	GO:0002673	regulation of acute inflammatory response	36	0.53612850046876	1.82924198590948	0.00205191340925413	0.00205191340925413	0.0619281329014483	1667	tags=69%, list=30%, signal=49%	CFI/C4BPB/KLKB1/OSM/PTGER3/FFAR3/CFHR5/IL6/C1S/CFB/F2/CPN1/DNASE1L3/C3AR1/BTK/CFP/TNF/IL1B/C1R/CPN2/C5AR1/C2CD4A/CREB3L3/C5AR2/FCER1G
GO:0005539	MF	GO:0005539	glycosaminoglycan binding	64	0.458571135166609	1.66989358200691	0.00211012861736334	0.00211012861736334	0.062612116552732	1507	tags=50%, list=27%, signal=37%	CXCL11/ELANE/CCL7/PF4/CXCL10/SERPINC1/VIT/PF4V1/NCAN/HAPLN4/HRG/AZU1/RSPO2/CEL/CHRD/GPNMB/F2/SHH/SOST/SPOCK2/LRTM2/TNXB/FGF7/SULF2/APOE/BMP7/HBEGF/CRISPLD2/RTN4RL1/IMPG2/PTPRC/LAYN
GO:0016074	BP	GO:0016074	snoRNA metabolic process	5	-0.829663330300273	-2.18964539445037	0.00214056368176953	0.00214056368176953	0.062612116552732	942	tags=100%, list=17%, signal=83%	RNF113A/EXOSC4/NAF1/EXOSC3
GO:0031390	CC	GO:0031390	Ctf18 RFC-like complex	5	-0.843312101910828	-2.22566719848279	0.00214056368176953	0.00214056368176953	0.062612116552732	867	tags=100%, list=16%, signal=84%	DSCC1/RFC4/CHTF18/RFC3
GO:0034475	BP	GO:0034475	U4 snRNA 3'-end processing	5	-0.833848953594177	-2.20069208102031	0.00214056368176953	0.00214056368176953	0.062612116552732	919	tags=100%, list=17%, signal=83%	EXOSC8/EXOSC9/EXOSC4/EXOSC3
GO:0071027	BP	GO:0071027	nuclear RNA surveillance	5	-0.833848953594177	-2.20069208102031	0.00214056368176953	0.00214056368176953	0.062612116552732	919	tags=100%, list=17%, signal=83%	EXOSC8/EXOSC9/EXOSC4/EXOSC3
GO:0071028	BP	GO:0071028	nuclear mRNA surveillance	5	-0.833848953594177	-2.20069208102031	0.00214056368176953	0.00214056368176953	0.062612116552732	919	tags=100%, list=17%, signal=83%	EXOSC8/EXOSC9/EXOSC4/EXOSC3
GO:0030414	MF	GO:0030414	peptidase inhibitor activity	41	0.509310088412402	1.7681677560161	0.00214176440591535	0.00214176440591535	0.062612116552732	1080	tags=44%, list=20%, signal=36%	BST2/PI16/VIL1/CD27/WFIKKN2/SERPINC1/DPEP1/HRG/ITIH2/NLRP7/CSTA/PI3/RENBP/SERPINB11/SPOCK2/SERPINB9/A2ML1/SERPINF2
GO:0006278	BP	GO:0006278	RNA-dependent DNA biosynthetic process	12	-0.598032069970845	-2.469074217349	0.00215362526920316	0.00215362526920316	0.062612116552732	2219	tags=100%, list=40%, signal=60%	TEP1/MAPK3/POT1/PINX1/NAT10/GAR1/HNRNPU/TERT/NAF1/AURKB/PIF1
GO:1903170	BP	GO:1903170	negative regulation of calcium ion transmembrane transport	13	0.661658390380749	1.84688133392269	0.00217640320733104	0.00217640320733104	0.062612116552732	1232	tags=77%, list=22%, signal=60%	RRAD/TLR9/ADRA2A/NTSR1/MRLN/GNB5/CLIC2/REM2/GEM/GSTM2
GO:0098590	CC	GO:0098590	plasma membrane region	355	0.337717875908073	1.34834393971421	0.0021997800219978	0.0021997800219978	0.062612116552732	1261	tags=30%, list=23%, signal=25%	SLC6A3/LCT/BST2/MUC20/MYO1A/DLGAP1/TACSTD2/LAMP5/CHRM5/NAALADL1/FAP/GRK7/ABCG8/ST14/SELPLG/PDE6G/VANGL2/CHRM1/GRM2/CDH16/MCHR1/TLR9/ABCG5/CHRNA1/LHFPL4/SLC2A9/SLC7A9/MUC17/MPZ/MUC13/SLC7A8/RNF112/PKD1L1/TSHR/CLDN6/SELE/ADRA2A/DPEP1/CEACAM20/ADCY10/DDR2/CHRNB2/MGAM/SLC51B/CNTN2/SLC8A2/CLDN7/ABCA4/SLC10A1/RAPSN/SLC26A3/DDN/RDH12/FGD5/SLC5A1/SLC16A10/CHRNA6/GUCA1A/SLC26A5/OTOA/ITGAM/DRP2/SEMA4F/MXRA…
GO:0016324	CC	GO:0016324	apical plasma membrane	104	0.409602825621852	1.54656024005516	0.00220110055027514	0.00220110055027514	0.062612116552732	1573	tags=44%, list=29%, signal=32%	LCT/BST2/MUC20/MYO1A/NAALADL1/ABCG8/VANGL2/TLR9/ABCG5/SLC2A9/SLC7A9/MUC17/MUC13/DPEP1/CEACAM20/ADCY10/DDR2/MGAM/SLC26A3/SLC5A1/OTOA/GNAT1/ABCC2/KL/SLC22A13/CDHR5/CYP4A11/CD36/CEACAM1/MIP/ATP1B2/SLC26A4/SLC44A4/ZMYND10/SLC12A3/TDGF1/AQP6/USH2A/F2RL2/FZD3/ATP6V0D2/PDZK1/CD300LG/SLC23A1/KCNE1/TRPV4
GO:0097530	BP	GO:0097530	granulocyte migration	44	0.504971374140226	1.76920746201032	0.00223440991265489	0.00223440991265489	0.062612116552732	1667	tags=64%, list=30%, signal=45%	CXCL11/CCL7/PF4/CXCL10/PF4V1/CXCL3/CXCL8/CCL17/S100A14/PRTN3/VAV1/CCL20/C3AR1/PTGER4/BST1/CCL5/IL1B/CCL22/CD74/SLAMF8/C5AR1/IL23A/CXCL2/ITGB2/PECAM1/TRPV4/C5AR2/FCER1G
GO:0000313	CC	GO:0000313	organellar ribosome	28	-0.494765650658183	-3.15234943312629	0.00223713646532438	0.00223713646532438	0.062612116552732	1491	tags=75%, list=27%, signal=55%	MRPL32/MRPS28/MRPL34/MRPL36/MRPL15/MRPL14/MRPS18A/MRPS9/MRPL16/MRPL12/MRPS31/MRPL46/MRPL50/MRPS17/MRPL18/MRPL39/MRPS30/MRPL2/MRPS22/MALSU1/MRPL27
GO:0005761	CC	GO:0005761	mitochondrial ribosome	28	-0.494765650658183	-3.15234943312629	0.00223713646532438	0.00223713646532438	0.062612116552732	1491	tags=75%, list=27%, signal=55%	MRPL32/MRPS28/MRPL34/MRPL36/MRPL15/MRPL14/MRPS18A/MRPS9/MRPL16/MRPL12/MRPS31/MRPL46/MRPL50/MRPS17/MRPL18/MRPL39/MRPS30/MRPL2/MRPS22/MALSU1/MRPL27
GO:0006405	BP	GO:0006405	RNA export from nucleus	28	-0.60193031049807	-3.83513825294036	0.00223713646532438	0.00223713646532438	0.062612116552732	1845	tags=93%, list=34%, signal=62%	RAN/SRSF1/SRSF2/CPSF4/NUP155/NUP88/NUP85/SRSF11/SRSF4/FIP1L1/SRRM1/UPF3B/CHTOP/CPSF3/POLR2D/SRSF3/IWS1/EIF4A3/ABCE1/SLBP/TPR/THOC2/THOC1/SRSF5/RRS1/NUP35
GO:0016363	CC	GO:0016363	nuclear matrix	28	-0.386382072324509	-2.46179439708884	0.00223713646532438	0.00223713646532438	0.062612116552732	1990	tags=79%, list=36%, signal=50%	CFL1/KIN/SORBS1/HLCS/PRKCZ/KAT8/DNMT3A/PPIG/CHMP1A/SRRM1/MYB/DGKQ/HNRNPU/SMC3/YEATS4/CAD/MORC2/PRPF40A/THOC1/LMNB1/CENPF/ZNF703
GO:0019843	MF	GO:0019843	rRNA binding	28	-0.400110719539223	-2.54926508792463	0.00223713646532438	0.00223713646532438	0.062612116552732	3055	tags=96%, list=56%, signal=43%	RPLP0/RPS4Y1/RPS18/RPS11/RPS13/NSUN4/GTF3A/RPS5/RPL37/RPL23A/RPS14/EMG1/RPL9/RPS4X/RBM3/MRPL11/NOL12/ANG/FASTKD5/KDM2B/RCC1L/MRPS18A/MRPL16/MRPS17/MRPL18/IMP3/RRS1
GO:0042274	BP	GO:0042274	ribosomal small subunit biogenesis	28	-0.383078435707539	-2.44074560964188	0.00223713646532438	0.00223713646532438	0.062612116552732	2429	tags=86%, list=44%, signal=48%	RPS19/RPS10/RPS5/RPS17/RPS14/SRFBP1/RPL38/EMG1/RPS16/RPS28/NOP14/DCAF13/BTRC/NGDN/PWP2/RRP36/NAT10/UTP3/MRPS9/LSM6/NOL11/RCL1/SURF6/RRS1
GO:0070125	BP	GO:0070125	mitochondrial translational elongation	28	-0.596232696559751	-3.79883648048559	0.00223713646532438	0.00223713646532438	0.062612116552732	1805	tags=93%, list=33%, signal=63%	MRPL11/MRPS26/TSFM/MRPS23/MRPL32/MRPS28/MRPL34/MRPL36/MRPL15/MRPL14/GFM1/MRPS18A/MRPS9/MRPL16/MRPL12/MRPS31/MRPL46/MRPL1/MRPL50/MRPS17/MRPL18/MRPL39/MRPS30/MRPL2/MRPS22/MRPL27
GO:0071166	BP	GO:0071166	ribonucleoprotein complex localization	28	-0.60193031049807	-3.83513825294036	0.00223713646532438	0.00223713646532438	0.062612116552732	1845	tags=93%, list=34%, signal=62%	RAN/SRSF1/SRSF2/CPSF4/NUP155/NUP88/NUP85/SRSF11/SRSF4/FIP1L1/SRRM1/UPF3B/CHTOP/CPSF3/POLR2D/SRSF3/IWS1/EIF4A3/ABCE1/SLBP/TPR/THOC2/THOC1/SRSF5/RRS1/NUP35
GO:0071426	BP	GO:0071426	ribonucleoprotein complex export from nucleus	28	-0.60193031049807	-3.83513825294036	0.00223713646532438	0.00223713646532438	0.062612116552732	1845	tags=93%, list=34%, signal=62%	RAN/SRSF1/SRSF2/CPSF4/NUP155/NUP88/NUP85/SRSF11/SRSF4/FIP1L1/SRRM1/UPF3B/CHTOP/CPSF3/POLR2D/SRSF3/IWS1/EIF4A3/ABCE1/SLBP/TPR/THOC2/THOC1/SRSF5/RRS1/NUP35
GO:0006342	BP	GO:0006342	chromatin silencing	19	-0.424033542033871	-2.18853110105463	0.00229095074455899	0.00229095074455899	0.0636775746832747	1613	tags=74%, list=29%, signal=52%	EZH2/NRDE2/DNMT1/DNMT3A/RIF1/EZH1/MBD2/ARID1A/ATAD2/MORC2/HELLS/EED/SUV39H1/ASF1A
GO:0060351	BP	GO:0060351	cartilage development involved in endochondral bone morphogenesis	13	0.657341289623002	1.83483104797142	0.00229095074455899	0.00229095074455899	0.0636775746832747	308	tags=38%, list=6%, signal=36%	COL2A1/COL14A1/MMP13/MATN4/VIT
GO:0001816	BP	GO:0001816	cytokine production	242	0.357748245916752	1.41021655646921	0.0022997700229977	0.0022997700229977	0.0637037954459781	1979	tags=50%, list=36%, signal=33%	DHX58/IL17F/IFNL1/BST2/PTPN22/PTPN6/CSF1R/IL13/IFNB1/IL18RAP/TLR9/ELANE/PF4/ORM1/LGALS9/NLRP2/TBX21/OSM/ADRA2A/CEACAM20/ISG15/PYDC1/LILRB2/TRIM15/GBP1/FFAR3/CD200R1/IL12RB2/AZU1/NLRP7/GBP5/ANKRD2/CLECL1/IL6/LAG3/IFIH1/GPNMB/IL10/HERC5/F2/KLF4/ALOX15B/CD14/IL15/CD274/TNFAIP3/IL4/LTA/DDX60/CLEC4E/CRYBA1/NLRC4/CD36/IFI16/CEACAM1/C3AR1/IRF7/IDO1/PTGER4/SULF2/BCL6/ZBP1/NLRC5/BTK/SYT11/SERPINF2/TNF/CD2…
GO:0030216	BP	GO:0030216	keratinocyte differentiation	41	0.504973215698405	1.75311146973923	0.00234574196838348	0.00234574196838348	0.0641793011313439	797	tags=37%, list=14%, signal=32%	KRT28/ST14/KRT27/TP63/KRT26/CDSN/KRT4/CELA2A/KDF1/CSTA/PI3/POU3F1/KRT17/KRTAP5-8/ALOX15B
GO:0000724	BP	GO:0000724	double-strand break repair via homologous recombination	29	-0.328630455172579	-2.13231584697872	0.0023696682464455	0.0023696682464455	0.0641793011313439	2542	tags=83%, list=46%, signal=45%	ZNF365/ERCC4/REC8/HUS1/NABP2/ZSWIM7/WAS/NSMCE2/NIPBL/RECQL5/POLQ/RAD51C/MMS19/XRCC3/RAD51AP1/RIF1/RMI1/FIGNL1/WRN/FANCB/RAD54L/CDC7/RMI2/FEN1
GO:0000725	BP	GO:0000725	recombinational repair	29	-0.328630455172579	-2.13231584697872	0.0023696682464455	0.0023696682464455	0.0641793011313439	2542	tags=83%, list=46%, signal=45%	ZNF365/ERCC4/REC8/HUS1/NABP2/ZSWIM7/WAS/NSMCE2/NIPBL/RECQL5/POLQ/RAD51C/MMS19/XRCC3/RAD51AP1/RIF1/RMI1/FIGNL1/WRN/FANCB/RAD54L/CDC7/RMI2/FEN1
GO:0044773	BP	GO:0044773	mitotic DNA damage checkpoint	29	-0.380232586987905	-2.46713582995905	0.0023696682464455	0.0023696682464455	0.0641793011313439	776	tags=48%, list=14%, signal=42%	TIPIN/GIGYF2/CDK5RAP3/FOXN3/CDC25C/SFN/CDK1/EME1/ARID3A/CCNB1/PCNA/MSH2/ZNF830/SOX4
GO:0050000	BP	GO:0050000	chromosome localization	29	-0.468419588621289	-3.03933642220682	0.0023696682464455	0.0023696682464455	0.0641793011313439	1464	tags=79%, list=27%, signal=59%	FAM83D/KIFC1/NDEL1/CDCA5/PINX1/CHMP6/CDT1/CHMP1A/CHMP7/HNRNPU/CENPQ/TRAPPC12/NUF2/MAD1L1/CENPC/NDC80/CCNB1/KIF18A/DLGAP5/CENPE/PSRC1/RRS1/CENPF
GO:0051303	BP	GO:0051303	establishment of chromosome localization	29	-0.468419588621289	-3.03933642220682	0.0023696682464455	0.0023696682464455	0.0641793011313439	1464	tags=79%, list=27%, signal=59%	FAM83D/KIFC1/NDEL1/CDCA5/PINX1/CHMP6/CDT1/CHMP1A/CHMP7/HNRNPU/CENPQ/TRAPPC12/NUF2/MAD1L1/CENPC/NDC80/CCNB1/KIF18A/DLGAP5/CENPE/PSRC1/RRS1/CENPF
GO:0005652	CC	GO:0005652	nuclear lamina	6	-0.746794833943859	-2.15907633988232	0.00237247924080664	0.00237247924080664	0.0641793011313439	826	tags=83%, list=15%, signal=71%	NARF/PCNA/SUV39H1/LMNB1/NUP35
GO:0015081	MF	GO:0015081	sodium ion transmembrane transporter activity	50	0.490939200533428	1.74486711302161	0.00242620299231702	0.00242620299231702	0.0648065379777277	1678	tags=58%, list=31%, signal=41%	SLC6A3/SLC9C2/SLC6A13/SLC9A2/SCN3A/SLC6A12/SCN4A/SLC1A3/SLC5A11/SLC8A2/SLC10A1/SLC5A1/ATP4A/SLC9C1/SLC13A5/SLC6A7/ATP1A4/SLC10A4/GRIK2/ATP1B2/SLC12A3/SLC6A14/SLC24A4/SLC28A2/ATP1A2/SLC23A1/SLC1A2/SLC5A5/SLC24A2
GO:0010927	BP	GO:0010927	cellular component assembly involved in morphogenesis	33	0.537791201087894	1.81055966390975	0.00247985120892746	0.00247985120892746	0.0648065379777277	1344	tags=58%, list=24%, signal=44%	ACTC1/ACTA1/MYBPC3/MYH3/CAPN3/MYBPC2/NEB/LMOD1/ACRBP/MYOM1/MYOZ1/TMOD4/KLHL41/IHH/LMOD2/SYNPO2L/MYOM3/LDB3/LMOD3
GO:0031441	BP	GO:0031441	negative regulation of mRNA 3'-end processing	4	-0.872816593886463	-2.0879571283502	0.00249532127261385	0.00249532127261385	0.0648065379777277	704	tags=100%, list=13%, signal=87%	RNF20/BARD1/ZC3H14
GO:0031572	BP	GO:0031572	G2 DNA damage checkpoint	4	-0.866630276564774	-2.07315818268335	0.00249532127261385	0.00249532127261385	0.0648065379777277	738	tags=100%, list=13%, signal=87%	CDK5RAP3/FOXN3/CDK1
GO:0008174	MF	GO:0008174	mRNA methyltransferase activity	5	-0.801637852593267	-2.11568062350381	0.00249732429539779	0.00249732429539779	0.0648065379777277	1096	tags=100%, list=20%, signal=80%	TRMT61A/METTL14/CMTR2/TRMT10C
GO:0001817	BP	GO:0001817	regulation of cytokine production	230	0.358122042566975	1.4081475579009	0.0024997500249975	0.0024997500249975	0.0648065379777277	1979	tags=50%, list=36%, signal=33%	DHX58/IL17F/IFNL1/BST2/PTPN22/PTPN6/CSF1R/IL13/IFNB1/TLR9/ELANE/PF4/ORM1/LGALS9/NLRP2/TBX21/OSM/ADRA2A/CEACAM20/ISG15/PYDC1/LILRB2/TRIM15/GBP1/FFAR3/CD200R1/IL12RB2/AZU1/NLRP7/GBP5/ANKRD2/IL6/LAG3/IFIH1/GPNMB/IL10/HERC5/F2/KLF4/ALOX15B/CD14/IL15/CD274/TNFAIP3/IL4/LTA/DDX60/CLEC4E/CRYBA1/CD36/IFI16/CEACAM1/C3AR1/IRF7/IDO1/PTGER4/SULF2/BCL6/ZBP1/NLRC5/BTK/SYT11/SERPINF2/TNF/CD24/NLRP12/IL1B/TNFRSF1…
GO:0006820	BP	GO:0006820	anion transport	175	0.376713783812311	1.46439596432977	0.0024997500249975	0.0024997500249975	0.0648065379777277	1678	tags=46%, list=31%, signal=33%	CLCN1/SLC9C2/ABCG8/OXT/SLC6A13/SLC9A2/THRSP/GRM2/CPT1C/SLC2A9/SPX/SLC7A9/TG/SLC7A8/SLC6A12/SLC1A3/MPC1L/FGF23/SLC51B/ABCA4/SLC10A1/TTYH2/SLC17A8/CA14/SLC26A3/CA5A/TMEM30B/SLC16A10/SLC26A5/ABAT/NTSR1/BEST4/PLA2G10/SLC9C1/SLC13A5/CLIC2/ABCC2/SLC6A7/CLIC6/SLC22A13/BEST1/SLC26A7/SLC25A31/CYP4A11/CD36/CEACAM1/SLC37A2/CA9/SLC10A4/SLC26A8/BEST3/SLC16A6/APOE/IL1B/SLC43A2/SLC26A4/SLC44A4/CA5B/SLC12A3/AQP6…
GO:0009986	CC	GO:0009986	cell surface	243	0.356633273736116	1.40604987022303	0.0024997500249975	0.0024997500249975	0.0648065379777277	2525	tags=66%, list=46%, signal=37%	SLC6A3/BST2/MRC1/BTN1A1/FAP/CSF1R/IL13/LY6G6D/CD27/ELANE/CHRNA1/CD79A/CXCL10/MUC17/LY6G6C/TSHR/KRT4/SLC1A3/HLA-DMA/DNAI2/CHRNB2/HRG/LILRB2/ITGA7/CNTN2/AOC3/CD200R1/IL12RB2/PKD1L3/CCR4/TNN/RSPO2/KCNN2/OTOA/CEL/LAG3/ITGAM/NTSR1/F2/SHH/CYP2W1/MXRA8/FCRL2/SCUBE2/CD14/IL15/CD274/ABCC2/GFRA1/ART1/PLVAP/ANPEP/NOTCH4/CD36/MPL/CEACAM1/CD22/CD8A/SULF2/ADRA2B/CD38/FZD9/SERPINF2/TNF/MOG/CD24/CDH20/CDH17/IL31…
GO:0050727	BP	GO:0050727	regulation of inflammatory response	125	0.39710209232403	1.51667492994809	0.0025	0.0025	0.0648065379777277	1497	tags=46%, list=27%, signal=34%	IL17F/CFI/TLR9/ELANE/ADAMTS12/C4BPB/KLKB1/OSM/SELE/TNFAIP8L2/PTGER3/FFAR3/CD200R1/NLRP7/ESR1/CFHR5/GBP5/IL6/C1S/CFB/IL10/F2/CPN1/KLF4/IL15/TNFAIP3/DNASE1L3/IL4/LTA/C3AR1/IDO1/PTGER4/PLA2G7/USP18/BST1/BCL6/BTK/CFP/TNF/CCL5/NLRP12/APOE/IL1B/C1R/TNFRSF1B/CPN2/SLAMF8/STAP1/CALCRL/C5AR1/TLR7/GPER1/C2CD4A/IL23A/CREB3L3/PTPRC/FFAR4
GO:0006353	BP	GO:0006353	DNA-templated transcription, termination	20	-0.397810218978102	-2.11741114416452	0.00250941028858218	0.00250941028858218	0.0648065379777277	3321	tags=100%, list=60%, signal=40%	GTF2H3/LSM11/GTF2H2/TAF1A/PCF11/POLR2E/GTF2H5/POLR2A/CPSF4/MTERF2/FIP1L1/CCNH/UBTF/CPSF3/LSM10/CSTF1/SLBP/CSTF2T/MTERF1
GO:0031571	BP	GO:0031571	mitotic G1 DNA damage checkpoint	20	-0.407080917820305	-2.16675598274885	0.00250941028858218	0.00250941028858218	0.0648065379777277	1909	tags=80%, list=35%, signal=52%	TFDP1/RPL26/MUC1/PLK2/CNOT10/CNOT11/CNOT2/CCND1/GIGYF2/CDC25C/SFN/CDK1/ARID3A/CCNB1/PCNA/SOX4
GO:0044783	BP	GO:0044783	G1 DNA damage checkpoint	20	-0.407080917820305	-2.16675598274885	0.00250941028858218	0.00250941028858218	0.0648065379777277	1909	tags=80%, list=35%, signal=52%	TFDP1/RPL26/MUC1/PLK2/CNOT10/CNOT11/CNOT2/CCND1/GIGYF2/CDC25C/SFN/CDK1/ARID3A/CCNB1/PCNA/SOX4
GO:0044819	BP	GO:0044819	mitotic G1/S transition checkpoint	20	-0.407080917820305	-2.16675598274885	0.00250941028858218	0.00250941028858218	0.0648065379777277	1909	tags=80%, list=35%, signal=52%	TFDP1/RPL26/MUC1/PLK2/CNOT10/CNOT11/CNOT2/CCND1/GIGYF2/CDC25C/SFN/CDK1/ARID3A/CCNB1/PCNA/SOX4
GO:0051784	BP	GO:0051784	negative regulation of nuclear division	20	-0.388433643300291	-2.06750275848931	0.00250941028858218	0.00250941028858218	0.0648065379777277	1258	tags=75%, list=23%, signal=58%	BUB1/PSMG2/CDT1/XRCC3/BUB3/TPR/MAD1L1/NDC80/BUB1B/CCNB1/FBXO43/ATRX/AURKB/TTK/CENPF
GO:0030017	CC	GO:0030017	sarcomere	59	0.466699884461031	1.68565909870797	0.00251584985408071	0.00251584985408071	0.0648065379777277	1564	tags=53%, list=28%, signal=38%	ACTC1/RYR1/ACTA1/MYBPC3/MYH3/CAPN3/TNNC2/SMTNL1/MYBPC2/NEB/KCNN2/ANKRD2/CMYA5/LMOD1/LRRC10/MYOZ3/MYOM1/MYOZ1/TMOD4/KLHL41/TRIM54/LMOD2/FHL5/FBXL22/SYNPO2L/MYOM3/LDB3/LMOD3/TNNI1/ANKRD1/KCNE1
GO:0007286	BP	GO:0007286	spermatid development	43	0.505497692572427	1.76610832111915	0.00254168361122407	0.00254168361122407	0.0650518831944504	1026	tags=40%, list=19%, signal=32%	KLHL10/NME5/CATSPERD/NUP210L/SEMG1/CATSPER4/GALNTL5/TOPAZ1/FSCN3/SLC26A3/TDRD5/EFCAB9/ACRBP/SEMG2/CFAP43/MEIOC/SLC26A8
GO:1990266	BP	GO:1990266	neutrophil migration	38	0.520070208412495	1.78777292581331	0.00255702158126215	0.00255702158126215	0.0650518831944504	1667	tags=66%, list=30%, signal=46%	CXCL11/CCL7/PF4/CXCL10/PF4V1/CXCL3/CXCL8/CCL17/PRTN3/VAV1/CCL20/C3AR1/BST1/CCL5/IL1B/CCL22/CD74/SLAMF8/C5AR1/IL23A/CXCL2/ITGB2/PECAM1/C5AR2/FCER1G
GO:0030593	BP	GO:0030593	neutrophil chemotaxis	33	0.530007675494073	1.78435518630827	0.00258317834263278	0.00258317834263278	0.0650518831944504	1667	tags=67%, list=30%, signal=47%	CXCL11/CCL7/PF4/CXCL10/PF4V1/CXCL3/CXCL8/CCL17/VAV1/CCL20/C3AR1/BST1/CCL5/IL1B/CCL22/CD74/C5AR1/IL23A/CXCL2/ITGB2/C5AR2/FCER1G
GO:0001819	BP	GO:0001819	positive regulation of cytokine production	159	0.382321677862831	1.47890400940785	0.0026	0.0026	0.0650518831944504	1966	tags=53%, list=36%, signal=35%	DHX58/IL17F/IFNL1/PTPN22/CSF1R/IL13/TLR9/ELANE/PF4/ORM1/LGALS9/NLRP2/OSM/ADRA2A/CEACAM20/PYDC1/LILRB2/TRIM15/FFAR3/IL12RB2/AZU1/NLRP7/GBP5/IL6/IFIH1/IL10/ALOX15B/CD14/IL15/CD274/IL4/LTA/DDX60/CLEC4E/CD36/IFI16/C3AR1/IRF7/IDO1/PTGER4/SULF2/ZBP1/SERPINF2/TNF/NLRP12/IL1B/NLRP9/CD74/NR4A3/CSF2/C5AR1/TLR7/CHIA/HSPA1B/IL23A/AIF1/PTPRC/SASH3/CD28/PTAFR/TRPV4/NODAL/IRF4/B2M/HSPA1A/FCER1G/FCN1/CD40LG/IL23…
GO:0007159	BP	GO:0007159	leukocyte cell-cell adhesion	112	0.403343716157947	1.53035655118555	0.0026002600260026	0.0026002600260026	0.0650518831944504	1563	tags=46%, list=28%, signal=33%	IFNL1/PTPN22/PTPN6/SELPLG/IFNB1/EGR3/CD27/ELANE/LGALS9/TBX21/LCK/SELE/TNFAIP8L2/LILRB2/BTLA/CLECL1/IL6/LAG3/GPNMB/IL10/KLF4/SHH/IL15/CD274/TNFSF13B/IL4/VAV1/IHH/CEACAM1/IDO1/BCL6/EFNB2/PAK3/TNF/CD24/CCL5/IL1B/FERMT3/CD74/BMP7/NR4A3/ITGAL/IL23A/AIF1/ITGB2/PTPRC/TNFSF14/PECAM1/SASH3/CD28/PTAFR
GO:0070588	BP	GO:0070588	calcium ion transmembrane transport	103	0.405959670374976	1.53139030848102	0.00260130065032516	0.00260130065032516	0.0650518831944504	827	tags=28%, list=15%, signal=24%	RYR1/PTPN6/RGN/IL13/METTL21C/RRAD/CXCL11/CATSPER4/TLR9/TRPV3/CXCL10/CAPN3/PKD1L1/CALCR/LCK/ADRA2A/CACNG6/SLC8A2/PKD1L3/PKDREJ/CACNA1I/NPSR1/PKD1L2/NTSR1/F2/MRLN/ATP2B2/GNB5/CLIC2
GO:0032944	BP	GO:0032944	regulation of mononuclear cell proliferation	75	0.440641114618051	1.62449772548424	0.00260756192959583	0.00260756192959583	0.0650518831944504	1979	tags=64%, list=36%, signal=42%	PTPN22/PTPN6/IL13/TLR9/LGALS9/CHRNB2/LILRB2/CLECL1/IL6/GPNMB/IL10/SHH/IL15/CD274/TNFSF13B/IL4/IHH/MPL/IDO1/CD22/BST1/BCL6/CD38/BTK/CD24/CCL5/IL1B/TNFRSF1B/IKZF3/CD74/AHR/IL23A/AIF1/PTPRC/SASH3/CD28/TNFRSF4/CD40LG/IL23R/GAL/SPN/SYK/LILRB1/IRF1/CD209/LST1/HHLA2/JAK3
GO:0050670	BP	GO:0050670	regulation of lymphocyte proliferation	75	0.440641114618051	1.62449772548424	0.00260756192959583	0.00260756192959583	0.0650518831944504	1979	tags=64%, list=36%, signal=42%	PTPN22/PTPN6/IL13/TLR9/LGALS9/CHRNB2/LILRB2/CLECL1/IL6/GPNMB/IL10/SHH/IL15/CD274/TNFSF13B/IL4/IHH/MPL/IDO1/CD22/BST1/BCL6/CD38/BTK/CD24/CCL5/IL1B/TNFRSF1B/IKZF3/CD74/AHR/IL23A/AIF1/PTPRC/SASH3/CD28/TNFRSF4/CD40LG/IL23R/GAL/SPN/SYK/LILRB1/IRF1/CD209/LST1/HHLA2/JAK3
GO:0033045	BP	GO:0033045	regulation of sister chromatid segregation	30	-0.497914518924818	-3.28239017707213	0.00261096605744125	0.00261096605744125	0.0650518831944504	1284	tags=80%, list=23%, signal=62%	CDCA5/BUB1/TACC3/PSMG2/CDT1/XRCC3/HNRNPU/DDX11/CDC26/BUB3/TPR/MAD1L1/NDC80/BUB1B/CCNB1/ATRX/ANAPC4/DLGAP5/CENPE/RMI2/AURKB/TTK/CENPF/FEN1
GO:0031297	BP	GO:0031297	replication fork processing	11	-0.589057978094757	-2.30485296262707	0.0026525198938992	0.0026525198938992	0.0650518831944504	867	tags=73%, list=16%, signal=61%	DDX11/CDK9/WRN/EME1/THOC1/ATRX/PCNA/ETAA1
GO:0097525	CC	GO:0097525	spliceosomal snRNP complex	15	-0.520407460077136	-2.38852877322648	0.00265721877767936	0.00265721877767936	0.0650518831944504	1474	tags=87%, list=27%, signal=64%	PRPF3/LUC7L3/SF3B2/CD2BP2/SNRNP40/SART1/RBMX2/LUC7L/LSM6/PRPF40A/PRPF6/SF3A2/SNRPD1
GO:0008509	MF	GO:0008509	anion transmembrane transporter activity	99	0.40856031904379	1.53638117128053	0.00270135067533767	0.00270135067533767	0.0650518831944504	1638	tags=48%, list=30%, signal=35%	SLC6A3/CLCN1/SLC6A13/SLC2A9/SLC7A9/SLC7A8/SLC6A12/SLC1A3/MPC1L/SLC51B/SLC10A1/TTYH2/SLC17A8/SLC26A3/TMEM30B/SLC16A10/SLC26A5/BEST4/SLC13A5/CLIC2/ABCC2/SLC6A7/CLIC6/SLC22A13/BEST1/SLC26A7/SLC25A31/CEACAM1/SLC37A2/SLC10A4/SLC26A8/BEST3/SLC16A6/SLC43A2/SLC26A4/SLC44A4/SLC12A3/AQP6/SLC6A14/SLC52A1/SLC2A14/SLC36A2/SLC36A3/SLC25A41/SLC23A1/SLC1A2/SLC5A5/SLC25A18
GO:0007259	BP	GO:0007259	JAK-STAT cascade	49	0.488920316228332	1.73519063006531	0.00272975432211101	0.00272975432211101	0.0650518831944504	1523	tags=51%, list=28%, signal=37%	IFNL2/IFNL3/IFNL1/CSF1R/IL13/IFNA5/IFNB1/HCLS1/OSM/IL6/IL10/F2/IL15/STAT4/IL4/TNF/HPX/CCL5/IL31RA/PARP9/CSF2/CTF1/IL23A/PTPRC/PECAM1
GO:0003222	BP	GO:0003222	ventricular trabecula myocardium morphogenesis	6	-0.73461958500182	-2.12387618754046	0.00276789244760775	0.00276789244760775	0.0650518831944504	1465	tags=100%, list=27%, signal=73%	FOXH1/TGFBR1/ENG/RBPJ/CHD7
GO:0045738	BP	GO:0045738	negative regulation of DNA repair	6	-0.735165635238442	-2.12545488639146	0.00276789244760775	0.00276789244760775	0.0650518831944504	1462	tags=100%, list=27%, signal=73%	POLQ/RIF1/RNF169/FANCB/RMI2
GO:2000780	BP	GO:2000780	negative regulation of double-strand break repair	6	-0.735165635238442	-2.12545488639146	0.00276789244760775	0.00276789244760775	0.0650518831944504	1462	tags=100%, list=27%, signal=73%	POLQ/RIF1/RNF169/FANCB/RMI2
GO:0006289	BP	GO:0006289	nucleotide-excision repair	31	-0.415980983726458	-2.78194212248665	0.00277777777777778	0.00277777777777778	0.0650518831944504	3226	tags=100%, list=59%, signal=42%	GTF2H3/ATXN3/GTF2H2/GTF2H2C/CETN2/ERCC4/UBA52/UVSSA/HUS1/POLR2E/RPS27A/GTF2H5/UBB/POLR2G/POLR2A/COPS2/XPA/MMS19/USP7/CCNH/NEIL2/POLR2D/XAB2/RFC4/ERCC5/PCNA/RFC3/POLD3/ZNF830/NEIL3
GO:0006415	BP	GO:0006415	translational termination	31	-0.504734637248546	-3.375496964936	0.00277777777777778	0.00277777777777778	0.0650518831944504	1805	tags=84%, list=33%, signal=57%	MRPL11/MRPS26/MRPS23/MRPL32/MRPS28/MRPL34/MRPL36/MRPL15/MRPL14/JMJD4/MRPS18A/MRPS9/MRPL16/MRPL12/MRPS31/ABCE1/MRPL46/MRPL1/MRPL50/MRPS17/MRPL18/MRPL39/MRPS30/MRPL2/MRPS22/MRPL27
GO:0022625	CC	GO:0022625	cytosolic large ribosomal subunit	31	-0.336868553060029	-2.25286456391256	0.00277777777777778	0.00277777777777778	0.0650518831944504	3085	tags=94%, list=56%, signal=41%	RPLP1/RPLP0/RPL30/RPL37A/RPL39/RPL27/RPL41/RPL15/RPL22/RPL37/RPL36A/UBA52/RPL23A/RPL10/RPL32/RPL38/RPL31/RPL9/RPL26L1/RPL21/RPL29/RPL19/RPL26/RPL10A/RPL18A/RSL24D1/MRPL1/RPL36AL/SURF6
GO:0140101	MF	GO:0140101	catalytic activity, acting on a tRNA	31	-0.301474652210026	-2.01616195608737	0.00277777777777778	0.00277777777777778	0.0650518831944504	3001	tags=90%, list=55%, signal=41%	TRDMT1/METTL2B/DTD2/TSEN2/PTRHD1/RARS2/METTL8/CDKAL1/TRMT10B/TYW5/DTD1/TARS2/AARS2/POP7/WARS2/DALRD3/TRMT1L/TRMT12/TRMT61A/HARS2/TRNT1/PARS2/PUS1/METTL1/TRMT10C/DUS2/RPP25/PTRH2
GO:1901020	BP	GO:1901020	negative regulation of calcium ion transmembrane transporter activity	11	0.682532536677627	1.82066196070916	0.00282552389922298	0.00282552389922298	0.0650518831944504	1511	tags=91%, list=27%, signal=66%	RRAD/TLR9/ADRA2A/MRLN/GNB5/CLIC2/REM2/GEM/GSTM2/ATP1A2
GO:0000940	CC	GO:0000940	condensed chromosome outer kinetochore	5	-0.772883097779007	-2.03979114623259	0.00285408490902604	0.00285408490902604	0.0650518831944504	463	tags=100%, list=8%, signal=92%	NDC80/BUB1B/CCNB1/CENPF
GO:1901836	BP	GO:1901836	regulation of transcription of nucleolar large rRNA by RNA polymerase I	5	-0.777979981801638	-2.05324282984763	0.00285408490902604	0.00285408490902604	0.0650518831944504	1226	tags=100%, list=22%, signal=78%	IPPK/DDX11/NOL11/SMARCA4
GO:1901838	BP	GO:1901838	positive regulation of transcription of nucleolar large rRNA by RNA polymerase I	5	-0.777979981801638	-2.05324282984763	0.00285408490902604	0.00285408490902604	0.0650518831944504	1226	tags=100%, list=22%, signal=78%	IPPK/DDX11/NOL11/SMARCA4
GO:0051642	BP	GO:0051642	centrosome localization	12	-0.57843032858902	-2.38814518913924	0.00287150035893754	0.00287150035893754	0.0650518831944504	1619	tags=92%, list=29%, signal=65%	BICD2/PARD3/NDEL1/MISP/SPOUT1/PAFAH1B1/AKAP9/CEP83/SUN2/KIF5B/ASPM
GO:0061842	BP	GO:0061842	microtubule organizing center localization	12	-0.57843032858902	-2.38814518913924	0.00287150035893754	0.00287150035893754	0.0650518831944504	1619	tags=92%, list=29%, signal=65%	BICD2/PARD3/NDEL1/MISP/SPOUT1/PAFAH1B1/AKAP9/CEP83/SUN2/KIF5B/ASPM
GO:0001775	BP	GO:0001775	cell activation	401	0.328130116348889	1.3154673537821	0.0028997100289971	0.0028997100289971	0.0650518831944504	2180	tags=51%, list=40%, signal=33%	NCR3/HSPA6/IFNL1/BST2/SEMA4A/PTPN22/PTPN6/SELPLG/IL13/IFNA5/IFNB1/PSMB11/IL18RAP/EGR3/CD27/TLR9/ELANE/GPR84/PF4/LRMP/ORM1/RAB44/CD79A/CXCL10/BIN2/LGALS9/SPI1/CAPN3/PF4V1/MT1G/TBX21/LCK/HP/ADRA2A/DHRS2/BATF2/CHRNB2/TNFAIP8L2/HRG/LILRB2/ARHGAP9/MGAM/CXCL8/ADGRG3/C17orf99/SOX15/AZU1/APBB1IP/BTLA/ADAMTS18/CLECL1/IL6/GMFG/ABAT/LAG3/ITGAM/GPNMB/IL10/F2/SHH/METTL7A/PLA2G10/MMP25/PRTN3/CD14/IL15/CD274/TN…
GO:0007190	BP	GO:0007190	activation of adenylate cyclase activity	12	0.670623086463308	1.83069843566747	0.00290393773957486	0.00290393773957486	0.0650518831944504	394	tags=42%, list=7%, signal=39%	ADORA3/RXFP1/LGR5/TSHR/ADCY4
GO:0000176	CC	GO:0000176	nuclear exosome (RNase complex)	8	-0.65877640203933	-2.18511168359726	0.00290838584585555	0.00290838584585555	0.0650518831944504	1883	tags=100%, list=34%, signal=66%	C1D/EXOSC7/EXOSC8/EXOSC9/MPHOSPH6/EXOSC4/EXOSC3
GO:0006893	BP	GO:0006893	Golgi to plasma membrane transport	8	-0.661507647487254	-2.19417101893556	0.00290838584585555	0.00290838584585555	0.0650518831944504	1868	tags=100%, list=34%, signal=66%	LLGL1/GOLGA4/EXOC6B/EXOC6/CSK/PKDCC/ARFRP1
GO:0032210	BP	GO:0032210	regulation of telomere maintenance via telomerase	8	-0.677032521780416	-2.24566585709211	0.00290838584585555	0.00290838584585555	0.0650518831944504	1320	tags=100%, list=24%, signal=76%	POT1/PINX1/NAT10/HNRNPU/NAF1/AURKB/PIF1
GO:0035145	CC	GO:0035145	exon-exon junction complex	8	-0.677713037144938	-2.24792307527612	0.00290838584585555	0.00290838584585555	0.0650518831944504	1779	tags=100%, list=32%, signal=68%	PNN/THRAP3/TDRD3/UPF3B/PYM1/EIF4A3/R3HCC1L
GO:0051294	BP	GO:0051294	establishment of spindle orientation	8	-0.664056809905317	-2.20262639858464	0.00290838584585555	0.00290838584585555	0.0650518831944504	1854	tags=100%, list=34%, signal=66%	ARHGEF2/NDEL1/MISP/PAFAH1B1/CENPA/SAPCD2/NDC80
GO:0043588	BP	GO:0043588	skin development	74	0.43789921860021	1.61256200990518	0.00290843445993381	0.00290843445993381	0.0650518831944504	1195	tags=38%, list=22%, signal=30%	RYR1/KRT28/OVOL1/ST14/KRT27/VANGL2/TP63/LGR5/KRT26/CDSN/KRT4/EDAR/CELA2A/DKK4/KDF1/CSTA/PI3/POU3F1/KRT17/SHH/KRTAP5-8/ALOX15B/FGF7/AQP3/TNF/PTCH2/KLK14/ALOXE3
GO:0051818	BP	GO:0051818	disruption of cells of other organism involved in symbiotic interaction	5	0.813312753497492	1.7364458239654	0.00291666666666667	0.00291666666666667	0.0650518831944504	742	tags=80%, list=13%, signal=69%	ELANE/PF4/AZU1/F2
GO:0051852	BP	GO:0051852	disruption by host of symbiont cells	5	0.813312753497492	1.7364458239654	0.00291666666666667	0.00291666666666667	0.0650518831944504	742	tags=80%, list=13%, signal=69%	ELANE/PF4/AZU1/F2
GO:0051873	BP	GO:0051873	killing by host of symbiont cells	5	0.813312753497492	1.7364458239654	0.00291666666666667	0.00291666666666667	0.0650518831944504	742	tags=80%, list=13%, signal=69%	ELANE/PF4/AZU1/F2
GO:0051883	BP	GO:0051883	killing of cells in other organism involved in symbiotic interaction	5	0.813312753497492	1.7364458239654	0.00291666666666667	0.00291666666666667	0.0650518831944504	742	tags=80%, list=13%, signal=69%	ELANE/PF4/AZU1/F2
GO:0007052	BP	GO:0007052	mitotic spindle organization	32	-0.358579278055822	-2.45560736997105	0.00293255131964809	0.00293255131964809	0.0650518831944504	1975	tags=78%, list=36%, signal=50%	CHMP1B/CHMP5/RAN/PLK2/ZNF207/WDR62/VCP/KIFC1/MISP/TACC3/TPX2/CHMP1A/POC1A/HNRNPU/SMC3/NUF2/SUN2/TPR/NDC80/CCNB1/CENPE/AURKB/PSRC1/TTK/GNAI1
GO:0031497	BP	GO:0031497	chromatin assembly	32	-0.445625970781295	-3.05171683102865	0.00293255131964809	0.00293255131964809	0.0650518831944504	2214	tags=88%, list=40%, signal=53%	CDKN2A/CENPH/GATAD1/TSPYL1/CENPV/CENPI/CENPP/RSF1/NAP1L4/CENPO/CENPA/MIS18A/SHPRH/NASP/CABIN1/UBN1/CENPQ/CENPT/TPR/CENPC/HELLS/OIP5/ATRX/NAP1L3/ASF1A/CHAF1A/HMGB2/KAT6B
GO:0032508	BP	GO:0032508	DNA duplex unwinding	32	-0.318420458821825	-2.18059345111045	0.00293255131964809	0.00293255131964809	0.0650518831944504	1565	tags=62%, list=28%, signal=45%	CHD6/RECQL5/POLQ/ACTR5/POT1/XPA/CHD4/DHX36/DDX11/DSCC1/RFC4/WRN/CHTF18/RAD18/TOP2A/ATRX/RFC3/GTF2F2/CHD7/PIF1
GO:0044325	MF	GO:0044325	ion channel binding	32	-0.282370153621068	-1.93371528341303	0.00293255131964809	0.00293255131964809	0.0650518831944504	3957	tags=100%, list=72%, signal=28%	KCNE1/TRAPPC2/KCNE4/SCN3B/CABP4/FGF13/SCN1B/KCNJ11/TCAF2/HAP1/ID2/PKP2/FKBP1A/TCAP/NOS1/PACS2/ABCC9/TSPO/KCNAB1/S100A10/STAC/AP2M1/GPD1L/KCNIP2/SLC8A1/SH3GL1/PPP1R9A/AKAP9/TCAF1/BAG2/CALM2
GO:0051304	BP	GO:0051304	chromosome separation	32	-0.338965852259879	-2.32129154113668	0.00293255131964809	0.00293255131964809	0.0650518831944504	1258	tags=69%, list=23%, signal=53%	BUB1/TACC3/PSMG2/CDT1/XRCC3/DIS3L2/CDC26/RMI1/BUB3/TPR/MAD1L1/NDC80/TOP2A/EME1/BUB1B/CCNB1/ANAPC4/DLGAP5/CENPE/AURKB/TTK/CENPF
GO:0072686	CC	GO:0072686	mitotic spindle	32	-0.374387695431115	-2.56386590187736	0.00293255131964809	0.00293255131964809	0.0650518831944504	1464	tags=69%, list=27%, signal=51%	FAM83D/KIFC1/MISP/SPOUT1/TACC3/TPX2/HNRNPU/SMC3/TBL1XR1/KATNBL1/TPR/MAD1L1/CDK1/NUSAP1/KIF20B/KIF18A/KNSTRN/ASPM/CDC7/CENPE/AURKB/HAUS3
GO:1901992	BP	GO:1901992	positive regulation of mitotic cell cycle phase transition	32	-0.424301225025012	-2.90568161358439	0.00293255131964809	0.00293255131964809	0.0650518831944504	1637	tags=75%, list=30%, signal=53%	NSMCE2/PLRG1/RAD51C/CDK10/CDCA5/ANKRD17/CDT1/CCND1/LSM10/DTL/CCNE1/CDC25A/BRD4/MEPCE/TERT/CDC25C/RPTOR/CDK1/CCNB1/CDC25B/ANAPC4/DLGAP5/CDC7/RDX
GO:0048515	BP	GO:0048515	spermatid differentiation	44	0.496538681607575	1.73966285152817	0.00294535852122689	0.00294535852122689	0.0650518831944504	1026	tags=39%, list=19%, signal=32%	KLHL10/NME5/CATSPERD/NUP210L/SEMG1/CATSPER4/GALNTL5/TOPAZ1/FSCN3/SLC26A3/TDRD5/EFCAB9/ACRBP/SEMG2/CFAP43/MEIOC/SLC26A8
GO:0036257	BP	GO:0036257	multivesicular body organization	10	-0.591074681238616	-2.23391322284631	0.00294811320754717	0.00294811320754717	0.0650518831944504	2256	tags=100%, list=41%, signal=59%	CHMP1B/CHMP5/STAM/CHMP6/CHMP1A/CHMP7/IST1/VPS37D/VPS25
GO:0042092	BP	GO:0042092	type 2 immune response	13	0.652868481081349	1.82234613623164	0.00297823596792669	0.00297823596792669	0.0650518831944504	1277	tags=69%, list=23%, signal=53%	IFNL1/IFNB1/TBX21/IL6/IL10/IL4/IDO1/BCL6/CD74
GO:0019933	BP	GO:0019933	cAMP-mediated signaling	63	0.455780941261395	1.65571811933401	0.00301628795495677	0.00301628795495677	0.0650518831944504	1382	tags=44%, list=25%, signal=34%	ADRA1D/GCG/RXFP1/PTGIR/CXCL11/GHRH/LGR5/PF4/CXCL10/TSHR/CALCR/ADRA2A/ADCY4/ADGRG3/PTGER3/GPR26/GIP/MC5R/PTGER4/APLNR/ADRA2B/TBXA2R/IAPP/GPR65/AHR/ADGRG4/CALCRL/GPER1
GO:0016891	MF	GO:0016891	endoribonuclease activity, producing 5'-phosphomonoesters	7	-0.676497360276716	-2.10638304570612	0.00306479859894921	0.00306479859894921	0.0650518831944504	1785	tags=100%, list=32%, signal=68%	DROSHA/EDC3/DGCR8/EXO1/RPP25/FEN1
GO:0050858	BP	GO:0050858	negative regulation of antigen receptor-mediated signaling pathway	6	0.780427131699174	1.7479125664683	0.00307774655426201	0.00307774655426201	0.0650518831944504	977	tags=83%, list=18%, signal=69%	PTPN22/PTPN6/GBP1/CEACAM1/CD22
GO:0000079	BP	GO:0000079	regulation of cyclin-dependent protein serine/threonine kinase activity	33	-0.289737416699299	-2.03146950435769	0.00308641975308642	0.00308641975308642	0.0650518831944504	1170	tags=61%, list=21%, signal=48%	NR2F2/CCND1/CCNH/PKMYT1/CKS2/CCNE1/GTPBP4/CDK5RAP3/CDC25A/CDC25C/SFN/CDK5RAP1/CCNB1/CCNA2/CCNE2/CCNL2/CCNF/TFAP4/PDGFB/PSRC1
GO:0015935	CC	GO:0015935	small ribosomal subunit	33	-0.31627414472481	-2.21752953879641	0.00308641975308642	0.00308641975308642	0.0650518831944504	3285	tags=94%, list=60%, signal=38%	RPS21/RPS29/RPS12/RPS4Y1/RPS18/RPS27/RPS11/EIF2D/RPS20/RPS19/RPS13/RPS10/RPS5/UBA52/RPS17/RPS3A/RPS14/RPS27A/RPS15A/MCTS1/RPS4X/RPS23/RPS16/RPS28/MRPS26/MRPS28/MRPS18A/MRPS9/MRPS31/MRPS17/MRPS22
GO:0034728	BP	GO:0034728	nucleosome organization	33	-0.381674268546137	-2.67607700097016	0.00308641975308642	0.00308641975308642	0.0650518831944504	1708	tags=79%, list=31%, signal=55%	SMARCD1/CENPI/CENPP/RSF1/SMARCC1/NAP1L4/CENPO/CENPA/MIS18A/SHPRH/NASP/ARID1A/CABIN1/UBN1/CENPQ/CENPT/CENPC/OIP5/ATRX/DMAP1/NAP1L3/ASF1A/CHAF1A/HMGB2/SMARCA4/KAT6B
GO:0044774	BP	GO:0044774	mitotic DNA integrity checkpoint	33	-0.398535971802148	-2.79430141377241	0.00308641975308642	0.00308641975308642	0.0650518831944504	1909	tags=79%, list=35%, signal=52%	TFDP1/RPL26/MUC1/CDC6/PLK2/CNOT10/RAD17/CNOT11/CNOT2/TICRR/CCND1/TIPIN/GIGYF2/CDK5RAP3/FOXN3/CDC25C/SFN/CDK1/TOP2A/EME1/ARID3A/CCNB1/PCNA/MSH2/ZNF830/SOX4
GO:0097711	BP	GO:0097711	ciliary basal body-plasma membrane docking	33	-0.471124035583202	-3.30324651182519	0.00308641975308642	0.00308641975308642	0.0650518831944504	2717	tags=97%, list=49%, signal=49%	TTBK2/TCTN1/CEP97/CETN2/TCTN2/HAUS2/CEP41/DCTN3/HAUS7/TUBB4A/CNTRL/NEDD1/CEP57/CEP72/SDCCAG8/CEP164/PAFAH1B1/CEP78/TUBB4B/CENPJ/SFI1/AKAP9/DYNC1I2/CEP83/B9D1/CEP152/CDK1/TUBA4A/CEP250/CEP131/HAUS8/HAUS3
GO:1904029	BP	GO:1904029	regulation of cyclin-dependent protein kinase activity	33	-0.289737416699299	-2.03146950435769	0.00308641975308642	0.00308641975308642	0.0650518831944504	1170	tags=61%, list=21%, signal=48%	NR2F2/CCND1/CCNH/PKMYT1/CKS2/CCNE1/GTPBP4/CDK5RAP3/CDC25A/CDC25C/SFN/CDK5RAP1/CCNB1/CCNA2/CCNE2/CCNL2/CCNF/TFAP4/PDGFB/PSRC1
GO:0045177	CC	GO:0045177	apical part of cell	125	0.393536043971407	1.50305491575035	0.0031	0.0031	0.0650518831944504	1573	tags=42%, list=29%, signal=30%	LCT/BST2/MUC20/MYO1A/NAALADL1/FAP/ABCG8/VANGL2/PDZD3/TLR9/ABCG5/SLC2A9/SLC7A9/MUC17/MUC13/EDAR/HAMP/DPEP1/CEACAM20/ADCY10/DDR2/MGAM/SLC26A3/SLC5A1/OTOA/GNAT1/ABCC2/AQP8/KL/SLC22A13/CDHR5/CYP4A11/CD36/CEACAM1/MIP/ATP1B2/SLC26A4/SLC44A4/ZMYND10/SLC12A3/TDGF1/AQP6/USH2A/C5AR1/F2RL2/FZD3/ATP6V0D2/PDZK1/CD300LG/SLC23A1/KCNE1/TRPV4
GO:0000459	BP	GO:0000459	exonucleolytic trimming involved in rRNA processing	4	-0.833697234352256	-1.99437556016273	0.00311915159076731	0.00311915159076731	0.0650518831944504	919	tags=100%, list=17%, signal=83%	EXOSC8/EXOSC9/EXOSC3
GO:0000467	BP	GO:0000467	exonucleolytic trimming to generate mature 3'-end of 5.8S rRNA from tricistronic rRNA transcript (SSU-rRNA, 5.8S rRNA, LSU-rRNA)	4	-0.833697234352256	-1.99437556016273	0.00311915159076731	0.00311915159076731	0.0650518831944504	919	tags=100%, list=17%, signal=83%	EXOSC8/EXOSC9/EXOSC3
GO:0006359	BP	GO:0006359	regulation of transcription by RNA polymerase III	4	-0.837518195050946	-2.00351608542756	0.00311915159076731	0.00311915159076731	0.0650518831944504	898	tags=100%, list=16%, signal=84%	BRF1/ZC3H8/RPTOR
GO:0016078	BP	GO:0016078	tRNA catabolic process	4	-0.833697234352256	-1.99437556016273	0.00311915159076731	0.00311915159076731	0.0650518831944504	919	tags=100%, list=17%, signal=83%	EXOSC8/EXOSC9/EXOSC3
GO:0043634	BP	GO:0043634	polyadenylation-dependent ncRNA catabolic process	4	-0.833697234352256	-1.99437556016273	0.00311915159076731	0.00311915159076731	0.0650518831944504	919	tags=100%, list=17%, signal=83%	EXOSC8/EXOSC9/EXOSC3
GO:0071029	BP	GO:0071029	nuclear ncRNA surveillance	4	-0.833697234352256	-1.99437556016273	0.00311915159076731	0.00311915159076731	0.0650518831944504	919	tags=100%, list=17%, signal=83%	EXOSC8/EXOSC9/EXOSC3
GO:0071035	BP	GO:0071035	nuclear polyadenylation-dependent rRNA catabolic process	4	-0.833697234352256	-1.99437556016273	0.00311915159076731	0.00311915159076731	0.0650518831944504	919	tags=100%, list=17%, signal=83%	EXOSC8/EXOSC9/EXOSC3
GO:0071038	BP	GO:0071038	nuclear polyadenylation-dependent tRNA catabolic process	4	-0.833697234352256	-1.99437556016273	0.00311915159076731	0.00311915159076731	0.0650518831944504	919	tags=100%, list=17%, signal=83%	EXOSC8/EXOSC9/EXOSC3
GO:0071046	BP	GO:0071046	nuclear polyadenylation-dependent ncRNA catabolic process	4	-0.833697234352256	-1.99437556016273	0.00311915159076731	0.00311915159076731	0.0650518831944504	919	tags=100%, list=17%, signal=83%	EXOSC8/EXOSC9/EXOSC3
GO:1900262	BP	GO:1900262	regulation of DNA-directed DNA polymerase activity	4	-0.844250363901019	-2.01962082041796	0.00311915159076731	0.00311915159076731	0.0650518831944504	861	tags=100%, list=16%, signal=84%	RFC4/CHTF18/RFC3
GO:1900264	BP	GO:1900264	positive regulation of DNA-directed DNA polymerase activity	4	-0.844250363901019	-2.01962082041796	0.00311915159076731	0.00311915159076731	0.0650518831944504	861	tags=100%, list=16%, signal=84%	RFC4/CHTF18/RFC3
GO:1902065	BP	GO:1902065	response to L-glutamate	4	-0.846615720524017	-2.02527924081999	0.00311915159076731	0.00311915159076731	0.0650518831944504	848	tags=100%, list=15%, signal=85%	BAIAP2/AMIGO1/PCNA
GO:0055002	BP	GO:0055002	striated muscle cell development	52	0.478428605755192	1.70606143506738	0.00312846906852356	0.00312846906852356	0.0650518831944504	1344	tags=46%, list=24%, signal=35%	ACTC1/RYR1/PI16/ACTA1/WFIKKN2/MYBPC3/MYH3/CAPN3/HAMP/MYBPC2/NEB/ALPK3/LMOD1/LRRC10/MYOM1/MYOZ1/TMOD4/KLHL41/MYOG/LMOD2/SYNPO2L/MYOM3/LDB3/LMOD3
GO:0032506	BP	GO:0032506	cytokinetic process	13	-0.565164966431655	-2.41713842781113	0.00314465408805031	0.00314465408805031	0.0650518831944504	1975	tags=92%, list=36%, signal=59%	CHMP1B/CHMP5/SNX18/MYH9/CHMP6/CHMP1A/CHMP7/RTKN/KIF20B/KLHDC8B/AURKB/SNX33
GO:0042769	BP	GO:0042769	DNA damage response, detection of DNA damage	13	-0.584290140331693	-2.49893435558109	0.00314465408805031	0.00314465408805031	0.0650518831944504	2295	tags=100%, list=42%, signal=58%	RPS27A/UBB/MRPS26/USP1/MRPS9/DTL/RFC4/RAD18/PCNA/RFC3/POLD3/SOX4
GO:0060038	BP	GO:0060038	cardiac muscle cell proliferation	13	-0.553735666653399	-2.36825677141367	0.00314465408805031	0.00314465408805031	0.0650518831944504	1851	tags=92%, list=34%, signal=61%	KCNK2/JARID2/NKX2-5/PIM1/TGFBR2/MAPK14/TGFBR1/TP73/TGFBR3/CDK1/CCNB1/RBPJ
GO:0060043	BP	GO:0060043	regulation of cardiac muscle cell proliferation	13	-0.553735666653399	-2.36825677141367	0.00314465408805031	0.00314465408805031	0.0650518831944504	1851	tags=92%, list=34%, signal=61%	KCNK2/JARID2/NKX2-5/PIM1/TGFBR2/MAPK14/TGFBR1/TP73/TGFBR3/CDK1/CCNB1/RBPJ
GO:0071005	CC	GO:0071005	U2-type precatalytic spliceosome	13	-0.548759954123054	-2.34697628398577	0.00314465408805031	0.00314465408805031	0.0650518831944504	952	tags=69%, list=17%, signal=57%	WBP4/SART1/RBMX2/LSM6/PRPF6/RNF113A/CWC22/SF3A2/SNRPD1
GO:0071011	CC	GO:0071011	precatalytic spliceosome	13	-0.548759954123054	-2.34697628398577	0.00314465408805031	0.00314465408805031	0.0650518831944504	952	tags=69%, list=17%, signal=57%	WBP4/SART1/RBMX2/LSM6/PRPF6/RNF113A/CWC22/SF3A2/SNRPD1
GO:0001906	BP	GO:0001906	cell killing	57	0.46596693871574	1.67824355804586	0.00322093608454957	0.00322093608454957	0.0664599164169681	1017	tags=37%, list=18%, signal=30%	NCR3/PTPN6/SEMG1/IL13/IL18RAP/ELANE/PF4/LGALS9/HAMP/GNLY/HRG/AZU1/LAG3/ITGAM/F2/DNASE1L3/IL4/VAV1/CEACAM1/GZMM/SERPINB9
GO:0000959	BP	GO:0000959	mitochondrial RNA metabolic process	18	-0.444529518887542	-2.23173203952966	0.00324675324675325	0.00324675324675325	0.0664838159841491	1904	tags=83%, list=35%, signal=55%	TRMT10B/TARS2/AARS2/FASTKD5/LRPPRC/WARS2/MTERF2/TRNT1/POLRMT/MRPL12/PUS1/CDK5RAP1/FASTKD1/TRMT10C/MTERF1
GO:0042788	CC	GO:0042788	polysomal ribosome	18	-0.404232032105071	-2.02942108256549	0.00324675324675325	0.00324675324675325	0.0664838159841491	3285	tags=100%, list=60%, signal=40%	RPS29/RPL30/RPL39/PNPT1/BTF3/RPL41/RPL36A/RPL32/RPL38/RPL31/RPS23/RPL19/RPL10A/RPL18A/RPS28/LARP4B/LARP1
GO:0070063	MF	GO:0070063	RNA polymerase binding	18	-0.407564852749411	-2.0461532956086	0.00324675324675325	0.00324675324675325	0.0664838159841491	2851	tags=94%, list=52%, signal=46%	GSG1/SPTY2D1/PCF11/UVSSA/TAF10/SMYD2/PHRF1/RECQL5/PCIF1/ERBB2/TCOF1/HNRNPU/GTF2B/RPAP2/BRD4/ERCC5/LEO1
GO:0045471	BP	GO:0045471	response to ethanol	29	0.543998473517553	1.79744552482331	0.00334029227557411	0.00334029227557411	0.0679299660084957	803	tags=34%, list=15%, signal=30%	SLC6A3/ACTC1/IL13/CD27/CCL7/SPI1/HAMP/CHRNB2/ABAT/CD14
GO:0008528	MF	GO:0008528	G protein-coupled peptide receptor activity	42	0.49871448882663	1.73766587356016	0.00336083104185762	0.00336083104185762	0.0679299660084957	2111	tags=76%, list=38%, signal=47%	RXFP1/LGR5/MCHR1/GPR84/TSHR/CALCR/CCKAR/RXFP4/CCR4/NPSR1/NTSR1/MC5R/APLNR/TACR2/GPR37L1/CALCRL/GPR75/NMUR1/F2RL2/SSTR2/AVPR1A/ACKR4/NPFFR2/F2R/GAL/ACKR2/CCR6/PROKR2/CXCR2/GP1BA/OPRM1/F2RL3
GO:0000460	BP	GO:0000460	maturation of 5.8S rRNA	14	-0.524277906419008	-2.32641489631533	0.00337268128161889	0.00337268128161889	0.0679299660084957	1230	tags=71%, list=22%, signal=56%	FTSJ3/WDR12/EXOSC7/EXOSC8/EXOSC9/MPHOSPH6/RCL1/EXOSC4/EXOSC3/RRS1
GO:0071621	BP	GO:0071621	granulocyte chemotaxis	38	0.506902528936605	1.7425082279283	0.00337526848726603	0.00337526848726603	0.0679299660084957	1667	tags=63%, list=30%, signal=44%	CXCL11/CCL7/PF4/CXCL10/PF4V1/CXCL3/CXCL8/CCL17/S100A14/VAV1/CCL20/C3AR1/BST1/CCL5/IL1B/CCL22/CD74/C5AR1/IL23A/CXCL2/ITGB2/TRPV4/C5AR2/FCER1G
GO:0006811	BP	GO:0006811	ion transport	492	0.31909542045727	1.28565377543224	0.0033996600339966	0.0033996600339966	0.0679299660084957	1573	tags=36%, list=29%, signal=28%	SLC6A3/GCG/CLCN1/RYR1/CHRM5/SLC9C2/PTPN6/SEMG1/ABCG8/OXT/RGN/SLC6A13/SLC9A2/IL13/CHRM1/THRSP/METTL21C/GRM2/RRAD/CXCL11/PDZD3/CATSPER4/KLHL3/SCN3A/MCHR1/TLR9/ABCG5/CHRNA1/SLC30A10/TRPV3/CPT1C/SLC2A9/SPX/SLC7A9/TG/CXCL10/CAPN3/SLC7A8/PKD1L1/CALCR/LCK/SLC6A12/SCN4A/HAMP/COX4I2/SLC25A47/SLC1A3/ADRA2A/MPC1L/FGF23/CALHM3/SLC5A11/CACNG6/CHRNB2/KCNG3/LILRB2/SLC51B/SLC8A2/ABCA4/SLC10A1/TTYH2/FXYD4/SLC17A8…
GO:0009888	BP	GO:0009888	tissue development	510	0.317915999359719	1.28219729125144	0.0033996600339966	0.0033996600339966	0.0679299660084957	1059	tags=25%, list=19%, signal=22%	OTOR/ACTC1/IL17F/COL2A1/GREM1/SEMA4A/GCNT3/TACSTD2/RYR1/TLX2/KRT28/OVOL1/NUP210L/PRICKLE1/ST14/PI16/CSF1R/KRT27/VANGL2/TP63/IL13/MYH15/COL14A1/MMP13/VIL1/METTL21C/POU4F1/LGR5/PSMB11/KLHL3/KRT26/CHRNA1/ADAMTS12/MATN4/ACTA1/CXCL10/MYBPC3/VIT/CAPN3/EGR2/CDSN/HNF4A/SOX10/KRT4/EDAR/LDLRAD4/HAMP/FRZB/CELA2A/FGF23/DDR2/DKK4/ISG15/MYBPC2/ITGA7/TRIM15/WNT8A/SEMA3E/KDF1/HYDIN/TBX4/SOX15/CSTA/EYA2/PI3/ESR1/…
GO:0003697	MF	GO:0003697	single-stranded DNA binding	34	-0.278113461646946	-1.95153093515093	0.00340136054421769	0.00340136054421769	0.0679299660084957	1105	tags=50%, list=20%, signal=40%	MCM10/RAD51AP1/FUBP1/HNRNPU/DHX36/POLR2D/DDX11/SMC4/PRIM1/ERCC5/SMC2/RAD18/HMGB2/MSH2/REXO4/NUP35/NEIL3
GO:0006275	BP	GO:0006275	regulation of DNA replication	34	-0.34316985565303	-2.40803370448975	0.00340136054421769	0.00340136054421769	0.0679299660084957	1864	tags=74%, list=34%, signal=49%	MSH3/CDC6/GLI2/ATG7/RAD17/MAP2K4/ANKRD17/CDT1/FAF1/TICRR/SMC3/DSCC1/TIPIN/GTPBP4/RFC4/CHTF18/CDK1/FBXW7/CCNA2/ATRX/PCNA/CDC7/RFC3/ZNF830/GMNN
GO:0007098	BP	GO:0007098	centrosome cycle	34	-0.380438819409119	-2.66955119904152	0.00340136054421769	0.00340136054421769	0.0679299660084957	2576	tags=88%, list=47%, signal=47%	CETN2/RAB6C/GADD45A/USP33/HAUS2/CHMP1B/CHMP5/PLK2/SLC16A1/HAUS7/WDR62/CEP85/NDEL1/CEP72/CHMP1A/RBM14/SDCCAG8/XRCC3/CENPJ/POC1A/PPP1R12A/CEP152/CHORDC1/CDK1/CEP250/CCNF/CEP131/HAUS8/SAC3D1/HAUS3
GO:0031124	BP	GO:0031124	mRNA 3'-end processing	34	-0.469501910671834	-3.29450972046686	0.00340136054421769	0.00340136054421769	0.0679299660084957	1097	tags=71%, list=20%, signal=57%	SRSF11/SRSF4/FIP1L1/SRRM1/UPF3B/CHTOP/CPSF3/DHX36/POLR2D/SRSF3/PABPC1L/CSTF1/EIF4A3/CDK9/RNF20/BARD1/SLBP/THOC2/LEO1/THOC1/CCNB1/ZC3H14/CSTF2T/SRSF5
GO:0042273	BP	GO:0042273	ribosomal large subunit biogenesis	25	-0.361256177623002	-2.15111109725159	0.00345423143350604	0.00345423143350604	0.0688159562744632	2372	tags=84%, list=43%, signal=48%	GTF3A/NHP2/RPL23A/RPL10/RPL38/RPL26L1/RPL26/RPL10A/MRPL11/PAK1IP1/DDX18/FTSJ3/NOP2/WDR12/GTPBP4/RSL24D1/MRPL1/NOP16/SURF6/RRS1/MALSU1
GO:0050864	BP	GO:0050864	regulation of B cell activation	39	0.505781160092443	1.74477518124467	0.00347435111383609	0.00347435111383609	0.0690467191483681	1543	tags=62%, list=28%, signal=45%	PTPN6/IL13/CD27/TLR9/TBX21/CHRNB2/IL6/IL10/TNFSF13B/TNFAIP3/IL4/SLA2/CD22/BST1/BCL6/CD38/BTK/IKZF3/CD74/AHR/SLAMF8/PTPRC/SASH3/CD28
GO:0031225	CC	GO:0031225	anchored component of membrane	55	0.46652816948754	1.67491824129464	0.00352680370818218	0.00352680370818218	0.0697919441955095	990	tags=40%, list=18%, signal=33%	BST2/SPACA4/LY6G6D/RGMA/DPEP2/SYN1/LY6G6C/DPEP1/LYPD3/CNTN2/OTOA/TECTA/EFNA2/MMP25/CD14/ART3/CPLX3/GFRA1/ART1/TREH/NTNG2/BST1
GO:0000178	CC	GO:0000178	exosome (RNase complex)	10	-0.585896178423119	-2.21434154048319	0.0035377358490566	0.0035377358490566	0.0697919441955095	919	tags=70%, list=17%, signal=58%	EXOSC7/DIS3L2/EXOSC8/EXOSC9/MPHOSPH6/EXOSC4/EXOSC3
GO:1905354	CC	GO:1905354	exoribonuclease complex	10	-0.585896178423119	-2.21434154048319	0.0035377358490566	0.0035377358490566	0.0697919441955095	919	tags=70%, list=17%, signal=58%	EXOSC7/DIS3L2/EXOSC8/EXOSC9/MPHOSPH6/EXOSC4/EXOSC3
GO:0015858	BP	GO:0015858	nucleoside transport	5	-0.757818588473813	-2.0000329308034	0.00356760613628255	0.00356760613628255	0.0700395645150617	223	tags=80%, list=4%, signal=77%	SLC29A3/SLC29A1/ADORA1/SLC29A2
GO:0032211	BP	GO:0032211	negative regulation of telomere maintenance via telomerase	5	-0.760873521383076	-2.008095502127	0.00356760613628255	0.00356760613628255	0.0700395645150617	1320	tags=100%, list=24%, signal=76%	PINX1/NAT10/HNRNPU/PIF1
GO:0010824	BP	GO:0010824	regulation of centrosome duplication	12	-0.55943794863562	-2.30973201027524	0.00358937544867193	0.00358937544867193	0.070118253832824	1975	tags=92%, list=36%, signal=59%	CHMP1B/CHMP5/PLK2/CHMP1A/RBM14/XRCC3/CENPJ/POC1A/CHORDC1/CCNF/CEP131
GO:0002443	BP	GO:0002443	leukocyte mediated immunity	224	0.356084195231938	1.39889793749828	0.0035996400359964	0.0035996400359964	0.070118253832824	1938	tags=50%, list=35%, signal=33%	NCR3/HSPA6/BST2/GCNT3/PTPN6/IL13/IFNB1/CFI/IL18RAP/CD27/ELANE/GPR84/C4BPB/LRMP/ORM1/RAB44/BIN2/LGALS9/TBX21/HP/LILRB2/ARHGAP9/MGAM/ADGRG3/MYO1G/C17orf99/AZU1/IL6/GMFG/LAG3/C1S/ITGAM/IL10/F2/METTL7A/MMP25/PRTN3/CD14/LILRB3/DNASE1L3/ANPEP/IL4/LTA/VAV1/SLA2/CD36/RNASE2/CEACAM1/C3AR1/IRF7/MILR1/CD8A/BST1/GZMM/BCL6/SERPINB9/BTK/CFP/FES/TNF/HPX/PLAC8/IL1B/C1R/AIRE/TNFRSF1B/CD68/CD74/RAET1E/NR4A3/C5AR1/…
GO:0050900	BP	GO:0050900	leukocyte migration	129	0.390041286753097	1.49245165173563	0.0036	0.0036	0.070118253832824	1573	tags=45%, list=29%, signal=33%	GREM1/PTPN6/SELPLG/CXCL11/ELANE/CCL7/PF4/SLC7A9/CXCL10/LGALS9/SLC7A8/PF4V1/TBX21/LCK/CXCL3/SELE/CXCL8/CCL17/CD200R1/MYO1G/AZU1/IL6/S100A14/ITGAM/IL10/F2/PRTN3/PLVAP/VAV1/CCL20/CEACAM1/C3AR1/PTGER4/PLA2G7/BST1/TNF/CCL5/NLRP12/IL1B/AIRE/ATP1B2/CCL22/CD74/SLAMF8/STAP1/JAM2/C5AR1/ANGPT4/ITGAL/IL23A/AIF1/CXCL2/ITGB2/TNFSF14/PECAM1/TNFRSF10D/PTAFR/TRPV4
GO:0031023	BP	GO:0031023	microtubule organizing center organization	35	-0.384233048250593	-2.72100516719913	0.00364963503649635	0.00364963503649635	0.070118253832824	2576	tags=89%, list=47%, signal=47%	CETN2/RAB6C/GADD45A/USP33/HAUS2/CHMP1B/CHMP5/PLK2/SLC16A1/HAUS7/WDR62/CEP85/NDEL1/CEP72/CHMP1A/RBM14/SDCCAG8/PAFAH1B1/XRCC3/CENPJ/POC1A/PPP1R12A/CEP152/CHORDC1/CDK1/CEP250/CCNF/CEP131/HAUS8/SAC3D1/HAUS3
GO:0032392	BP	GO:0032392	DNA geometric change	35	-0.362263918431956	-2.56542741034675	0.00364963503649635	0.00364963503649635	0.070118253832824	1565	tags=66%, list=28%, signal=47%	CHD6/RECQL5/POLQ/ACTR5/POT1/XPA/CHD4/DHX36/DDX11/DSCC1/RFC4/WRN/CHTF18/RAD18/TOP2A/RAD54L/ATRX/RFC3/GTF2F2/CHD7/HMGB2/MTERF1/PIF1
GO:0034399	CC	GO:0034399	nuclear periphery	35	-0.44403836336031	-3.14452566388838	0.00364963503649635	0.00364963503649635	0.070118253832824	1990	tags=83%, list=36%, signal=53%	CFL1/KIN/SORBS1/HLCS/PRKCZ/KAT8/DNMT3A/PPIG/CHMP1A/ATF4/SRRM1/MYB/DGKQ/HNRNPU/SMC3/YEATS4/NARF/CAD/TPR/MORC2/PRPF40A/THOC1/ANAPC4/PCNA/SUV39H1/LMNB1/CENPF/NUP35/ZNF703
GO:0048240	BP	GO:0048240	sperm capacitation	11	0.676366649519998	1.8042143987269	0.00364963503649635	0.00364963503649635	0.070118253832824	1026	tags=64%, list=19%, signal=52%	CATSPERD/SEMG1/CATSPER4/SLC26A3/EFCAB9/SEMG2/SLC26A8
GO:0051028	BP	GO:0051028	mRNA transport	35	-0.317662077587137	-2.24957264470933	0.00364963503649635	0.00364963503649635	0.070118253832824	1779	tags=74%, list=32%, signal=51%	SRSF1/SRSF2/CPSF4/NUP155/BICD2/LRPPRC/NUP88/NUP85/SRSF11/SRSF4/FIP1L1/SRRM1/UPF3B/CHTOP/CPSF3/POLR2D/SRSF3/IWS1/EIF4A3/KIF5C/SLBP/TPR/THOC2/THOC1/SRSF5/NUP35
GO:2001251	BP	GO:2001251	negative regulation of chromosome organization	35	-0.403065540421458	-2.85437034424851	0.00364963503649635	0.00364963503649635	0.070118253832824	1320	tags=74%, list=24%, signal=57%	POT1/BUB1/PINX1/PSMG2/CDT1/XRCC3/NAT10/HNRNPU/MTF2/ATAD2/BUB3/TPR/MAD1L1/KDM5A/NDC80/TOP2A/BUB1B/CCNB1/ATRX/PRMT6/ASF1A/AURKB/TTK/CENPF/PIF1/DNMT3B
GO:1903901	BP	GO:1903901	negative regulation of viral life cycle	42	0.495635661825058	1.72693834762881	0.00366636113657195	0.00366636113657195	0.0702726838947839	1542	tags=55%, list=28%, signal=40%	IFNL3/BST2/OAS1/IFNB1/OASL/IFITM1/IFIT1/ISG15/TRIM10/TRIM15/MX1/ISG20/IFI16/IFITM2/TNF/TRIM31/CCL5/ZC3HAV1/APOBEC3H/OAS3/APOBEC3A/IFITM3/PARP10
GO:0070098	BP	GO:0070098	chemokine-mediated signaling pathway	26	0.552177918562575	1.78953638768159	0.0036943213004011	0.0036943213004011	0.0706411966462163	1553	tags=65%, list=28%, signal=47%	CXCL11/CCL7/PF4/CXCL10/PF4V1/CXCL3/CXCL8/CCL17/CCR4/THPO/CCL20/MPL/CCL5/CCL22/GPR75/CXCL2/ACKR4
GO:0036258	BP	GO:0036258	multivesicular body assembly	9	-0.642141686395921	-2.30112408865642	0.00371155885471898	0.00371155885471898	0.0708034216476183	1975	tags=100%, list=36%, signal=64%	CHMP5/STAM/CHMP6/CHMP1A/CHMP7/IST1/VPS37D/VPS25
GO:0048857	BP	GO:0048857	neural nucleus development	10	0.687578846739665	1.78629327459116	0.00373224175294968	0.00373224175294968	0.0710304535719265	615	tags=50%, list=11%, signal=44%	HOXB1/INA/POTEE/CHRNB2/CDK5R1
GO:0046425	BP	GO:0046425	regulation of JAK-STAT cascade	42	0.493703382555557	1.72020572641963	0.00376820450147673	0.00376820450147673	0.0713789803755631	1523	tags=55%, list=28%, signal=40%	IFNL1/CSF1R/IL13/IFNA5/IFNB1/HCLS1/OSM/CDK5R1/IL6/IL10/F2/IL15/IL4/TNF/HPX/CCL5/IL31RA/PARP9/CSF2/CTF1/IL23A/PTPRC/PECAM1
GO:1904892	BP	GO:1904892	regulation of STAT cascade	42	0.493703382555557	1.72020572641963	0.00376820450147673	0.00376820450147673	0.0713789803755631	1523	tags=55%, list=28%, signal=40%	IFNL1/CSF1R/IL13/IFNA5/IFNB1/HCLS1/OSM/CDK5R1/IL6/IL10/F2/IL15/IL4/TNF/HPX/CCL5/IL31RA/PARP9/CSF2/CTF1/IL23A/PTPRC/PECAM1
GO:0031640	BP	GO:0031640	killing of cells of other organism	17	0.616488458223082	1.83153694493989	0.00388241819190238	0.00388241819190238	0.0731996108123615	742	tags=47%, list=13%, signal=41%	SEMG1/ELANE/PF4/HAMP/GNLY/HRG/AZU1/F2
GO:0044364	BP	GO:0044364	disruption of cells of other organism	17	0.616488458223082	1.83153694493989	0.00388241819190238	0.00388241819190238	0.0731996108123615	742	tags=47%, list=13%, signal=41%	SEMG1/ELANE/PF4/HAMP/GNLY/HRG/AZU1/F2
GO:0048856	BP	GO:0048856	anatomical structure development	1582	0.285621453996758	1.17714856427975	0.0038996100389961	0.0038996100389961	0.0733527626429524	1238	tags=25%, list=23%, signal=28%	OTOR/SLC6A3/ACTC1/IL17F/KLHL10/IFNL1/COL2A1/MYOC/TBR1/GREM1/CPNE9/LEFTY2/TAGLN3/SEMA4A/COL10A1/PTPN22/GCNT3/NME5/DDX4/TACSTD2/NFE2/RYR1/TLX2/CATSPERD/KRT28/OVOL1/PTPN6/NUP210L/PRICKLE1/FAP/SEMG1/ST14/MYBPHL/OXT/PI16/CSF1R/AMHR2/KRT27/VANGL2/RGN/TP63/IL13/MYH15/COL14A1/CHRM1/MMP13/TRIM67/VIL1/METTL21C/IFNA5/ARHGEF15/FSTL4/IFNB1/MSH4/HOXB1/OAS2/CCDC62/POU4F1/NMRK2/RGMA/GHRH/AVIL/LGR5/CRYGN/CATSPER4…
GO:0000077	BP	GO:0000077	DNA damage checkpoint	36	-0.396247777645811	-2.86146228737655	0.00392156862745098	0.00392156862745098	0.0734243014944769	776	tags=50%, list=14%, signal=43%	TIPIN/DTL/GIGYF2/MAPK14/CDK5RAP3/FOXN3/CDC25C/SFN/CDK1/EME1/ARID3A/THOC1/CCNB1/PCNA/MSH2/ZNF830/SOX4/ETAA1
GO:0000777	CC	GO:0000777	condensed chromosome kinetochore	36	-0.424991523683966	-3.06903227243683	0.00392156862745098	0.00392156862745098	0.0734243014944769	1949	tags=83%, list=35%, signal=54%	MEAF6/CENPV/SPC24/DCTN3/KIF2C/ZNF207/DSN1/NDEL1/SPOUT1/NUP85/BUB1/PINX1/CENPO/CDT1/CENPA/INCENP/HNRNPU/CENPT/BUB3/NUF2/MAD1L1/CENPC/KNTC1/NDC80/BUB1B/CCNB1/SGO2/KNSTRN/CENPE/CENPF
GO:0001522	BP	GO:0001522	pseudouridine synthesis	7	-0.666164707750777	-2.07421067464334	0.00394045534150613	0.00394045534150613	0.0734379307400754	1198	tags=86%, list=22%, signal=67%	RPUSD2/GAR1/RPUSD3/PUS1/RPUSD4/NAF1
GO:0070979	BP	GO:0070979	protein K11-linked ubiquitination	7	-0.657564172583288	-2.04743152881876	0.00394045534150613	0.00394045534150613	0.0734379307400754	1889	tags=100%, list=34%, signal=66%	CDC16/ANAPC13/CDC26/ANAPC2/RNF26/ANAPC4
GO:0003417	BP	GO:0003417	growth plate cartilage development	10	0.685077809169028	1.77979571200163	0.00397303154346256	0.00397303154346256	0.0738748321354296	308	tags=40%, list=6%, signal=38%	COL14A1/MMP13/MATN4/VIT
GO:0007275	BP	GO:0007275	multicellular organism development	1429	0.286342178843707	1.17897618544911	0.003999600039996	0.003999600039996	0.0741982779027747	1391	tags=28%, list=25%, signal=28%	OTOR/SLC6A3/ACTC1/IL17F/KLHL10/IFNL1/COL2A1/MYOC/TBR1/GREM1/CPNE9/LEFTY2/TAGLN3/SEMA4A/COL10A1/PTPN22/GCNT3/NME5/DDX4/TACSTD2/NFE2/RYR1/TLX2/CATSPERD/KRT28/OVOL1/PTPN6/NUP210L/PRICKLE1/FAP/ST14/MYBPHL/OXT/PI16/CSF1R/AMHR2/KRT27/VANGL2/RGN/TP63/IL13/MYH15/COL14A1/CHRM1/MMP13/TRIM67/METTL21C/IFNA5/ARHGEF15/FSTL4/IFNB1/MSH4/HOXB1/OAS2/CCDC62/POU4F1/RGMA/GHRH/AVIL/LGR5/CRYGN/CATSPER4/PTPRZ1/PSMB11/EG…
GO:0045662	BP	GO:0045662	negative regulation of myoblast differentiation	8	0.723984879903456	1.76772826188492	0.00403073434941428	0.00403073434941428	0.0743306618937947	1086	tags=75%, list=20%, signal=60%	PRICKLE1/NMRK2/CXCL10/CCL17/ANKRD2/TNF
GO:0033046	BP	GO:0033046	negative regulation of sister chromatid segregation	17	-0.438660923594991	-2.15603146962122	0.00405268490374873	0.00405268490374873	0.0743306618937947	1258	tags=82%, list=23%, signal=64%	BUB1/PSMG2/CDT1/XRCC3/BUB3/TPR/MAD1L1/NDC80/BUB1B/CCNB1/ATRX/AURKB/TTK/CENPF
GO:0033048	BP	GO:0033048	negative regulation of mitotic sister chromatid segregation	17	-0.438660923594991	-2.15603146962122	0.00405268490374873	0.00405268490374873	0.0743306618937947	1258	tags=82%, list=23%, signal=64%	BUB1/PSMG2/CDT1/XRCC3/BUB3/TPR/MAD1L1/NDC80/BUB1B/CCNB1/ATRX/AURKB/TTK/CENPF
GO:0044380	BP	GO:0044380	protein localization to cytoskeleton	17	-0.467832293729249	-2.29940962034864	0.00405268490374873	0.00405268490374873	0.0743306618937947	1660	tags=76%, list=30%, signal=54%	SNX10/NEDD1/FAM83D/ABHD17C/CEP72/HNRNPU/CEP83/MAP1A/RTKN/KIF20B/CEP250/CEP131/TTK
GO:0051985	BP	GO:0051985	negative regulation of chromosome segregation	17	-0.438660923594991	-2.15603146962122	0.00405268490374873	0.00405268490374873	0.0743306618937947	1258	tags=82%, list=23%, signal=64%	BUB1/PSMG2/CDT1/XRCC3/BUB3/TPR/MAD1L1/NDC80/BUB1B/CCNB1/ATRX/AURKB/TTK/CENPF
GO:2000257	BP	GO:2000257	regulation of protein activation cascade	20	0.588505875220741	1.81175439829272	0.00412819120043455	0.00412819120043455	0.0755442276354824	1342	tags=70%, list=24%, signal=53%	CFI/C4BPB/SERPINC1/CFHR5/C1S/CFB/F2/CPN1/C3AR1/CFP/IL1B/C1R/CPN2/C5AR1
GO:0045445	BP	GO:0045445	myoblast differentiation	25	0.553668754349243	1.78055944935225	0.00413880929640242	0.00413880929640242	0.0755675671463852	1086	tags=48%, list=20%, signal=39%	GREM1/PRICKLE1/NMRK2/CXCL10/CAPN3/CCL17/SOX15/ANKRD2/SHH/KLHL41/MYOG/TNF
GO:0003416	BP	GO:0003416	endochondral bone growth	12	0.655677614877566	1.78989958456226	0.0041816703449878	0.0041816703449878	0.0759932828425681	433	tags=42%, list=8%, signal=38%	COL14A1/MMP13/MATN4/VIT/DDR2
GO:0030199	BP	GO:0030199	collagen fibril organization	12	0.656224748540649	1.79139317576323	0.0041816703449878	0.0041816703449878	0.0759932828425681	1080	tags=58%, list=20%, signal=47%	COL2A1/GREM1/COL14A1/DDR2/TNXB/COL11A2/SERPINF2
GO:0016592	CC	GO:0016592	mediator complex	14	-0.507553162586215	-2.25220102479168	0.00421585160202361	0.00421585160202361	0.0759932828425681	1468	tags=79%, list=27%, signal=58%	THRAP3/MED19/MED8/RBM14/MED20/MED9/MED11/MED4/MED22/MED21/MED7
GO:0045292	BP	GO:0045292	mRNA cis splicing, via spliceosome	14	-0.51416971949425	-2.28156113393362	0.00421585160202361	0.00421585160202361	0.0759932828425681	1784	tags=86%, list=32%, signal=58%	SFSWAP/SRSF1/SRSF2/RBM4B/SRSF4/WBP4/PSIP1/SART1/SRSF3/CWC15/PRPF40A/SRSF5
GO:0050434	BP	GO:0050434	positive regulation of viral transcription	14	-0.51579029907272	-2.28875224465154	0.00421585160202361	0.00421585160202361	0.0759932828425681	2193	tags=93%, list=40%, signal=56%	POLR2E/POLR2G/POLR2A/RSF1/CTDP1/NELFB/POLR2D/GTF2B/NELFA/CDK9/TFAP4/GTF2F2/SMARCA4
GO:0016482	BP	GO:0016482	cytosolic transport	37	-0.255633505081434	-1.84465929016203	0.00423728813559322	0.00423728813559322	0.0759932828425681	1868	tags=68%, list=34%, signal=45%	VAMP3/LMTK2/MAPK3/RAB14/WDR81/CORO1A/PTPN23/TBC1D17/UBE2O/SORL1/EEA1/TBC1D10B/TMEM87B/VTI1A/KIF16B/VPS13A/STX6/KIF5B/PLEKHJ1/RAB9A/RIC1/PIK3C3/TRIM27/ARFRP1/RDX
GO:0051983	BP	GO:0051983	regulation of chromosome segregation	37	-0.470426409330833	-3.39461153980286	0.00423728813559322	0.00423728813559322	0.0759932828425681	1284	tags=78%, list=23%, signal=60%	CDCA5/BUB1/TACC3/PSMG2/CDT1/XRCC3/HNRNPU/DDX11/CDC26/BUB3/TPR/MAD1L1/PUM2/MKI67/NDC80/RAD18/BUB1B/CCNB1/ATRX/ANAPC4/SMC6/KNSTRN/DLGAP5/CENPE/RMI2/AURKB/TTK/CENPF/FEN1
GO:1901989	BP	GO:1901989	positive regulation of cell cycle phase transition	37	-0.370936461464671	-2.67668899459272	0.00423728813559322	0.00423728813559322	0.0759932828425681	1653	tags=76%, list=30%, signal=53%	ZNF16/NSMCE2/EZH2/PLRG1/FAM83D/RAD51C/CDK10/CDCA5/ANKRD17/CDT1/STXBP4/CCND1/LSM10/DTL/CCNE1/CDC25A/BRD4/MEPCE/TERT/CDC25C/RPTOR/CDK1/CCNB1/CDC25B/ANAPC4/DLGAP5/CDC7/RDX
GO:0015850	BP	GO:0015850	organic hydroxy compound transport	66	0.443869417752239	1.62033909503619	0.00432247687977483	0.00432247687977483	0.0771512139696602	1077	tags=38%, list=20%, signal=31%	SLC6A3/CHRM5/ABCG8/OXT/SOAT2/ABCG5/ADRA2A/SLC5A11/CHRNB2/SLC51B/FFAR3/SLC10A1/CHRNA6/CEL/ABAT/SHH/PLA2G10/ABCC2/CD36/CEACAM1/SLC10A4/AQP3/ADRA2B/SYT5/SYT11
GO:0002251	BP	GO:0002251	organ or tissue specific immune response	10	0.683312575944555	1.77520972996929	0.00433421622923188	0.00433421622923188	0.0771512139696602	664	tags=50%, list=12%, signal=44%	IFNL2/GCNT3/FFAR3/C17orf99/IL6
GO:0008201	MF	GO:0008201	heparin binding	48	0.48060659881174	1.70218177866313	0.00434694702790133	0.00434694702790133	0.0771512139696602	1487	tags=52%, list=27%, signal=38%	CXCL11/ELANE/CCL7/PF4/CXCL10/SERPINC1/PF4V1/HRG/AZU1/RSPO2/CEL/CHRD/GPNMB/F2/SOST/LRTM2/TNXB/FGF7/APOE/BMP7/HBEGF/CRISPLD2/RTN4RL1/IMPG2/PTPRC
GO:0031492	MF	GO:0031492	nucleosomal DNA binding	6	-0.716781943938842	-2.07230535840792	0.00434954527481218	0.00434954527481218	0.0771512139696602	1563	tags=100%, list=28%, signal=72%	CENPA/MBD2/CHD4/GATAD2B/SMARCA4
GO:0043601	CC	GO:0043601	nuclear replisome	6	-0.71896614488533	-2.0786201538119	0.00434954527481218	0.00434954527481218	0.0771512139696602	1551	tags=100%, list=28%, signal=72%	PRIM2/XPA/PRIM1/ERCC5/POLD3
GO:0032943	BP	GO:0032943	mononuclear cell proliferation	87	0.418826224807246	1.5613555247044	0.00440528634361234	0.00440528634361234	0.0772879327535367	1979	tags=60%, list=36%, signal=39%	PTPN22/PTPN6/IL13/IFNA5/IFNB1/TLR9/CD79A/LGALS9/CHRNB2/LILRB2/CLECL1/IL6/GPNMB/IL10/SHH/IL15/CD274/TNFSF13B/IL4/IHH/MPL/IDO1/CD22/BST1/BCL6/CD38/BTK/CD24/CCL5/IL1B/TNFRSF1B/IKZF3/CD74/AHR/IL23A/AIF1/PTPRC/TNFSF14/SASH3/CD28/TNFRSF4/CD40LG/IL23R/GAL/SPN/SYK/LILRB1/IRF1/CD209/LST1/HHLA2/JAK3
GO:0043171	BP	GO:0043171	peptide catabolic process	7	0.741647567108926	1.74144268201389	0.00440528634361234	0.00440528634361234	0.0772879327535367	859	tags=71%, list=16%, signal=60%	NAALADL1/LVRN/GGT5/CPN1/ANPEP
GO:0046651	BP	GO:0046651	lymphocyte proliferation	87	0.418826224807246	1.5613555247044	0.00440528634361234	0.00440528634361234	0.0772879327535367	1979	tags=60%, list=36%, signal=39%	PTPN22/PTPN6/IL13/IFNA5/IFNB1/TLR9/CD79A/LGALS9/CHRNB2/LILRB2/CLECL1/IL6/GPNMB/IL10/SHH/IL15/CD274/TNFSF13B/IL4/IHH/MPL/IDO1/CD22/BST1/BCL6/CD38/BTK/CD24/CCL5/IL1B/TNFRSF1B/IKZF3/CD74/AHR/IL23A/AIF1/PTPRC/TNFSF14/SASH3/CD28/TNFRSF4/CD40LG/IL23R/GAL/SPN/SYK/LILRB1/IRF1/CD209/LST1/HHLA2/JAK3
GO:0016323	CC	GO:0016323	basolateral plasma membrane	76	0.429800947678602	1.58625792578877	0.00441191216283967	0.00441191216283967	0.0772879327535367	1038	tags=34%, list=19%, signal=28%	MUC20/MYO1A/TACSTD2/ST14/VANGL2/CDH16/TLR9/SLC2A9/MPZ/SLC7A8/TSHR/ADRA2A/SLC51B/SLC8A2/CLDN7/SLC10A1/SLC16A10/SLC26A5/SLC40A1/BEST1/SLC26A7/CEACAM1/CA9/SLC39A5/AQP3/CD38
GO:1990868	BP	GO:1990868	response to chemokine	27	0.539031543662735	1.76078005860589	0.00441640378548896	0.00441640378548896	0.0772879327535367	1553	tags=63%, list=28%, signal=45%	CXCL11/CCL7/PF4/CXCL10/PF4V1/CXCL3/CXCL8/CCL17/CCR4/THPO/CCL20/MPL/CCL5/CCL22/GPR75/CXCL2/ACKR4
GO:1990869	BP	GO:1990869	cellular response to chemokine	27	0.539031543662735	1.76078005860589	0.00441640378548896	0.00441640378548896	0.0772879327535367	1553	tags=63%, list=28%, signal=45%	CXCL11/CCL7/PF4/CXCL10/PF4V1/CXCL3/CXCL8/CCL17/CCR4/THPO/CCL20/MPL/CCL5/CCL22/GPR75/CXCL2/ACKR4
GO:0010833	BP	GO:0010833	telomere maintenance via telomere lengthening	15	-0.477259791746216	-2.19049270492961	0.00442869796279894	0.00442869796279894	0.0772879327535367	1320	tags=73%, list=24%, signal=56%	POT1/PINX1/DCLRE1B/NAT10/GAR1/HNRNPU/DHX36/TERT/NAF1/AURKB/PIF1
GO:1903169	BP	GO:1903169	regulation of calcium ion transmembrane transport	55	0.461166755367532	1.65566982095038	0.00443369609028618	0.00443369609028618	0.0772879327535367	1545	tags=49%, list=28%, signal=36%	PTPN6/RGN/IL13/METTL21C/RRAD/CXCL11/TLR9/CXCL10/CAPN3/CALCR/ADRA2A/NPSR1/NTSR1/F2/MRLN/GNB5/CLIC2/REM2/APLNR/GEM/GJC2/GSTM2/GPER1/CACNB2/ATP1A2/STAC2/KCNE3
GO:1902850	BP	GO:1902850	microtubule cytoskeleton organization involved in mitosis	38	-0.397955969629932	-2.9509613051394	0.00444444444444444	0.00444444444444444	0.0773086838961202	1975	tags=82%, list=36%, signal=53%	CHMP1B/CHMP5/RAN/PLK2/ZNF207/WDR62/VCP/ARHGEF2/KIFC1/NDEL1/MISP/TACC3/TPX2/CHMP1A/PAFAH1B1/CENPA/POC1A/HNRNPU/SMC3/SAPCD2/NUF2/SUN2/TPR/NDC80/NUSAP1/CCNB1/CENPE/AURKB/PSRC1/TTK/GNAI1
GO:0000784	CC	GO:0000784	nuclear chromosome, telomeric region	28	-0.333983554907429	-2.12794252912538	0.00447427293064877	0.00447427293064877	0.0774942256262936	1320	tags=64%, list=24%, signal=49%	POT1/PINX1/CBX1/XRCC3/CBX3/DCLRE1B/NAT10/GAR1/SUN2/THOC2/TERT/CDK1/THOC1/ATRX/PCNA/MSH2/FEN1/PIF1
GO:0008173	MF	GO:0008173	RNA methyltransferase activity	28	-0.325097762072208	-2.07132759644013	0.00447427293064877	0.00447427293064877	0.0774942256262936	3001	tags=93%, list=55%, signal=42%	TRDMT1/METTL2B/FDXACB1/HENMT1/ZCCHC4/NSUN4/EMG1/METTL8/TRMT10B/METTL15/MRM2/DIMT1/FTSJ3/NOP2/TRMT1L/PCIF1/TRMT12/TRMT61A/METTL14/CMTR2/MRM3/MEPCE/TFB1M/MRM1/METTL1/TRMT10C
GO:0001534	CC	GO:0001534	radial spoke	6	0.76318647433622	1.70929888886169	0.00454971229760471	0.00454971229760471	0.0785176874272582	898	tags=83%, list=16%, signal=70%	RSPH6A/RSPH9/CFAP206/CFAP61/RSPH4A
GO:0019079	BP	GO:0019079	viral genome replication	45	0.48434950830557	1.70170784464677	0.00456667343210879	0.00456667343210879	0.0785176874272582	1543	tags=51%, list=28%, signal=37%	IFNL3/BST2/OAS1/IFI27/IFNB1/OASL/IFITM1/IFIT1/ISG15/CXCL8/MX1/ISG20/IFI16/IFITM2/TNF/CCL5/ZC3HAV1/APOBEC3H/OAS3/APOBEC3A/IFITM3/PARP10/CD28
GO:0072395	BP	GO:0072395	signal transduction involved in cell cycle checkpoint	19	-0.395867144067898	-2.04315807783212	0.00458190148911798	0.00458190148911798	0.0785176874272582	1909	tags=79%, list=35%, signal=52%	TFDP1/RPL26/MUC1/PLK2/CNOT10/CNOT11/CNOT2/DTL/CDC25C/SFN/CDK1/ARID3A/CCNB1/PCNA/SOX4
GO:0072401	BP	GO:0072401	signal transduction involved in DNA integrity checkpoint	19	-0.395867144067898	-2.04315807783212	0.00458190148911798	0.00458190148911798	0.0785176874272582	1909	tags=79%, list=35%, signal=52%	TFDP1/RPL26/MUC1/PLK2/CNOT10/CNOT11/CNOT2/DTL/CDC25C/SFN/CDK1/ARID3A/CCNB1/PCNA/SOX4
GO:0072422	BP	GO:0072422	signal transduction involved in DNA damage checkpoint	19	-0.395867144067898	-2.04315807783212	0.00458190148911798	0.00458190148911798	0.0785176874272582	1909	tags=79%, list=35%, signal=52%	TFDP1/RPL26/MUC1/PLK2/CNOT10/CNOT11/CNOT2/DTL/CDC25C/SFN/CDK1/ARID3A/CCNB1/PCNA/SOX4
GO:0006414	BP	GO:0006414	translational elongation	39	-0.399342729711863	-2.99312787129827	0.00462962962962963	0.00462962962962963	0.0791678515056728	1805	tags=74%, list=33%, signal=50%	MRPL11/MRPS26/TSFM/MRPS23/MRPL32/MRPS28/MRPL34/MRPL36/NEMF/MRPL15/MRPL14/GFM1/MRPS18A/MRPS9/MRPL16/MRPL12/EIF4A3/MRPS31/ABTB1/MRPL46/MRPL1/MRPL50/MRPS17/MRPL18/MRPL39/MRPS30/MRPL2/MRPS22/MRPL27
GO:0010771	BP	GO:0010771	negative regulation of cell morphogenesis involved in differentiation	24	0.558638349746501	1.78601974020447	0.00467886005954913	0.00467886005954913	0.0798409076117599	757	tags=38%, list=14%, signal=32%	SEMA4A/TACSTD2/TLX2/FSTL4/GBP1/SEMA3E/CDK5R1/SEMA5B/SEMA4F
GO:0060537	BP	GO:0060537	muscle tissue development	106	0.397263441132557	1.5019862081094	0.00470188075230092	0.00470188075230092	0.0800648237134189	959	tags=29%, list=17%, signal=25%	ACTC1/GREM1/RYR1/PI16/MYH15/METTL21C/POU4F1/CHRNA1/ACTA1/MYBPC3/EGR2/HAMP/MYBPC2/WNT8A/SOX15/EYA2/NEB/POPDC2/ANKRD2/SGCG/ALPK3/LRRC10/SHH/S100B/DMRTA2/MYOM1/MYOZ1/ATF3/KLHL41/IHH/MYOG
GO:0005828	CC	GO:0005828	kinetochore microtubule	3	-0.905766781881026	-1.90221978350067	0.00473537604456825	0.00473537604456825	0.0804248239320161	522	tags=100%, list=9%, signal=91%	KIF18A/CENPE
GO:0000387	BP	GO:0000387	spliceosomal snRNP assembly	16	-0.439355882563573	-2.08453083746419	0.00475285171102662	0.00475285171102662	0.0804248239320161	1752	tags=75%, list=32%, signal=51%	PRPF3/PRMT7/DDX20/CD2BP2/SART1/GEMIN6/PRPF6/COIL/SNUPN/GEMIN4/SNRPD1/GEMIN7
GO:0072698	BP	GO:0072698	protein localization to microtubule cytoskeleton	16	-0.451108962915103	-2.14029351050502	0.00475285171102662	0.00475285171102662	0.0804248239320161	1660	tags=75%, list=30%, signal=53%	SNX10/NEDD1/FAM83D/ABHD17C/CEP72/HNRNPU/CEP83/MAP1A/KIF20B/CEP250/CEP131/TTK
GO:0030686	CC	GO:0030686	90S preribosome	9	-0.613731560735749	-2.1993159894419	0.00477200424178155	0.00477200424178155	0.080580333136687	2131	tags=100%, list=39%, signal=61%	NOP14/BTRC/WDR12/PWP2/RRP36/UTP18/NOC4L/IMP3
GO:0008009	MF	GO:0008009	chemokine activity	18	0.601534696299492	1.81013581723629	0.00484688257325402	0.00484688257325402	0.0813519844368275	521	tags=44%, list=9%, signal=40%	CXCL11/CCL7/PF4/CXCL10/PF4V1/CXCL3/CXCL8/CCL17
GO:0000781	CC	GO:0000781	chromosome, telomeric region	40	-0.338038494209547	-2.57561962488976	0.0048780487804878	0.0048780487804878	0.0813519844368275	1704	tags=72%, list=31%, signal=50%	ORC5/RAD17/NSMCE2/EZH2/NSMCE3/POT1/PINX1/CBX1/XRCC3/CBX3/DCLRE1B/RIF1/NAT10/EZH1/GAR1/DHX36/WRN/SUN2/THOC2/TERT/CDK1/THOC1/NSMCE4A/ATRX/SMC6/PCNA/MSH2/FEN1/PIF1
GO:0006333	BP	GO:0006333	chromatin assembly or disassembly	40	-0.342451869722619	-2.60924649513736	0.0048780487804878	0.0048780487804878	0.0813519844368275	2090	tags=72%, list=38%, signal=45%	SMARCD1/TLK1/CENPI/CENPP/RSF1/SMARCC1/NAP1L4/CENPO/CENPA/MIS18A/MAP1S/SHPRH/NASP/ARID1A/CABIN1/UBN1/CENPQ/CENPT/TPR/CENPC/HELLS/OIP5/ATRX/NAP1L3/ASF1A/CHAF1A/HMGB2/SMARCA4/KAT6B
GO:0008033	BP	GO:0008033	tRNA processing	40	-0.267682296319313	-2.03955403732273	0.0048780487804878	0.0048780487804878	0.0813519844368275	2201	tags=75%, list=40%, signal=45%	C9orf64/THG1L/METTL8/CDKAL1/TRMT10B/TYW5/AARS2/LAGE3/POP7/CPSF4/TRMU/TP53RK/ELP6/ADAT3/TRMT1L/SEPHS2/TRMT12/TRMT61A/NAT10/TRNT1/LSM6/THUMPD1/PUS1/CDK5RAP1/CTU1/METTL1/TRMT10C/RPUSD4/DUS2/RPP25
GO:0009411	BP	GO:0009411	response to UV	40	-0.261969418295657	-1.99602585634815	0.0048780487804878	0.0048780487804878	0.0813519844368275	1129	tags=55%, list=21%, signal=44%	NSMCE3/ACTR5/MC1R/XPA/CCND1/USP1/ATF4/DHX36/BMF/TIPIN/DTL/WRN/CDC25A/ERCC5/RAD18/MFAP4/TRIM32/PCNA/POLD3/AURKB/MSH2/FEN1
GO:0031570	BP	GO:0031570	DNA integrity checkpoint	40	-0.38983032288246	-2.9702375533917	0.0048780487804878	0.0048780487804878	0.0813519844368275	1909	tags=78%, list=35%, signal=51%	TFDP1/RPL26/MUC1/CDC6/PLK2/CNOT10/RAD17/CNOT11/CNOT2/CDT1/TICRR/CCND1/TIPIN/DTL/GIGYF2/MAPK14/CDK5RAP3/FOXN3/CDC25C/SFN/CDK1/TOP2A/EME1/ARID3A/THOC1/CCNB1/PCNA/MSH2/ZNF830/SOX4/ETAA1
GO:0045321	BP	GO:0045321	leukocyte activation	348	0.330762058758058	1.3201454113067	0.0048995100489951	0.0048995100489951	0.0815417700161974	2180	tags=52%, list=40%, signal=33%	NCR3/HSPA6/IFNL1/BST2/SEMA4A/PTPN22/PTPN6/SELPLG/IL13/IFNA5/IFNB1/PSMB11/IL18RAP/EGR3/CD27/TLR9/ELANE/GPR84/LRMP/ORM1/RAB44/CD79A/BIN2/LGALS9/SPI1/MT1G/TBX21/LCK/HP/DHRS2/BATF2/CHRNB2/TNFAIP8L2/LILRB2/ARHGAP9/MGAM/CXCL8/ADGRG3/C17orf99/AZU1/APBB1IP/BTLA/CLECL1/IL6/GMFG/LAG3/ITGAM/GPNMB/IL10/SHH/METTL7A/PLA2G10/MMP25/PRTN3/CD14/IL15/CD274/TNFSF13B/LILRB3/TNFAIP3/DNASE1L3/ANPEP/IL4/VAV1/CLEC4E/SLA2…
GO:0030246	MF	GO:0030246	carbohydrate binding	72	0.434322668241892	1.59540670942354	0.00491819733012145	0.00491819733012145	0.0816847039547244	1852	tags=57%, list=34%, signal=38%	MRC1/ENDOU/LGALS9/SELE/ITLN2/NCAN/ENPP2/GALNT3/LMAN1L/CHI3L2/PPP1R3F/MGAM/CLEC10A/CNTN2/PKD1L3/CALR3/CLECL1/LGALS4/PKD1L2/LY75/CLEC4E/ALDOB/CD22/CLEC18A/CLEC1A/ASGR1/CLEC18C/SBSPON/HKDC1/SIGLEC8/KLRC1/ACR/LAYN/GALNT15/SIGLEC6/COLEC11/FCN1/ZG16/SIGLEC11/SIGLEC10/PTX3
GO:0036128	CC	GO:0036128	CatSper complex	3	0.887015206637155	1.62075942841538	0.0049906425452277	0.0049906425452277	0.0825834872222177	188	tags=67%, list=3%, signal=64%	CATSPERD/CATSPER4
GO:0014706	BP	GO:0014706	striated muscle tissue development	103	0.398477611155034	1.50316594578431	0.00500250125062531	0.00500250125062531	0.0825834872222177	959	tags=29%, list=17%, signal=25%	ACTC1/GREM1/RYR1/PI16/MYH15/METTL21C/POU4F1/CHRNA1/ACTA1/MYBPC3/EGR2/HAMP/MYBPC2/WNT8A/SOX15/EYA2/NEB/POPDC2/ANKRD2/SGCG/ALPK3/LRRC10/SHH/S100B/DMRTA2/MYOM1/MYOZ1/ATF3/KLHL41/MYOG
GO:1904861	BP	GO:1904861	excitatory synapse assembly	4	0.840850196963852	1.67149489552344	0.0050029429075927	0.0050029429075927	0.0825834872222177	415	tags=75%, list=8%, signal=69%	SEMA4A/NRXN2/VSTM5
GO:0050920	BP	GO:0050920	regulation of chemotaxis	68	0.435837523725133	1.5953902419353	0.00502209722780233	0.00502209722780233	0.0827308288100185	1682	tags=51%, list=31%, signal=36%	TBR1/GREM1/SEMA4A/ELANE/CCL7/CXCL10/LGALS9/HRG/CXCL8/SEMA3E/AZU1/CCR4/SEMA5B/IL6/S100A14/FGF18/SEMA4F/C3AR1/PLA2G7/BST1/EFNB2/CCL5/ZSWIM5/CD74/SLAMF8/STAP1/C5AR1/IL23A/AIF1/KDR/TNFSF14/PLXNA4/TRPV4/C5AR2/SEMA3B
GO:0030240	BP	GO:0030240	skeletal muscle thin filament assembly	8	0.714148152555532	1.74371027280799	0.00503841793676786	0.00503841793676786	0.082823686420164	1344	tags=88%, list=24%, signal=66%	ACTC1/ACTA1/MYBPC3/MYBPC2/MYOM1/MYOM3/LMOD3
GO:0000723	BP	GO:0000723	telomere maintenance	41	-0.495930441037732	-3.85278162850122	0.0050761421319797	0.0050761421319797	0.082823686420164	1444	tags=73%, list=26%, signal=54%	PRIM2/RAD51C/POT1/PINX1/XRCC3/DCLRE1B/USP7/RIF1/NAT10/GAR1/HNRNPU/DHX36/POLE2/CCNE1/RFC4/WRN/TERT/PRIM1/ATRX/SMC6/PCNA/CCNE2/RFC3/NAF1/POLD3/AURKB/EXO1/GNL3/FEN1/PIF1
GO:0032200	BP	GO:0032200	telomere organization	41	-0.495930441037732	-3.85278162850122	0.0050761421319797	0.0050761421319797	0.082823686420164	1444	tags=73%, list=26%, signal=54%	PRIM2/RAD51C/POT1/PINX1/XRCC3/DCLRE1B/USP7/RIF1/NAT10/GAR1/HNRNPU/DHX36/POLE2/CCNE1/RFC4/WRN/TERT/PRIM1/ATRX/SMC6/PCNA/CCNE2/RFC3/NAF1/POLD3/AURKB/EXO1/GNL3/FEN1/PIF1
GO:0035082	BP	GO:0035082	axoneme assembly	25	0.546938485329334	1.75891538147602	0.00509391913403375	0.00509391913403375	0.082823686420164	930	tags=48%, list=17%, signal=40%	TEKT2/DRC1/DNAI2/RSPH9/DNALI1/DNAH7/HYDIN/SPAG17/CFAP206/CFAP43/RSPH4A/CCDC65
GO:0031349	BP	GO:0031349	positive regulation of defense response	153	0.373931002102813	1.44432168573337	0.0050994900509949	0.0050994900509949	0.082823686420164	1954	tags=50%, list=36%, signal=33%	DHX58/NCR3/IL17F/MUC20/PTPN22/IFNB1/PSMB11/IL18RAP/TLR9/MUC17/KLKB1/MUC13/OSM/TRIM15/PTGER3/FFAR3/CLEC10A/MUC4/ESR1/GBP5/IL6/LAG3/S100A14/ITGAM/IFIH1/CD14/IL15/TNFAIP3/PGC/LTA/DDX60/VAV1/CLEC4E/NLRC4/CD36/IFI16/IRF7/IDO1/PTGER4/PLA2G7/ZBP1/NLRC5/BTK/PAK3/IRGM/TNF/HPX/CCL5/NLRP12/IL1B/PARP9/RAET1E/STAP1/TLR7/C2CD4A/HSPA1B/IL23A/KLK7/CREB3L3/ITGB2/IRAK3/CD28/TRPV4/IRF4/HSPA1A/FCER1G/FCN1/CTSS/CRTAM…
GO:0070887	BP	GO:0070887	cellular response to chemical stimulus	919	0.295431960615465	1.20752901494101	0.0050994900509949	0.0050994900509949	0.082823686420164	1160	tags=24%, list=21%, signal=23%	IFNL2/TRIM22/IFNL3/HSPA6/IL17F/IFNL1/COL2A1/BST2/GCG/GREM1/CPNE9/LEFTY2/MT1A/MRC1/IL22/OAS1/PTPN22/NME5/RYR1/MX2/CHRM5/RXFP1/PTPN6/IFI27/IFIT2/SELPLG/CSF1R/AMHR2/RGN/TP63/IL13/CHRM1/CYP2C8/VIL1/METTL21C/IFNA5/IFNB1/CXCL11/LY6G6D/OAS2/CCDC62/POU4F1/RGMA/LGR5/PTPRZ1/PSMB11/IL18RAP/EGR3/ALB/CD27/RPE65/CCL7/SLC30A10/PF4/ADAMTS12/ACTA1/INA/MGARP/HAS1/WFIKKN2/CXCL10/IL17RE/OASL/BIN2/LGALS9/SPI1/CAPN3/E…
GO:0007064	BP	GO:0007064	mitotic sister chromatid cohesion	6	-0.703312704768839	-2.03336412008334	0.00514037168841439	0.00514037168841439	0.082823686420164	1637	tags=100%, list=30%, signal=70%	NIPBL/CDCA5/DSCC1/PDS5B/ATRX
GO:0008409	MF	GO:0008409	5'-3' exonuclease activity	6	-0.69129959956316	-1.99863274536142	0.00514037168841439	0.00514037168841439	0.082823686420164	1703	tags=100%, list=31%, signal=69%	APTX/DCLRE1B/CPSF3/EXO1/FEN1
GO:0010485	MF	GO:0010485	H4 histone acetyltransferase activity	6	-0.694757917728431	-2.00863117141773	0.00514037168841439	0.00514037168841439	0.082823686420164	1684	tags=100%, list=31%, signal=69%	MCRS1/KAT7/OGT/KANSL3/KAT6B
GO:0043984	BP	GO:0043984	histone H4-K16 acetylation	6	-0.694757917728431	-2.00863117141773	0.00514037168841439	0.00514037168841439	0.082823686420164	1684	tags=100%, list=31%, signal=69%	KMT2A/MCRS1/MSL2/OGT/KANSL3
GO:0062033	BP	GO:0062033	positive regulation of mitotic sister chromatid segregation	6	-0.703312704768839	-2.03336412008334	0.00514037168841439	0.00514037168841439	0.082823686420164	1637	tags=100%, list=30%, signal=70%	NIPBL/CDT1/HNRNPU/ANAPC4/DLGAP5
GO:0008237	MF	GO:0008237	metallopeptidase activity	51	0.46937326569392	1.67048801006196	0.00515411824153613	0.00515411824153613	0.0828800765260304	859	tags=33%, list=16%, signal=28%	NAALADL1/FAP/MMP13/CPXM1/CPA2/ADAMTS12/DPEP2/MMP23B/DPEP1/LVRN/MMP21/AGBL2/ADAMTS18/CPN1/MEP1A/MMP25/ANPEP
GO:0002385	BP	GO:0002385	mucosal immune response	8	0.71107656023468	1.73621047453143	0.00516437838518705	0.00516437838518705	0.082880291377981	536	tags=50%, list=10%, signal=45%	IFNL2/GCNT3/FFAR3/C17orf99
GO:0023052	BP	GO:0023052	signaling	1684	0.282719722447422	1.16578160381355	0.0051994800519948	0.0051994800519948	0.0829807183760877	2089	tags=42%, list=38%, signal=38%	DHX58/IFNL2/TRIM22/IFNL3/NCR3/IL17F/IFNL1/ADRA1D/COL2A1/MYOC/BST2/GCG/MUC20/GREM1/TAC3/LEFTY2/IL22/SEMA4A/OAS1/CLCN1/PTPN22/NME5/DLGAP1/ADORA3/RYR1/BTN1A1/MX2/CHRM5/MAP3K19/RXFP1/PTPN6/GPR151/PRICKLE1/GRK7/IFI27/IFIT2/PTGIR/OXT/CSF1R/MIA/AMHR2/ENDOU/PDE6G/CPLX4/VANGL2/RGN/TP63/IL13/CHRM1/TRIM67/NKAPL/ARHGAP30/VIL1/METTL21C/IFNA5/GRM2/ARHGEF15/FSTL4/PHF24/RRAD/IFNB1/CXCL11/LY6G6D/OAS2/SAG/POU4F1/R…
GO:0043269	BP	GO:0043269	regulation of ion transport	198	0.360055036206657	1.40789727663254	0.0051994800519948	0.0051994800519948	0.0829807183760877	1236	tags=33%, list=22%, signal=26%	GCG/CLCN1/PTPN6/SEMG1/OXT/RGN/IL13/CHRM1/METTL21C/RRAD/CXCL11/CATSPER4/SCN3A/MCHR1/TLR9/SLC30A10/TRPV3/CXCL10/CAPN3/CALCR/SCN4A/HAMP/ADRA2A/FGF23/CACNG6/CHRNB2/KCNG3/LILRB2/FXYD4/CHRNA6/NKAIN1/CACNA1I/KCNN2/SLC26A5/ABAT/NPSR1/NTSR1/F2/PLA2G10/MRLN/GNB5/CLIC2/SHISA7/CLIC6/BEST1/REM2/CYP4A11/APLNR/TACR2/GRIA4/BEST3/SYT5/SYT11/GEM/GJC2/CCL5/KCNH4/ARC/APOE/IL1B/ATP1B2/RASGRF1/KCNH3/GSTM2/CAMK2B
GO:0004866	MF	GO:0004866	endopeptidase inhibitor activity	40	0.490282702034357	1.69723395598701	0.00520567520669593	0.00520567520669593	0.0829807183760877	1080	tags=42%, list=20%, signal=34%	BST2/VIL1/CD27/WFIKKN2/SERPINC1/DPEP1/HRG/ITIH2/NLRP7/CSTA/PI3/RENBP/SERPINB11/SPOCK2/SERPINB9/A2ML1/SERPINF2
GO:0021700	BP	GO:0021700	developmental maturation	74	0.428035823916636	1.57624010093655	0.00521512385919166	0.00521512385919166	0.0829807183760877	1098	tags=35%, list=20%, signal=29%	MYOC/GREM1/RYR1/CATSPERD/SEMG1/ARHGEF15/CATSPER4/SOX10/SEZ6L/CNTN2/NEUROD2/SLC26A3/CDK5R1/TDRD5/FEV/EFCAB9/SEMG2/IL15/SRRM4/SLFN14/IHH/SCARF1/SLC26A8/BTK/RND1/NPR2
GO:0001510	BP	GO:0001510	RNA methylation	30	-0.28142984864014	-1.85526337473757	0.00522193211488251	0.00522193211488251	0.0829807183760877	3001	tags=90%, list=55%, signal=41%	TRDMT1/METTL2B/FDXACB1/HENMT1/ZCCHC4/NSUN4/EMG1/METTL8/TRMT10B/METTL15/MRM2/DIMT1/FTSJ3/NOP2/TRMT1L/PCIF1/TRMT12/TRMT61A/METTL14/CMTR2/ZC3H13/MRM3/MEPCE/TFB1M/MRM1/METTL1/TRMT10C
GO:0055001	BP	GO:0055001	muscle cell development	55	0.458668283849	1.6466998684471	0.00523982265215639	0.00523982265215639	0.0831017487289364	1344	tags=44%, list=24%, signal=33%	ACTC1/RYR1/PI16/ACTA1/WFIKKN2/MYBPC3/MYH3/CAPN3/HAMP/MYBPC2/NEB/ALPK3/LMOD1/LRRC10/MYOM1/MYOZ1/TMOD4/KLHL41/MYOG/LMOD2/SYNPO2L/MYOM3/LDB3/LMOD3
GO:0008420	MF	GO:0008420	RNA polymerase II CTD heptapeptide repeat phosphatase activity	4	-0.804767103347889	-1.92516872601479	0.00530255770430443	0.00530255770430443	0.083869112230603	1078	tags=100%, list=20%, signal=80%	RPAP2/CTDSP1/CTDSPL
GO:0030261	BP	GO:0030261	chromosome condensation	15	-0.46968895775182	-2.15574463496486	0.00531443755535872	0.00531443755535872	0.083869112230603	1688	tags=80%, list=31%, signal=56%	PHF13/NIPBL/CDCA5/CHMP1A/SMC4/PHF23/CDK1/SMC2/NUSAP1/TOP2A/CCNB1/NCAPG
GO:0042379	MF	GO:0042379	chemokine receptor binding	20	0.580331504621258	1.78658905583742	0.00532319391634981	0.00532319391634981	0.083869112230603	1255	tags=60%, list=23%, signal=46%	CXCL11/CCL7/PF4/CXCL10/PF4V1/CXCL3/CXCL8/CCL17/S100A14/CCL20/CCL5/CCL22
GO:0050777	BP	GO:0050777	negative regulation of immune response	45	0.479324264661514	1.68405221295166	0.00537852648670591	0.00537852648670591	0.083869112230603	1086	tags=38%, list=20%, signal=31%	DHX58/IFNL1/BST2/PTPN6/IFNB1/C4BPB/LGALS9/TBX21/FCRLB/IL10/TNFAIP3/IFI16/CEACAM1/BCL6/SERPINB9/NLRC5/TNF
GO:0032502	BP	GO:0032502	developmental process	1687	0.282477535357296	1.16479230043409	0.0053994600539946	0.0053994600539946	0.083869112230603	1238	tags=25%, list=23%, signal=28%	OTOR/SLC6A3/ACTC1/IL17F/KLHL10/IFNL1/COL2A1/MYOC/TBR1/SHCBP1L/GREM1/CPNE9/LEFTY2/TAGLN3/SEMA4A/COL10A1/PTPN22/GCNT3/NME5/DDX4/TACSTD2/NFE2/RYR1/TLX2/CATSPERD/KRT28/OVOL1/PTPN6/NUP210L/PRICKLE1/FAP/SEMG1/ST14/MYBPHL/OXT/PI16/CSF1R/AMHR2/KRT27/VANGL2/RGN/TP63/IL13/MYH15/COL14A1/CHRM1/MMP13/TRIM67/NKAPL/VIL1/METTL21C/IFNA5/ARHGEF15/FSTL4/IFNB1/ETV3L/MSH4/HOXB1/OAS2/CCDC62/UCMA/POU4F1/NMRK2/RGMA/GHRH…
GO:0006977	BP	GO:0006977	DNA damage response, signal transduction by p53 class mediator resulting in cell cycle arrest	18	-0.382200999358711	-1.9188156906738	0.00541125541125541	0.00541125541125541	0.083869112230603	1909	tags=78%, list=35%, signal=51%	TFDP1/RPL26/MUC1/PLK2/CNOT10/CNOT11/CNOT2/CDC25C/SFN/CDK1/ARID3A/CCNB1/PCNA/SOX4
GO:0072413	BP	GO:0072413	signal transduction involved in mitotic cell cycle checkpoint	18	-0.382200999358711	-1.9188156906738	0.00541125541125541	0.00541125541125541	0.083869112230603	1909	tags=78%, list=35%, signal=51%	TFDP1/RPL26/MUC1/PLK2/CNOT10/CNOT11/CNOT2/CDC25C/SFN/CDK1/ARID3A/CCNB1/PCNA/SOX4
GO:0072431	BP	GO:0072431	signal transduction involved in mitotic G1 DNA damage checkpoint	18	-0.382200999358711	-1.9188156906738	0.00541125541125541	0.00541125541125541	0.083869112230603	1909	tags=78%, list=35%, signal=51%	TFDP1/RPL26/MUC1/PLK2/CNOT10/CNOT11/CNOT2/CDC25C/SFN/CDK1/ARID3A/CCNB1/PCNA/SOX4
GO:1902400	BP	GO:1902400	intracellular signal transduction involved in G1 DNA damage checkpoint	18	-0.382200999358711	-1.9188156906738	0.00541125541125541	0.00541125541125541	0.083869112230603	1909	tags=78%, list=35%, signal=51%	TFDP1/RPL26/MUC1/PLK2/CNOT10/CNOT11/CNOT2/CDC25C/SFN/CDK1/ARID3A/CCNB1/PCNA/SOX4
GO:1902402	BP	GO:1902402	signal transduction involved in mitotic DNA damage checkpoint	18	-0.382200999358711	-1.9188156906738	0.00541125541125541	0.00541125541125541	0.083869112230603	1909	tags=78%, list=35%, signal=51%	TFDP1/RPL26/MUC1/PLK2/CNOT10/CNOT11/CNOT2/CDC25C/SFN/CDK1/ARID3A/CCNB1/PCNA/SOX4
GO:1902403	BP	GO:1902403	signal transduction involved in mitotic DNA integrity checkpoint	18	-0.382200999358711	-1.9188156906738	0.00541125541125541	0.00541125541125541	0.083869112230603	1909	tags=78%, list=35%, signal=51%	TFDP1/RPL26/MUC1/PLK2/CNOT10/CNOT11/CNOT2/CDC25C/SFN/CDK1/ARID3A/CCNB1/PCNA/SOX4
GO:0097529	BP	GO:0097529	myeloid leukocyte migration	63	0.445620232268018	1.61880725171621	0.00542931831892218	0.00542931831892218	0.083869112230603	1667	tags=56%, list=30%, signal=39%	GREM1/CXCL11/CCL7/PF4/CXCL10/PF4V1/CXCL3/CXCL8/CCL17/CD200R1/AZU1/IL6/S100A14/PRTN3/VAV1/CCL20/C3AR1/PTGER4/PLA2G7/BST1/CCL5/IL1B/CCL22/CD74/SLAMF8/STAP1/C5AR1/IL23A/AIF1/CXCL2/ITGB2/PECAM1/TRPV4/C5AR2/FCER1G
GO:0002020	MF	GO:0002020	protease binding	36	0.504068594797332	1.71985528949771	0.00543757053452344	0.00543757053452344	0.083869112230603	1086	tags=42%, list=20%, signal=34%	SLC6A3/RYR1/FAP/PDZD3/ELANE/SERPINC1/NLRP7/CSTA/CDK5R1/SEMG2/TNFAIP3/SERPINB9/BCL2L10/SERPINF2/TNF
GO:0010466	BP	GO:0010466	negative regulation of peptidase activity	54	0.462809059452892	1.65812696127859	0.00544354838709677	0.00544354838709677	0.083869112230603	1080	tags=39%, list=20%, signal=32%	BST2/PI16/VIL1/CD27/WFIKKN2/SERPINC1/DPEP1/IFI6/HRG/ITIH2/NLRP7/CSTA/PI3/RENBP/KLF4/SERPINB11/SPOCK2/IFI16/SERPINB9/A2ML1/SERPINF2
GO:0032543	BP	GO:0032543	mitochondrial translation	42	-0.54697790740622	-4.24735194047031	0.00546448087431694	0.00546448087431694	0.083869112230603	1833	tags=88%, list=33%, signal=59%	TARS2/AARS2/MRPL11/MRPS26/TSFM/MRPS23/LRPPRC/MRPL32/MRPS28/MRPL34/WARS2/MRPL36/NOA1/MRPL15/RCC1L/MRPL14/GFM1/MRPS18A/MRPS9/MRPL16/MRPL12/MRPS31/RPUSD3/MRPL46/MRPL1/MRPL50/CDK5RAP1/MRPS17/MRPL18/MRPL39/MRPS30/MRPL2/TRMT10C/RPUSD4/MRPS22/MALSU1/MRPL27
GO:0050684	BP	GO:0050684	regulation of mRNA processing	42	-0.286626528806156	-2.2256908859227	0.00546448087431694	0.00546448087431694	0.083869112230603	1784	tags=74%, list=32%, signal=50%	SFSWAP/SRSF1/SRSF2/CPSF4/RBM5/RBM17/ZBTB7A/RBM4B/SREK1/THRAP3/SAFB/NSRP1/SRSF4/PTCD2/RBM25/HNRNPU/DHX36/SRSF3/CELF1/SRPK2/IWS1/CDK9/CDK11B/RNF20/BARD1/LEO1/DYRK1A/CCNB1/CWC22/ZC3H14/SRSF5
GO:0050821	BP	GO:0050821	protein stabilization	42	-0.263733428633978	-2.04792309654201	0.00546448087431694	0.00546448087431694	0.083869112230603	2525	tags=81%, list=46%, signal=44%	CHP1/OTUD3/IGF1/TBRG1/BAG3/MDM4/USP33/ZSWIM7/CAMLG/MTMR9/GAPDH/ZNF207/SUGT1/WDR81/SYVN1/ATP1B1/NAPG/PIM1/STXBP4/MUL1/USP7/CCNH/WFS1/SMAD3/GNAQ/GTPBP4/BAG2/PLPP3/FBXW7/USP27X/NAA15/FKBPL/SOX4/PDCD10
GO:0018023	BP	GO:0018023	peptidyl-lysine trimethylation	13	-0.516672923353154	-2.20974414874219	0.00550314465408805	0.00550314465408805	0.084302558855687	1315	tags=77%, list=24%, signal=59%	KMT2A/PWP1/OGT/KMT5B/IWS1/BRD4/EEF2KMT/ATRX/SUV39H1/KMT5C
GO:0042531	BP	GO:0042531	positive regulation of tyrosine phosphorylation of STAT protein	28	0.526212462543074	1.72834667691093	0.00554683411826269	0.00554683411826269	0.0847842877634338	1523	tags=61%, list=28%, signal=44%	IFNL1/CSF1R/IL13/HCLS1/OSM/IL6/IL15/IL4/TNF/HPX/CCL5/IL31RA/PARP9/CSF2/CTF1/IL23A/PECAM1
GO:0045683	BP	GO:0045683	negative regulation of epidermis development	5	0.798111259126229	1.70399020181328	0.00555555555555556	0.00555555555555556	0.0847842877634338	437	tags=60%, list=8%, signal=55%	TP63/CDSN/DKK4
GO:0008094	MF	GO:0008094	DNA-dependent ATPase activity	26	-0.345521534055511	-2.10082362241521	0.00568181818181818	0.00568181818181818	0.0852711257068474	1642	tags=73%, list=30%, signal=52%	RAD17/CHD6/POLQ/RAD51C/XRCC3/CCNH/DHX36/DDX11/DSCC1/RFC4/CHTF18/RAD18/TOP2A/RAD54L/ATRX/RFC3/MSH2/SMARCA4/PIF1
GO:0030162	BP	GO:0030162	regulation of proteolysis	178	0.36326333100471	1.41311880870323	0.0056994300569943	0.0056994300569943	0.0852711257068474	1187	tags=32%, list=22%, signal=26%	BST2/PRICKLE1/SEMG1/PI16/RGN/TP63/TRIM67/VIL1/CFI/RFPL1/CD27/C4BPB/WFIKKN2/SERPINC1/KLKB1/LGALS9/NLRP2/CAPN3/LCK/ADRA2A/DPEP1/IFI6/HRG/ITIH2/CNTN2/NLRP7/ECSCR/CSTA/PI3/CFHR5/RENBP/C1S/CFB/IL10/F2/CPN1/KLF4/SHH/SERPINB11/SEMG2/SPOCK2/NLRC4/IFI16/C3AR1/SERPINB9/BCL2L10/A2ML1/CFP/SERPINF2/TNF/NLRP12/APOE/IL1B/C1R/TNFRSF1B/CPN2/RNF180
GO:0007094	BP	GO:0007094	mitotic spindle assembly checkpoint	16	-0.419865734547913	-1.99205952621571	0.00570342205323194	0.00570342205323194	0.0852711257068474	1258	tags=81%, list=23%, signal=63%	BUB1/PSMG2/CDT1/XRCC3/BUB3/TPR/MAD1L1/NDC80/BUB1B/CCNB1/AURKB/TTK/CENPF
GO:0010494	CC	GO:0010494	cytoplasmic stress granule	16	-0.432159558702066	-2.05038776666208	0.00570342205323194	0.00570342205323194	0.0852711257068474	1505	tags=75%, list=27%, signal=55%	VCP/LARP4B/LARP1/ATXN2/TARDBP/DHX36/PABPC1L/GIGYF2/LSM14A/PUM2/RPTOR/C9orf72
GO:0031577	BP	GO:0031577	spindle checkpoint	16	-0.419865734547913	-1.99205952621571	0.00570342205323194	0.00570342205323194	0.0852711257068474	1258	tags=81%, list=23%, signal=63%	BUB1/PSMG2/CDT1/XRCC3/BUB3/TPR/MAD1L1/NDC80/BUB1B/CCNB1/AURKB/TTK/CENPF
GO:0045841	BP	GO:0045841	negative regulation of mitotic metaphase/anaphase transition	16	-0.419865734547913	-1.99205952621571	0.00570342205323194	0.00570342205323194	0.0852711257068474	1258	tags=81%, list=23%, signal=63%	BUB1/PSMG2/CDT1/XRCC3/BUB3/TPR/MAD1L1/NDC80/BUB1B/CCNB1/AURKB/TTK/CENPF
GO:0071173	BP	GO:0071173	spindle assembly checkpoint	16	-0.419865734547913	-1.99205952621571	0.00570342205323194	0.00570342205323194	0.0852711257068474	1258	tags=81%, list=23%, signal=63%	BUB1/PSMG2/CDT1/XRCC3/BUB3/TPR/MAD1L1/NDC80/BUB1B/CCNB1/AURKB/TTK/CENPF
GO:0071174	BP	GO:0071174	mitotic spindle checkpoint	16	-0.419865734547913	-1.99205952621571	0.00570342205323194	0.00570342205323194	0.0852711257068474	1258	tags=81%, list=23%, signal=63%	BUB1/PSMG2/CDT1/XRCC3/BUB3/TPR/MAD1L1/NDC80/BUB1B/CCNB1/AURKB/TTK/CENPF
GO:1902100	BP	GO:1902100	negative regulation of metaphase/anaphase transition of cell cycle	16	-0.419865734547913	-1.99205952621571	0.00570342205323194	0.00570342205323194	0.0852711257068474	1258	tags=81%, list=23%, signal=63%	BUB1/PSMG2/CDT1/XRCC3/BUB3/TPR/MAD1L1/NDC80/BUB1B/CCNB1/AURKB/TTK/CENPF
GO:1905819	BP	GO:1905819	negative regulation of chromosome separation	16	-0.419865734547913	-1.99205952621571	0.00570342205323194	0.00570342205323194	0.0852711257068474	1258	tags=81%, list=23%, signal=63%	BUB1/PSMG2/CDT1/XRCC3/BUB3/TPR/MAD1L1/NDC80/BUB1B/CCNB1/AURKB/TTK/CENPF
GO:2000816	BP	GO:2000816	negative regulation of mitotic sister chromatid separation	16	-0.419865734547913	-1.99205952621571	0.00570342205323194	0.00570342205323194	0.0852711257068474	1258	tags=81%, list=23%, signal=63%	BUB1/PSMG2/CDT1/XRCC3/BUB3/TPR/MAD1L1/NDC80/BUB1B/CCNB1/AURKB/TTK/CENPF
GO:0006544	BP	GO:0006544	glycine metabolic process	4	0.836963889541457	1.663769449252	0.0057386698057681	0.0057386698057681	0.0855466075722636	553	tags=75%, list=10%, signal=68%	AGXT2/GLDC/BAAT
GO:0005720	CC	GO:0005720	nuclear heterochromatin	12	-0.530499884242234	-2.19025642981485	0.00574300071787509	0.00574300071787509	0.0855466075722636	1460	tags=83%, list=27%, signal=61%	DNMT3A/CBX1/CBX3/CENPA/CENPB/CENPC/EME1/EED/ATRX/KMT5C
GO:0002521	BP	GO:0002521	leukocyte differentiation	174	0.364585495764996	1.41651151184543	0.0057994200579942	0.0057994200579942	0.0858691172319071	1086	tags=30%, list=20%, signal=25%	IFNL1/SEMA4A/PTPN22/PTPN6/CSF1R/IFNA5/IFNB1/POU4F1/PSMB11/EGR3/CD27/TLR9/PF4/CD79A/LGALS9/SPI1/HCLS1/MT1G/TBX21/LCK/DHRS2/BATF2/LILRB2/ADGRG3/TMEM178A/C17orf99/IL6/LAG3/EFNA2/IL10/SHH/PRTN3/IL15/LILRB3/IL4/VAV1/CLEC4E/IHH/IKZF1/IFI16/CEACAM1/IRF7/PTGER4/HLA-DOA/IL34/CD8A/THEMIS/BCL6/PRDM1/BTK/FES/FZD9/TNF
GO:0070064	MF	GO:0070064	proline-rich region binding	9	-0.593698779821526	-2.12752822717525	0.00583244962884411	0.00583244962884411	0.0858691172319071	2241	tags=100%, list=41%, signal=59%	GHR/ABL1/CSK/CCND1/WBP4/GIGYF2/PRPF40A/BAIAP2
GO:0070129	BP	GO:0070129	regulation of mitochondrial translation	9	-0.59525514036454	-2.13310546785599	0.00583244962884411	0.00583244962884411	0.0858691172319071	1698	tags=89%, list=31%, signal=62%	TSFM/LRPPRC/RCC1L/RPUSD3/CDK5RAP1/TRMT10C/RPUSD4/MALSU1
GO:0006474	BP	GO:0006474	N-terminal protein amino acid acetylation	3	-0.892486810987812	-1.87433023857286	0.00584958217270195	0.00584958217270195	0.0858691172319071	595	tags=100%, list=11%, signal=89%	NAA15/SOX4
GO:0008315	BP	GO:0008315	G2/MI transition of meiotic cell cycle	3	-0.895033654720757	-1.87967891842203	0.00584958217270195	0.00584958217270195	0.0858691172319071	581	tags=100%, list=11%, signal=89%	CDC25C/CDC25B
GO:0018206	BP	GO:0018206	peptidyl-methionine modification	3	-0.892486810987812	-1.87433023857286	0.00584958217270195	0.00584958217270195	0.0858691172319071	595	tags=100%, list=11%, signal=89%	NAA15/PDF
GO:0110030	BP	GO:0110030	regulation of G2/MI transition of meiotic cell cycle	3	-0.895033654720757	-1.87967891842203	0.00584958217270195	0.00584958217270195	0.0858691172319071	581	tags=100%, list=11%, signal=89%	CDC25C/CDC25B
GO:0110032	BP	GO:0110032	positive regulation of G2/MI transition of meiotic cell cycle	3	-0.895033654720757	-1.87967891842203	0.00584958217270195	0.00584958217270195	0.0858691172319071	581	tags=100%, list=11%, signal=89%	CDC25C/CDC25B
GO:0072376	BP	GO:0072376	protein activation cascade	33	0.511757938162874	1.72291454127358	0.00588964662120273	0.00588964662120273	0.0860169657542516	2085	tags=79%, list=38%, signal=49%	CFI/C4BPB/SERPINC1/KLKB1/CFHR5/C1S/CFB/F2/CPN1/C3AR1/CFP/IL1B/C1R/CPN2/C5AR1/GP5/MASP2/C5AR2/COLEC11/FCN1/FGB/C5/KNG1/C7/CR1/GP1BA
GO:0048027	MF	GO:0048027	mRNA 5'-UTR binding	10	-0.558469945355191	-2.1106865766554	0.00589622641509434	0.00589622641509434	0.0860169657542516	2435	tags=100%, list=44%, signal=56%	RPS13/RPS3A/RPS14/RPL26/MYH10/LARP1/DHX36/SYNCRIP/GNL3
GO:0051346	BP	GO:0051346	negative regulation of hydrolase activity	110	0.391729309139321	1.48495932596212	0.00590118023604721	0.00590118023604721	0.0860169657542516	1086	tags=31%, list=20%, signal=25%	BST2/PI16/RGN/VIL1/SAG/SPOCD1/CD27/TLR9/PPP1R27/WFIKKN2/SERPINC1/TSKS/PPP1R14D/DPEP1/IFI6/IFIT1/HRG/ITIH2/NLRP7/CSTA/PI3/PPP1R36/RENBP/KLF4/SERPINB11/MRLN/GNAT1/MYOZ1/SPOCK2/IFI16/SERPINB9/A2ML1/SERPINF2/TNF
GO:0000462	BP	GO:0000462	maturation of SSU-rRNA from tricistronic rRNA transcript (SSU-rRNA, 5.8S rRNA, LSU-rRNA)	14	-0.467629645071637	-2.07504561785567	0.00590219224283305	0.00590219224283305	0.0860169657542516	2429	tags=93%, list=44%, signal=52%	RPS19/RPS14/RPS16/NOP14/DCAF13/BTRC/NGDN/PWP2/RRP36/UTP3/MRPS9/RCL1/RRS1
GO:0099122	MF	GO:0099122	RNA polymerase II C-terminal domain binding	4	-0.801491994177584	-1.91733399007351	0.00592638802245789	0.00592638802245789	0.0862142475663886	1096	tags=100%, list=20%, signal=80%	HNRNPU/BRD4/LEO1
GO:0030224	BP	GO:0030224	monocyte differentiation	13	0.634555871341433	1.77123030728462	0.00595647193585338	0.00595647193585338	0.0863413136296875	1341	tags=69%, list=24%, signal=52%	CSF1R/MT1G/IFI16/IRF7/IL34/FES/IL31RA/CD74/CSF2
GO:1903131	BP	GO:1903131	mononuclear cell differentiation	13	0.634555871341433	1.77123030728462	0.00595647193585338	0.00595647193585338	0.0863413136296875	1341	tags=69%, list=24%, signal=52%	CSF1R/MT1G/IFI16/IRF7/IL34/FES/IL31RA/CD74/CSF2
GO:0002683	BP	GO:0002683	negative regulation of immune system process	134	0.37926607540661	1.45341786018928	0.006000600060006	0.006000600060006	0.0868253664647135	1086	tags=32%, list=20%, signal=26%	DHX58/IFNL1/BST2/GREM1/PTPN22/PTPN6/IFNB1/TLR9/PF4/C4BPB/LGALS9/TBX21/FCRLB/TNFAIP8L2/LILRB2/GBP1/CD200R1/TMEM178A/LAG3/GPNMB/HOXB8/IL10/SHH/CD14/CD274/LILRB3/TNFAIP3/IL4/SLA2/IHH/IFI16/CEACAM1/MILR1/IDO1/PTGER4/HLA-DOA/CD22/BCL6/SERPINB9/NLRC5/MIXL1/BTK/TNF
GO:0048665	BP	GO:0048665	neuron fate specification	8	0.705214580728722	1.72189748660735	0.00604610152412143	0.00604610152412143	0.0873275265250922	853	tags=62%, list=16%, signal=53%	POU4F1/TLX3/LHX3/FEV/DMRTA2
GO:0060379	BP	GO:0060379	cardiac muscle cell myoblast differentiation	3	0.882249681274111	1.61205183230461	0.00608234560199626	0.00608234560199626	0.0876944246284628	84	tags=67%, list=2%, signal=66%	GREM1/PRICKLE1
GO:0005844	CC	GO:0005844	polysome	27	-0.334181323197114	-2.0829888525964	0.00609756097560976	0.00609756097560976	0.0877573675530724	3285	tags=96%, list=60%, signal=39%	RPS21/RPS29/RPL30/RPS4Y1/RPL39/PNPT1/BTF3/RPL41/RPL36A/RPL32/RPL38/RPL31/RPS4X/RPS23/RPL19/RPL10A/RPL18A/RPS28/FXR1/LARP4B/MYH10/LARP1/ATXN2/MCRS1/DIS3L2/NAA30
GO:0007095	BP	GO:0007095	mitotic G2 DNA damage checkpoint	3	-0.889212297616882	-1.86745336448107	0.00612813370473538	0.00612813370473538	0.0880407205519055	613	tags=100%, list=11%, signal=89%	FOXN3/CDK1
GO:0048729	BP	GO:0048729	tissue morphogenesis	176	0.363631089831495	1.41379364084532	0.0061993800619938	0.0061993800619938	0.088489060273198	996	tags=26%, list=18%, signal=22%	ACTC1/GCNT3/TACSTD2/TLX2/PRICKLE1/ST14/CSF1R/KRT27/VANGL2/TP63/COL14A1/POU4F1/LGR5/PSMB11/KLHL3/ADAMTS12/MATN4/ACTA1/CXCL10/MYBPC3/VIT/SOX10/FRZB/MYBPC2/TRIM15/SEMA3E/KDF1/TBX4/EYA2/ESR1/RSPO2/CHRD/ACTG2/KRT17/TRIM71/IL10/KLF4/SHH/PLEKHA4/MYOM1/HEY1/NOTCH4/IHH/CEACAM1/FGF7/CA9
GO:0015629	CC	GO:0015629	actin cytoskeleton	157	0.36898025523222	1.42681341208337	0.0062	0.0062	0.088489060273198	1473	tags=38%, list=27%, signal=28%	ACTC1/MYO1A/GYS2/ACTL7B/VANGL2/MYH15/VIL1/AVIL/ACTA1/MYBPC3/BIN2/MYH3/ARHGAP6/HCLS1/TNNC2/DDR2/SMTNL1/MYBPC2/GBP1/MYO1G/FSCN3/SMTNL2/NEB/CATIP/MPP4/GMFG/ACTG2/LMOD1/ESPNL/MYOZ3/DCDC2B/MOBP/MYOM1/MYOZ1/MYO1H/TMOD4/RINL/RND1/GAS2/GBP2/ARC/GDPD2/SPTBN5/LMOD2/FERMT3/SYNPO2L/MYOM3/ACTA2/PSTPIP2/MYH7B/LDB3/MYO3B/FBLIM1/LMOD3/CORIN/TNNI1/SPECC1/AIF1/POU6F1
GO:0043486	BP	GO:0043486	histone exchange	15	-0.467730301911959	-2.14675493710453	0.00620017714791851	0.00620017714791851	0.088489060273198	1618	tags=80%, list=29%, signal=57%	CENPI/CENPP/RSF1/CENPO/CENPA/MIS18A/NASP/CENPQ/CENPT/CENPC/OIP5/DMAP1
GO:0004175	MF	GO:0004175	endopeptidase activity	104	0.395451000868233	1.49312640581599	0.00620310155077539	0.00620310155077539	0.088489060273198	1181	tags=35%, list=21%, signal=28%	FAP/ST14/MMP13/CFI/PSMB11/ELANE/ADAMTS12/KLKB1/CTSW/CAPN3/MMP23B/HP/CELA2A/TMPRSS12/PRSS12/PYDC1/MMP21/AZU1/ADAMTS18/RHBDL3/KLK4/C1S/CFB/F2/MEP1A/MMP25/PRTN3/PGC/CTRB1/USP18/GZMM/TMPRSS9/HPR/C1R/MEP1B/KLK14
GO:0002922	BP	GO:0002922	positive regulation of humoral immune response	7	0.730566175131986	1.71542276390104	0.00621922777921741	0.00621922777921741	0.0885629100361501	1487	tags=100%, list=27%, signal=73%	PGC/LTA/TNF/HPX/IL1B/KLK7/PTPRC
GO:0008080	MF	GO:0008080	N-acetyltransferase activity	20	-0.363436339775565	-1.934450447281	0.00627352572145546	0.00627352572145546	0.0891791169062321	2385	tags=85%, list=43%, signal=48%	SAT1/TAF1L/TAF10/MEAF6/KAT8/RSF1/MCRS1/KAT7/OGT/KANSL3/NAT10/GTF2B/DPF3/NAA30/TADA1/NAA15/KAT6B
GO:0009303	BP	GO:0009303	rRNA transcription	9	-0.591121953661518	-2.1182941330887	0.0063626723223754	0.0063626723223754	0.0902876715145569	1226	tags=78%, list=22%, signal=61%	PWP1/IPPK/TCOF1/DDX11/BRF1/NOL11/SMARCA4
GO:0034707	CC	GO:0034707	chloride channel complex	9	0.691469446656838	1.74490846341775	0.00640709709216363	0.00640709709216363	0.0903290120234921	1041	tags=78%, list=19%, signal=63%	CLCN1/TTYH2/BEST4/CLIC2/CLIC6/BEST1/BEST3
GO:0000779	CC	GO:0000779	condensed chromosome, centromeric region	44	-0.435918981221113	-3.41910911011578	0.00641025641025641	0.00641025641025641	0.0903290120234921	1420	tags=70%, list=26%, signal=53%	DSN1/NDEL1/SPOUT1/NUP85/BUB1/PINX1/CENPO/CDT1/CBX3/CENPA/INCENP/KMT5B/HNRNPU/CENPT/CENPB/BUB3/NUF2/MAD1L1/CENPC/KNTC1/NDC80/BUB1B/CCNB1/ATRX/SGO2/KNSTRN/CENPE/NCAPG/AURKB/CENPF/KMT5C
GO:0000910	BP	GO:0000910	cytokinesis	44	-0.253122270293858	-1.98535208976351	0.00641025641025641	0.00641025641025641	0.0903290120234921	1990	tags=75%, list=36%, signal=48%	CFL1/CHMP1B/CHMP5/CENPV/DCTN3/CDC6/SNX18/PLK2/RAB35/MYH9/MYH10/CIT/CHMP6/CDT1/ZFYVE19/CHMP1A/CKAP2/RAB11FIP3/CHMP7/CENPA/IST1/INCENP/PIK3R4/PRPF40A/NUSAP1/PIK3C3/RTKN/CDC25B/KIF20B/KLHDC8B/CALM2/AURKB/SNX33
GO:0140030	MF	GO:0140030	modification-dependent protein binding	44	-0.323813715375515	-2.53981696580282	0.00641025641025641	0.00641025641025641	0.0903290120234921	1759	tags=75%, list=32%, signal=51%	ING4/SPIN4/IKBKG/PHF13/KAT8/BRD7/MLLT3/PHIP/WDR81/VCP/TDRD3/ZRANB1/AGAP3/KMT2A/TRIM24/PWP1/DNAJC2/MTF2/SGF29/ING1/ANKRD13B/BRD4/CBX8/RNF169/KDM5A/RAD18/BRD3/BRD9/ATRX/FAM156B/SPIN2B/SMARCA4/ING2
GO:0006953	BP	GO:0006953	acute-phase response	17	0.600665681649678	1.78452876582613	0.00643372157515252	0.00643372157515252	0.0905019983221455	1160	tags=59%, list=21%, signal=47%	IL22/ORM1/HAMP/HP/PTGER3/IL6/F2/SERPINF2/TNF/IL1B
GO:0010033	BP	GO:0010033	response to organic substance	892	0.294878544254546	1.20492799664783	0.0064993500649935	0.0064993500649935	0.0912664581495067	1145	tags=24%, list=21%, signal=22%	IFNL2/TRIM22/SLC6A3/ACTC1/IFNL3/HSPA6/IL17F/IFNL1/COL2A1/BST2/GCG/GREM1/LEFTY2/MRC1/IL22/GYS2/OAS1/PTPN22/RYR1/MX2/CATSPERD/CHRM5/RXFP1/PTPN6/AMPD1/IFI27/IFIT2/PTGIR/SELPLG/OXT/CSF1R/AMHR2/TP63/IL13/CHRM1/MMP13/VIL1/METTL21C/IFNA5/IFNB1/CXCL11/LY6G6D/OAS2/CCDC62/POU4F1/RGMA/LGR5/CATSPER4/PTPRZ1/PSMB11/IL18RAP/EGR3/CD27/RPE65/TLR9/ELANE/CCL7/SLC30A10/PF4/ADAMTS12/SEL1L2/ACTA1/INA/MGARP/HAS1/WFIKKN…
GO:0045861	BP	GO:0045861	negative regulation of proteolysis	70	0.430137251604335	1.57780053672117	0.00652938221998995	0.00652938221998995	0.091529276618449	1080	tags=36%, list=20%, signal=29%	BST2/PI16/VIL1/CD27/C4BPB/WFIKKN2/SERPINC1/DPEP1/IFI6/HRG/ITIH2/NLRP7/CSTA/PI3/RENBP/IL10/F2/KLF4/SHH/SERPINB11/SPOCK2/IFI16/SERPINB9/A2ML1/SERPINF2
GO:0098656	BP	GO:0098656	anion transmembrane transport	81	0.417750774544697	1.54902677351385	0.00661190142256061	0.00661190142256061	0.092026208416128	1678	tags=51%, list=31%, signal=36%	CLCN1/SLC9C2/SLC9A2/THRSP/SLC7A9/SLC7A8/SLC6A12/SLC1A3/MPC1L/TTYH2/SLC17A8/SLC26A3/SLC16A10/SLC26A5/NTSR1/BEST4/SLC9C1/SLC13A5/CLIC2/SLC6A7/CLIC6/BEST1/SLC26A7/SLC37A2/SLC26A8/BEST3/SLC43A2/SLC26A4/SLC44A4/SLC12A3/SLC6A14/SLC24A4/SLC36A2/SLC36A3/ATP1A2/SLC23A1/PTAFR/SLC1A2/SLC25A18/PER2/SLC24A2
GO:0095500	BP	GO:0095500	acetylcholine receptor signaling pathway	10	0.673838847583035	1.75059748755123	0.00662171923910426	0.00662171923910426	0.092026208416128	615	tags=50%, list=11%, signal=44%	CHRM5/CHRM1/LY6G6D/CHRNB2/CDK5R1
GO:1903831	BP	GO:1903831	signal transduction involved in cellular response to ammonium ion	10	0.673838847583035	1.75059748755123	0.00662171923910426	0.00662171923910426	0.092026208416128	615	tags=50%, list=11%, signal=44%	CHRM5/CHRM1/LY6G6D/CHRNB2/CDK5R1
GO:1905144	BP	GO:1905144	response to acetylcholine	10	0.673838847583035	1.75059748755123	0.00662171923910426	0.00662171923910426	0.092026208416128	615	tags=50%, list=11%, signal=44%	CHRM5/CHRM1/LY6G6D/CHRNB2/CDK5R1
GO:1905145	BP	GO:1905145	cellular response to acetylcholine	10	0.673838847583035	1.75059748755123	0.00662171923910426	0.00662171923910426	0.092026208416128	615	tags=50%, list=11%, signal=44%	CHRM5/CHRM1/LY6G6D/CHRNB2/CDK5R1
GO:0002675	BP	GO:0002675	positive regulation of acute inflammatory response	13	0.630443715263838	1.75975208164386	0.00664375715922108	0.00664375715922108	0.0921741085338174	1667	tags=85%, list=30%, signal=59%	KLKB1/OSM/PTGER3/FFAR3/IL6/BTK/TNF/IL1B/C2CD4A/CREB3L3/FCER1G
GO:0051924	BP	GO:0051924	regulation of calcium ion transport	82	0.416477196496034	1.54492027273969	0.00681157968546529	0.00681157968546529	0.0943406241945121	1545	tags=44%, list=28%, signal=32%	GCG/PTPN6/SEMG1/RGN/IL13/METTL21C/RRAD/CXCL11/MCHR1/TLR9/TRPV3/CXCL10/CAPN3/CALCR/ADRA2A/LILRB2/NPSR1/NTSR1/F2/MRLN/GNB5/CLIC2/BEST1/REM2/APLNR/GEM/GJC2/CCL5/GSTM2/CAMK2B/GPER1/CACNB2/ATP1A2/STAC2/EPPIN/KCNE3
GO:0006390	BP	GO:0006390	mitochondrial transcription	4	-0.798034934497817	-1.90906399102439	0.00686213349968808	0.00686213349968808	0.0943811930365006	1115	tags=100%, list=20%, signal=80%	POLRMT/MRPL12/MTERF1
GO:0010715	BP	GO:0010715	regulation of extracellular matrix disassembly	3	0.879752592323085	1.60748913661384	0.00686213349968808	0.00686213349968808	0.0943811930365006	664	tags=100%, list=12%, signal=88%	FAP/DDR2/IL6
GO:0032982	CC	GO:0032982	myosin filament	10	0.671330880026095	1.74408192122586	0.00686250902961714	0.00686250902961714	0.0943811930365006	865	tags=60%, list=16%, signal=51%	MYH15/MYBPC3/MYH3/MYBPC2/ACTG2/MYOM1
GO:0032155	CC	GO:0032155	cell division site part	19	-0.362484021305179	-1.87086038160247	0.00687285223367698	0.00687285223367698	0.0943811930365006	3105	tags=95%, list=56%, signal=41%	PLEKHG6/ICAM2/RAB21/PSD/RAB11FIP4/DCTN3/RALA/MYH9/MYH10/CIT/ARF6/ZFYVE19/RAB11FIP3/TUBGCP3/CENPC/RTKN/KLHDC8B/RDX
GO:0045839	BP	GO:0045839	negative regulation of mitotic nuclear division	19	-0.370808504871224	-1.91382488647895	0.00687285223367698	0.00687285223367698	0.0943811930365006	1258	tags=74%, list=23%, signal=57%	BUB1/PSMG2/CDT1/XRCC3/BUB3/TPR/MAD1L1/NDC80/BUB1B/CCNB1/ATRX/AURKB/TTK/CENPF
GO:0032404	MF	GO:0032404	mismatch repair complex binding	3	-0.885210114607968	-1.85904829614666	0.00696378830083565	0.00696378830083565	0.0951424340913023	635	tags=100%, list=12%, signal=89%	PCNA/MSH2
GO:0032405	MF	GO:0032405	MutLalpha complex binding	3	-0.885210114607968	-1.85904829614666	0.00696378830083565	0.00696378830083565	0.0951424340913023	635	tags=100%, list=12%, signal=89%	PCNA/MSH2
GO:0007154	BP	GO:0007154	cell communication	1687	0.280658087527297	1.15728983189002	0.006999300069993	0.006999300069993	0.0951424340913023	2089	tags=42%, list=38%, signal=37%	DHX58/IFNL2/TRIM22/IFNL3/NCR3/IL17F/IFNL1/ADRA1D/COL2A1/MYOC/BST2/GCG/MUC20/GREM1/TAC3/LEFTY2/IL22/SEMA4A/OAS1/CLCN1/PTPN22/NME5/DLGAP1/ADORA3/BTN1A1/MX2/CHRM5/MAP3K19/RXFP1/PTPN6/GPR151/PRICKLE1/GRK7/IFI27/IFIT2/PTGIR/OXT/CSF1R/MIA/AMHR2/ENDOU/PDE6G/CPLX4/VANGL2/RGN/TP63/IL13/CHRM1/TRIM67/NKAPL/ARHGAP30/VIL1/METTL21C/IFNA5/GRM2/ARHGEF15/FSTL4/PHF24/RRAD/IFNB1/CXCL11/LY6G6D/OAS2/SAG/POU4F1/RGMA/P…
GO:0050817	BP	GO:0050817	coagulation	99	0.399171713358043	1.50107554729356	0.00700350175087544	0.00700350175087544	0.0951424340913023	1228	tags=34%, list=22%, signal=27%	NFE2/PTPN6/FAP/SEMG1/F13B/IFNA5/IFNB1/PF4/C4BPB/SERPINC1/KLKB1/PF4V1/HNF4A/LCK/ADRA2A/HRG/ADAMTS18/IL6/ABAT/F2/SHH/SEMG2/PRTN3/AK3/VAV1/CD36/MPL/CEACAM1/ADRA2B/TBXA2R/SERPINF2/APOE/CYP4F11/FERMT3
GO:0043981	BP	GO:0043981	histone H4-K5 acetylation	7	-0.646641179683233	-2.01342103830682	0.00700525394045534	0.00700525394045534	0.0951424340913023	1949	tags=100%, list=35%, signal=65%	ING4/KAT8/MCRS1/KAT7/OGT/KANSL3
GO:0043982	BP	GO:0043982	histone H4-K8 acetylation	7	-0.646641179683233	-2.01342103830682	0.00700525394045534	0.00700525394045534	0.0951424340913023	1949	tags=100%, list=35%, signal=65%	ING4/KAT8/MCRS1/KAT7/OGT/KANSL3
GO:0030449	BP	GO:0030449	regulation of complement activation	19	0.576786227529115	1.75547305325956	0.00701062547924198	0.00701062547924198	0.0951424340913023	2043	tags=89%, list=37%, signal=56%	CFI/C4BPB/CFHR5/C1S/CFB/F2/CPN1/C3AR1/CFP/IL1B/C1R/CPN2/C5AR1/C5AR2/C5/C7/CR1
GO:0034062	MF	GO:0034062	5'-3' RNA polymerase activity	13	-0.497802682273861	-2.12903853610876	0.00707547169811321	0.00707547169811321	0.0953294217240272	2193	tags=92%, list=40%, signal=56%	POLR2E/POLR2G/POLR2A/PRIM2/MED20/TRNT1/POLRMT/POLR2D/TERT/PRIM1/MED21/POLR3B
GO:0097747	MF	GO:0097747	RNA polymerase activity	13	-0.497802682273861	-2.12903853610876	0.00707547169811321	0.00707547169811321	0.0953294217240272	2193	tags=92%, list=40%, signal=56%	POLR2E/POLR2G/POLR2A/PRIM2/MED20/TRNT1/POLRMT/POLR2D/TERT/PRIM1/MED21/POLR3B
GO:0048469	BP	GO:0048469	cell maturation	50	0.464008707102481	1.64915234370996	0.00707642539425799	0.00707642539425799	0.0953294217240272	1098	tags=40%, list=20%, signal=32%	MYOC/CATSPERD/SEMG1/CATSPER4/SOX10/CNTN2/SLC26A3/TDRD5/FEV/EFCAB9/SEMG2/IL15/SRRM4/SLFN14/IHH/SCARF1/SLC26A8/BTK/RND1/NPR2
GO:0002829	BP	GO:0002829	negative regulation of type 2 immune response	5	0.788020937221007	1.68244707801565	0.00708333333333333	0.00708333333333333	0.0953294217240272	340	tags=60%, list=6%, signal=56%	IFNL1/IFNB1/TBX21
GO:0070942	BP	GO:0070942	neutrophil mediated cytotoxicity	5	0.78770083168873	1.68176364361436	0.00708333333333333	0.00708333333333333	0.0953294217240272	850	tags=80%, list=15%, signal=68%	ELANE/AZU1/F2/DNASE1L3
GO:0070664	BP	GO:0070664	negative regulation of leukocyte proliferation	24	0.54336024178096	1.73717418129894	0.00712462781794981	0.00712462781794981	0.0957258964034382	1059	tags=50%, list=19%, signal=41%	GREM1/PTPN6/LGALS9/LILRB2/GPNMB/IL10/SHH/CD274/TNFAIP3/IHH/IDO1/BTK
GO:0045596	BP	GO:0045596	negative regulation of cell differentiation	203	0.35246106014381	1.3791066829554	0.0071992800719928	0.0071992800719928	0.0965685049719694	1160	tags=30%, list=21%, signal=24%	IFNL1/GREM1/SEMA4A/TACSTD2/TLX2/PRICKLE1/PI16/TP63/IL13/FSTL4/IFNB1/UCMA/NMRK2/RGMA/PF4/ADAMTS12/CXCL10/CDSN/SOX10/TBX21/LDLRAD4/FRZB/FGF23/NR2E1/GBP1/CNTN2/SEMA3E/CCL17/TMEM178A/TLX3/TNN/CDK5R1/SEMA5B/ANKRD2/IL6/CHRD/LAG3/HOXB8/F2/SHH/SEMA4F/S100B/LILRB3/IL4/HEY1/NOTCH4/DACT3/IHH/CEACAM1/BCL6/CD38/EFNB2/MIXL1/TNF/NPR2/IAPP/SKOR1/GPR37L1/APOE/IL1B
GO:0008354	BP	GO:0008354	germ cell migration	3	-0.88466436237948	-1.8579021504647	0.00724233983286908	0.00724233983286908	0.0967287892405377	638	tags=100%, list=12%, signal=88%	PLPP3/PLPP1
GO:0045945	BP	GO:0045945	positive regulation of transcription by RNA polymerase III	3	-0.880844096780062	-1.84987913069095	0.00724233983286908	0.00724233983286908	0.0967287892405377	659	tags=100%, list=12%, signal=88%	ZC3H8/RPTOR
GO:0022408	BP	GO:0022408	negative regulation of cell-cell adhesion	57	0.447618084581588	1.61215765432695	0.00724710619023654	0.00724710619023654	0.0967287892405377	1013	tags=37%, list=18%, signal=30%	IFNL1/PTPN22/PTPN6/IFNB1/LGALS9/CDSN/TBX21/TNFAIP8L2/LILRB2/ADAMTS18/ABAT/LAG3/GPNMB/IL10/KLF4/SHH/CD274/IHH/CEACAM1/IDO1/BCL6
GO:0046427	BP	GO:0046427	positive regulation of JAK-STAT cascade	33	0.503796805456813	1.6961121210639	0.00733622649307708	0.00733622649307708	0.0974502434822444	1523	tags=58%, list=28%, signal=42%	IFNL1/CSF1R/IL13/HCLS1/OSM/IL6/IL10/F2/IL15/IL4/TNF/HPX/CCL5/IL31RA/PARP9/CSF2/CTF1/IL23A/PECAM1
GO:1904894	BP	GO:1904894	positive regulation of STAT cascade	33	0.503796805456813	1.6961121210639	0.00733622649307708	0.00733622649307708	0.0974502434822444	1523	tags=58%, list=28%, signal=42%	IFNL1/CSF1R/IL13/HCLS1/OSM/IL6/IL10/F2/IL15/IL4/TNF/HPX/CCL5/IL31RA/PARP9/CSF2/CTF1/IL23A/PECAM1
GO:0006956	BP	GO:0006956	complement activation	24	0.542476259260464	1.73434800541553	0.00733730327520204	0.00733730327520204	0.0974502434822444	2043	tags=83%, list=37%, signal=53%	CFI/C4BPB/CFHR5/C1S/CFB/F2/CPN1/C3AR1/CFP/IL1B/C1R/CPN2/C5AR1/MASP2/C5AR2/COLEC11/FCN1/C5/C7/CR1
GO:0031672	CC	GO:0031672	A band	13	0.623383673924714	1.74004544940658	0.00744558991981672	0.00744558991981672	0.0987263381257493	1344	tags=69%, list=24%, signal=52%	MYBPC3/SMTNL1/MYBPC2/CMYA5/MYOM1/KLHL41/LMOD2/MYOM3/LMOD3
GO:0007162	BP	GO:0007162	negative regulation of cell adhesion	84	0.413679041736243	1.53671290149756	0.00751352434381887	0.00751352434381887	0.0994640728019713	1062	tags=33%, list=19%, signal=27%	IFNL1/MYOC/PTPN22/TACSTD2/PTPN6/IFNB1/LGALS9/ARHGAP6/CDSN/TBX21/TNFAIP8L2/HRG/LILRB2/GBP1/SEMA3E/ADAMTS18/ABAT/LAG3/GPNMB/IL10/KLF4/SHH/CD274/IHH/CEACAM1/IDO1/BCL6/RND1
GO:0006611	BP	GO:0006611	protein export from nucleus	46	-0.287585388258115	-2.25788349336805	0.00757575757575758	0.00757575757575758	0.0999607129941122	1845	tags=74%, list=34%, signal=50%	RAN/SRSF1/SRSF2/CPSF4/NUP155/NUP88/PPM1A/CCHCR1/NUP85/HSPA9/SRSF11/SRSF4/FIP1L1/SRRM1/UPF3B/CHTOP/CPSF3/POLR2D/SRSF3/CSE1L/IWS1/EIF4A3/ABCE1/BARD1/SLBP/TPR/THOC2/SFN/THOC1/SRSF5/STRADA/RAPGEF3/RRS1/NUP35
GO:0031123	BP	GO:0031123	RNA 3'-end processing	46	-0.482939229318272	-3.79164087849601	0.00757575757575758	0.00757575757575758	0.0999607129941122	1097	tags=70%, list=20%, signal=56%	SRSF4/FIP1L1/SRRM1/TRNT1/UPF3B/CHTOP/CPSF3/EXOSC7/INTS5/DHX36/POLR2D/TOE1/SRSF3/EXOSC8/PABPC1L/CSTF1/EIF4A3/CDK9/EXOSC9/RNF20/BARD1/SLBP/THOC2/LEO1/THOC1/CCNB1/ZC3H14/TRMT10C/CSTF2T/EXOSC4/SRSF5/EXOSC3
GO:0010569	BP	GO:0010569	regulation of double-strand break repair via homologous recombination	10	-0.546665179045844	-2.0660715315721	0.00766509433962264	0.00766509433962264	0.100974772682428	1462	tags=80%, list=27%, signal=59%	RECQL5/POLQ/MMS19/RAD51AP1/RIF1/FIGNL1/FANCB/RMI2
GO:0061135	MF	GO:0061135	endopeptidase regulator activity	42	0.476076942558695	1.65879009895918	0.00774009573276301	0.00774009573276301	0.101595339725236	1080	tags=40%, list=20%, signal=33%	BST2/VIL1/CD27/WFIKKN2/SERPINC1/DPEP1/HRG/ITIH2/NLRP7/CSTA/PI3/RENBP/SERPINB11/SPOCK2/SERPINB9/A2ML1/SERPINF2
GO:0050866	BP	GO:0050866	negative regulation of cell activation	63	0.436122760699058	1.58430573061034	0.0077418057510557	0.0077418057510557	0.101595339725236	2412	tags=75%, list=44%, signal=42%	IFNL1/PTPN22/PTPN6/IFNB1/LGALS9/TBX21/TNFAIP8L2/LILRB2/ADAMTS18/ABAT/LAG3/GPNMB/IL10/F2/SHH/CD274/TNFAIP3/SLA2/IHH/CEACAM1/MILR1/IDO1/BCL6/BTK/APOE/IL31RA/CD74/GPER1/PTPRC/NOS3/GAL/SPN/LILRB1/LAX1/IRF1/LST1/JAK3/C1QTNF1/CD84/LDLR/PAG1/ALOX12/CD80/SERPINE2/CX3CL1/ID2/IL2RA
GO:0070034	MF	GO:0070034	telomerase RNA binding	8	-0.597596504005827	-1.98218257201941	0.00775569558894813	0.00775569558894813	0.101595339725236	2219	tags=100%, list=40%, signal=60%	TEP1/PINX1/GAR1/HNRNPU/DHX36/TERT/NAF1
GO:0030020	MF	GO:0030020	extracellular matrix structural constituent conferring tensile strength	9	0.682046458542019	1.7211297530326	0.00776244455396747	0.00776244455396747	0.101595339725236	1150	tags=67%, list=21%, signal=53%	COL2A1/COL10A1/COL14A1/COL9A3/COL11A2/COL8A2
GO:0002181	BP	GO:0002181	cytoplasmic translation	36	-0.231382427942366	-1.67090423939366	0.00784313725490196	0.00784313725490196	0.102003317364525	3285	tags=89%, list=60%, signal=36%	RPS21/RPS29/RPLP1/RPLP0/RPL30/CPEB3/RPL39/EIF2D/RPL41/RPL15/CPEB4/TMA7/RPL36A/CPEB2/MCTS1/RPL32/RPL38/RPL31/RPL9/RPL26L1/RPS23/RPL29/RPL19/RPL26/RPL10A/RPL18A/RPS28/EIF3J/TICRR/DHX36/NCK1/ZC3H15
GO:0036452	CC	GO:0036452	ESCRT complex	7	-0.641907882759876	-1.99868315908498	0.00788091068301226	0.00788091068301226	0.102003317364525	1975	tags=100%, list=36%, signal=64%	STAM/CHMP6/CHMP1A/CHMP7/VPS37D/VPS25
GO:1902410	BP	GO:1902410	mitotic cytokinetic process	7	-0.641907882759876	-1.99868315908498	0.00788091068301226	0.00788091068301226	0.102003317364525	1975	tags=100%, list=36%, signal=64%	CHMP5/CHMP6/CHMP1A/CHMP7/KIF20B/KLHDC8B
GO:0098609	BP	GO:0098609	cell-cell adhesion	249	0.340374122562237	1.34335463617794	0.0078992100789921	0.0078992100789921	0.102003317364525	2188	tags=53%, list=40%, signal=34%	IFNL1/PTPN22/TACSTD2/PTPN6/SELPLG/COL14A1/IFNB1/ZAN/EGR3/CDH16/CD27/ELANE/NRXN2/PCDHGA2/PCDHGA9/PCDHGA1/MPZ/LGALS9/CDSN/PKD1L1/TBX21/TRIM29/LCK/CLDN6/SELE/TNFAIP8L2/LILRB2/ITGA7/CNTN2/CD200R1/CLDN7/CLDN2/CSTA/BTLA/CDK5R1/ICAM5/ADAMTS18/CLECL1/IL6/CEL/ABAT/LAG3/ITGAM/GPNMB/IL10/KLF4/SHH/PCDHGB7/IL15/CD274/TNFSF13B/IL4/NTNG2/VAV1/CDHR5/IHH/MPL/CEACAM1/IDO1/CLDN14/BCL6/EFNB2/PAK3/SERPINF2/NECTIN4/TN…
GO:0006338	BP	GO:0006338	chromatin remodeling	47	-0.288480890577267	-2.34363623624183	0.00793650793650794	0.00793650793650794	0.102003317364525	1735	tags=72%, list=32%, signal=50%	JARID2/SMARCD1/CENPI/CENPP/RSF1/ZBTB7A/SMARCC1/ZMIZ1/ACTR5/CENPO/CBX3/CENPA/MYB/EZH1/MIS18A/MBD2/CHD4/NASP/ARID1A/CENPQ/PABPC1L/GATAD2B/CENPT/TPR/MORC2/CENPC/HELLS/KDM5A/OIP5/ATRX/DMAP1/CHD7/HMGB2/SMARCA4
GO:0050657	BP	GO:0050657	nucleic acid transport	47	-0.275860092619075	-2.24110410884193	0.00793650793650794	0.00793650793650794	0.102003317364525	1845	tags=72%, list=34%, signal=48%	RAN/SRSF1/SRSF2/CPSF4/NUP155/BICD2/LRPPRC/NUP88/NUP85/ATXN2/SRSF11/SRSF4/FIP1L1/SRRM1/UPF3B/HNRNPU/CHTOP/CPSF3/TGFBR2/POLR2D/SRSF3/IWS1/EIF4A3/KIF5C/ABCE1/SLBP/TPR/THOC2/THOC1/MRPL18/SNUPN/SRSF5/RRS1/NUP35
GO:0050658	BP	GO:0050658	RNA transport	47	-0.275860092619075	-2.24110410884193	0.00793650793650794	0.00793650793650794	0.102003317364525	1845	tags=72%, list=34%, signal=48%	RAN/SRSF1/SRSF2/CPSF4/NUP155/BICD2/LRPPRC/NUP88/NUP85/ATXN2/SRSF11/SRSF4/FIP1L1/SRRM1/UPF3B/HNRNPU/CHTOP/CPSF3/TGFBR2/POLR2D/SRSF3/IWS1/EIF4A3/KIF5C/ABCE1/SLBP/TPR/THOC2/THOC1/MRPL18/SNUPN/SRSF5/RRS1/NUP35
GO:0051236	BP	GO:0051236	establishment of RNA localization	47	-0.275860092619075	-2.24110410884193	0.00793650793650794	0.00793650793650794	0.102003317364525	1845	tags=72%, list=34%, signal=48%	RAN/SRSF1/SRSF2/CPSF4/NUP155/BICD2/LRPPRC/NUP88/NUP85/ATXN2/SRSF11/SRSF4/FIP1L1/SRRM1/UPF3B/HNRNPU/CHTOP/CPSF3/TGFBR2/POLR2D/SRSF3/IWS1/EIF4A3/KIF5C/ABCE1/SLBP/TPR/THOC2/THOC1/MRPL18/SNUPN/SRSF5/RRS1/NUP35
GO:2001252	BP	GO:2001252	positive regulation of chromosome organization	47	-0.264506561273105	-2.14886733219278	0.00793650793650794	0.00793650793650794	0.102003317364525	1320	tags=60%, list=24%, signal=46%	POT1/KMT2A/KAT7/CDT1/OGT/RIF1/MYB/HNRNPU/CHTOP/MTF2/DHX36/DDX11/CDK9/RNF20/TPR/MORC2/BRD4/EED/CCNB1/ATRX/ANAPC4/DLGAP5/NAF1/AURKB/GNL3/ING2/FEN1/DNMT3B
GO:0048483	BP	GO:0048483	autonomic nervous system development	14	0.61501822732058	1.74529058552854	0.00794010889292196	0.00794010889292196	0.102003317364525	335	tags=36%, list=6%, signal=34%	TLX2/TP63/HOXB1/EGR2/SOX10
GO:0098868	BP	GO:0098868	bone growth	14	0.614384455463349	1.74349207614026	0.00794010889292196	0.00794010889292196	0.102003317364525	433	tags=36%, list=8%, signal=33%	COL14A1/MMP13/MATN4/VIT/DDR2
GO:0070577	MF	GO:0070577	lysine-acetylated histone binding	11	-0.522170003215163	-2.04313518135876	0.00795755968169761	0.00795755968169761	0.102003317364525	1580	tags=82%, list=29%, signal=58%	BRD7/MLLT3/PHIP/KMT2A/TRIM24/BRD4/BRD3/BRD9/SMARCA4
GO:0140033	MF	GO:0140033	acetylation-dependent protein binding	11	-0.522170003215163	-2.04313518135876	0.00795755968169761	0.00795755968169761	0.102003317364525	1580	tags=82%, list=29%, signal=58%	BRD7/MLLT3/PHIP/KMT2A/TRIM24/BRD4/BRD3/BRD9/SMARCA4
GO:0090280	BP	GO:0090280	positive regulation of calcium ion import	6	0.747202877955127	1.67350063449931	0.00802890405459655	0.00802890405459655	0.102703503061049	338	tags=50%, list=6%, signal=47%	GCG/TRPV3/CALCR
GO:0042509	BP	GO:0042509	regulation of tyrosine phosphorylation of STAT protein	29	0.514087874982445	1.69861680728283	0.00803757828810021	0.00803757828810021	0.102703503061049	1523	tags=59%, list=28%, signal=43%	IFNL1/CSF1R/IL13/HCLS1/OSM/IL6/IL15/IL4/TNF/HPX/CCL5/IL31RA/PARP9/CSF2/CTF1/IL23A/PECAM1
GO:0009982	MF	GO:0009982	pseudouridine synthase activity	4	-0.782933042212518	-1.87293715307295	0.00810979413599501	0.00810979413599501	0.103067771855248	1198	tags=100%, list=22%, signal=78%	RPUSD3/PUS1/RPUSD4
GO:1905340	BP	GO:1905340	regulation of protein localization to kinetochore	4	-0.786754002911208	-1.88207767833777	0.00810979413599501	0.00810979413599501	0.103067771855248	1177	tags=100%, list=21%, signal=79%	CENPQ/TRAPPC12/NDC80
GO:1905342	BP	GO:1905342	positive regulation of protein localization to kinetochore	4	-0.786754002911208	-1.88207767833777	0.00810979413599501	0.00810979413599501	0.103067771855248	1177	tags=100%, list=21%, signal=79%	CENPQ/TRAPPC12/NDC80
GO:0007200	BP	GO:0007200	phospholipase C-activating G protein-coupled receptor signaling pathway	23	0.545990342769049	1.73043406078104	0.00811705649898537	0.00811705649898537	0.103067771855248	2253	tags=91%, list=41%, signal=54%	CHRM1/ADRA2A/CCKAR/PTGER3/ESR1/F2/C3AR1/LPAR6/GPR65/C5AR1/NMUR1/F2RL2/GPR4/PLCE1/C5AR2/F2R/P2RY10/CXCR2/OPRM1/F2RL3/ADRA1A
GO:0002237	BP	GO:0002237	response to molecule of bacterial origin	107	0.390110794770348	1.47588513166638	0.00820328131252501	0.00820328131252501	0.103382418520969	1872	tags=50%, list=34%, signal=34%	MRC1/PTPN22/PTGIR/IL13/CXCL11/TLR9/ELANE/PF4/CXCL10/LGALS9/PF4V1/HAMP/CXCL3/SELE/LILRB2/CXCL8/IL12RB2/NLRP7/IL6/S100A14/IL10/CD14/CD274/ABCC2/TNFAIP3/LTA/CD36/IDO1/PTGER4/TBXA2R/IRGM/TNF/CD24/CCL5/IL1B/TNFRSF1B/CD68/STAP1/CSF2/C5AR1/CXCL2/ANKRD1/IRAK3/KMO/PTAFR/FGFR2/B2M/IL23R/PTGES/F2R/NOS3/CD96/CYP1A2/SERPINE1
GO:0003209	BP	GO:0003209	cardiac atrium morphogenesis	5	-0.734485896269336	-1.93845334766433	0.00820549411344988	0.00820549411344988	0.103382418520969	1465	tags=100%, list=27%, signal=73%	ZFPM1/ACVR1/ENG/SOX4
GO:0090069	BP	GO:0090069	regulation of ribosome biogenesis	5	-0.738489535941765	-1.94901974351384	0.00820549411344988	0.00820549411344988	0.103382418520969	1443	tags=100%, list=26%, signal=74%	WDR43/WDR75/UTP15/MALSU1
GO:2000042	BP	GO:2000042	negative regulation of double-strand break repair via homologous recombination	5	-0.735031847133758	-1.93989421982563	0.00820549411344988	0.00820549411344988	0.103382418520969	1462	tags=100%, list=27%, signal=73%	POLQ/RIF1/FANCB/RMI2
GO:0007204	BP	GO:0007204	positive regulation of cytosolic calcium ion concentration	93	0.402065080927074	1.5063551706558	0.00820574402081457	0.00820574402081457	0.103382418520969	2034	tags=58%, list=37%, signal=37%	RYR1/PTPN6/PTGIR/OXT/IL13/METTL21C/CXCL11/MCHR1/CXCL10/CAPN3/CALCR/LCK/PTGER3/CCR4/ESR1/NPSR1/NTSR1/F2/CLIC2/CD36/C3AR1/PTGER4/APLNR/CD38/TBXA2R/GNAT2/IAPP/CD24/LPAR6/GPR65/GSTM2/C5AR1/F2RL2/GPER1/GPR4/PLCE1/AVPR1A/PTPRC/CACNB2/ATP1A2/ACKR4/TRPV4/C5AR2/TMEM38A/F2R/P2RY10/ACKR2/CCR6/KNG1/PLCB1/RYR3/CXCR2/TRPV1/C1QTNF1
GO:0032206	BP	GO:0032206	positive regulation of telomere maintenance	8	-0.597050254916242	-1.98037070495175	0.00824042656325739	0.00824042656325739	0.103657915547303	2222	tags=100%, list=40%, signal=60%	MAPK3/POT1/DHX36/ATRX/NAF1/AURKB/GNL3
GO:1902476	BP	GO:1902476	chloride transmembrane transport	24	0.53892564764715	1.72299636363502	0.00829434283283709	0.00829434283283709	0.104174126066558	1257	tags=58%, list=23%, signal=45%	CLCN1/SLC1A3/TTYH2/SLC26A3/SLC26A5/BEST4/CLIC2/CLIC6/BEST1/SLC26A7/SLC26A8/BEST3/SLC26A4/SLC12A3
GO:1900364	BP	GO:1900364	negative regulation of mRNA polyadenylation	3	-0.872657813352738	-1.83268694546148	0.00835654596100279	0.00835654596100279	0.104792654694974	704	tags=100%, list=13%, signal=87%	RNF20/ZC3H14
GO:0030687	CC	GO:0030687	preribosome, large subunit precursor	4	-0.777110625909753	-1.85900873362179	0.00842170929507174	0.00842170929507174	0.105187851162331	1230	tags=100%, list=22%, signal=78%	WDR12/RRS1/RRP1
GO:0050729	BP	GO:0050729	positive regulation of inflammatory response	42	0.472192449586549	1.64525539919607	0.00845299928709644	0.00845299928709644	0.105187851162331	1667	tags=60%, list=30%, signal=42%	IL17F/TLR9/KLKB1/OSM/PTGER3/FFAR3/GBP5/IL6/IL15/LTA/IDO1/PTGER4/PLA2G7/BTK/TNF/NLRP12/IL1B/STAP1/TLR7/C2CD4A/IL23A/CREB3L3/CD28/TRPV4/FCER1G
GO:0031440	BP	GO:0031440	regulation of mRNA 3'-end processing	9	-0.579865833955763	-2.07795766413106	0.00848356309650053	0.00848356309650053	0.105187851162331	898	tags=78%, list=16%, signal=65%	DHX36/CDK9/RNF20/BARD1/LEO1/CCNB1/ZC3H14
GO:0002698	BP	GO:0002698	negative regulation of immune effector process	38	0.484572716263606	1.66574814075252	0.00848931164979032	0.00848931164979032	0.105187851162331	1086	tags=37%, list=20%, signal=30%	DHX58/IFNL1/BST2/PTPN6/IFNB1/C4BPB/LGALS9/TBX21/IL10/CEACAM1/CD22/BCL6/SERPINB9/TNF
GO:0046903	BP	GO:0046903	secretion	458	0.313821739412272	1.2623966226227	0.0084991500849915	0.0084991500849915	0.105187851162331	1923	tags=42%, list=35%, signal=30%	SLC6A3/LY6G6F/HSPA6/IL17F/BST2/GCG/LEFTY2/SLC17A9/PTPN22/CHRM5/PTPN6/OXT/CSF1R/CPLX4/IL13/CHRM1/GRM2/OAS2/GHRH/ALB/TLR9/ELANE/GPR84/PF4/NRXN2/SPX/LRMP/ORM1/RAB44/SYN3/SERPINC1/BIN2/CTSW/SYN1/LGALS9/NLRP2/HNF4A/OSM/HP/GDF9/SLC1A3/ADRA2A/CCKAR/FGF23/PRSS12/ISG15/CHRNB2/PYDC1/HRG/LILRB2/ARHGAP9/MGAM/GBP1/ADGRG3/PTGER3/SLC51B/FFAR3/CD200R1/MYO1G/AZU1/NLRP7/CHRNA6/CACNA1I/GBP5/SYTL3/CLECL1/IL6/GMFG/CE…
GO:0051480	BP	GO:0051480	regulation of cytosolic calcium ion concentration	106	0.389400759387904	1.47225873178902	0.00850340136054422	0.00850340136054422	0.105187851162331	2034	tags=58%, list=37%, signal=37%	RYR1/PTPN6/PTGIR/OXT/IL13/METTL21C/CXCL11/MCHR1/CXCL10/CAPN3/CALCR/LCK/PTGER3/TMEM178A/CCR4/ESR1/NPSR1/NTSR1/F2/ATP2B2/CLIC2/CD36/C3AR1/PTGER4/APLNR/CD38/TBXA2R/FZD9/GNAT2/IAPP/CD24/LPAR6/GPR65/GSTM2/C5AR1/F2RL2/GPER1/GPR4/PLCE1/AVPR1A/PTPRC/CACNB2/ATP1A2/ACKR4/TRPV4/CALB1/C5AR2/PDE6A/TMEM38A/CDH23/F2R/P2RY10/ACKR2/CCR6/KNG1/PDE6B/PLCB1/RYR3/CXCR2/TRPV1/C1QTNF1
GO:0070613	BP	GO:0070613	regulation of protein processing	31	0.507038686455856	1.69197052547276	0.0085044596556731	0.0085044596556731	0.105187851162331	1186	tags=52%, list=22%, signal=41%	CFI/C4BPB/KLKB1/CNTN2/NLRP7/CFHR5/C1S/CFB/F2/CPN1/C3AR1/CFP/SERPINF2/IL1B/C1R/CPN2
GO:0015849	BP	GO:0015849	organic acid transport	95	0.399192536150912	1.4975524038761	0.0085051030618371	0.0085051030618371	0.105187851162331	1666	tags=48%, list=30%, signal=34%	OXT/SLC6A13/THRSP/GRM2/CPT1C/SPX/SLC7A9/SLC7A8/SLC6A12/SLC1A3/MPC1L/SLC51B/SLC10A1/SLC17A8/SLC26A3/SLC16A10/SLC26A5/ABAT/NTSR1/PLA2G10/SLC13A5/ABCC2/SLC6A7/SLC22A13/SLC26A7/CYP4A11/CD36/CEACAM1/SLC10A4/SLC26A8/SLC16A6/APOE/IL1B/SLC43A2/SLC26A4/SLC6A14/SLC36A2/SLC36A3/AVPR1A/ATP1A2/SLC23A1/SNAP25/KMO/SLC1A2/SLC25A18/PER2
GO:0046942	BP	GO:0046942	carboxylic acid transport	95	0.399192536150912	1.4975524038761	0.0085051030618371	0.0085051030618371	0.105187851162331	1666	tags=48%, list=30%, signal=34%	OXT/SLC6A13/THRSP/GRM2/CPT1C/SPX/SLC7A9/SLC7A8/SLC6A12/SLC1A3/MPC1L/SLC51B/SLC10A1/SLC17A8/SLC26A3/SLC16A10/SLC26A5/ABAT/NTSR1/PLA2G10/SLC13A5/ABCC2/SLC6A7/SLC22A13/SLC26A7/CYP4A11/CD36/CEACAM1/SLC10A4/SLC26A8/SLC16A6/APOE/IL1B/SLC43A2/SLC26A4/SLC6A14/SLC36A2/SLC36A3/AVPR1A/ATP1A2/SLC23A1/SNAP25/KMO/SLC1A2/SLC25A18/PER2
GO:0008327	MF	GO:0008327	methyl-CpG binding	5	-0.729936305732484	-1.92644607965353	0.00856225472707813	0.00856225472707813	0.105733009759531	1490	tags=100%, list=27%, signal=73%	ZBTB4/MBD2/CHTOP/HOXB13
GO:0006816	BP	GO:0006816	calcium ion transport	136	0.371767396486972	1.42594449601462	0.0086008600860086	0.0086008600860086	0.105784923721003	894	tags=26%, list=16%, signal=23%	GCG/RYR1/PTPN6/SEMG1/RGN/IL13/METTL21C/RRAD/CXCL11/CATSPER4/MCHR1/TLR9/TRPV3/CXCL10/CAPN3/PKD1L1/CALCR/LCK/ADRA2A/CACNG6/CHRNB2/LILRB2/SLC8A2/PKD1L3/PKDREJ/CACNA1I/NPSR1/PKD1L2/NTSR1/F2/MRLN/ATP2B2/GNB5/CLIC2/BEST1/REM2
GO:0004857	MF	GO:0004857	enzyme inhibitor activity	93	0.400906643118469	1.50201503055	0.00860602421695187	0.00860602421695187	0.105784923721003	1080	tags=31%, list=20%, signal=25%	BST2/PI16/PDE6G/VIL1/SAG/CD27/PPP1R27/WFIKKN2/SERPINC1/PDC/PPP1R14D/DPEP1/FRY/HRG/ITIH2/NLRP7/CSTA/PI3/PPP1R36/GMFG/RENBP/SERPINB11/MRLN/PINLYP/MYOZ1/SPOCK2/SERPINB9/A2ML1/SERPINF2
GO:0000466	BP	GO:0000466	maturation of 5.8S rRNA from tricistronic rRNA transcript (SSU-rRNA, 5.8S rRNA, LSU-rRNA)	11	-0.519021527126159	-2.0308158941046	0.00862068965517241	0.00862068965517241	0.105784923721003	1230	tags=73%, list=22%, signal=57%	FTSJ3/WDR12/EXOSC7/EXOSC8/EXOSC9/RCL1/EXOSC3/RRS1
GO:0000796	CC	GO:0000796	condensin complex	3	-0.861560851373476	-1.80938198326153	0.00863509749303621	0.00863509749303621	0.105784923721003	765	tags=100%, list=14%, signal=86%	SMC2/NCAPG
GO:0071222	BP	GO:0071222	cellular response to lipopolysaccharide	64	0.433055687923747	1.57697870288481	0.00864147909967846	0.00864147909967846	0.105784923721003	1563	tags=48%, list=28%, signal=35%	MRC1/PTPN22/CXCL11/PF4/CXCL10/PF4V1/HAMP/CXCL3/LILRB2/CXCL8/NLRP7/IL6/IL10/CD14/CD274/ABCC2/TNFAIP3/CD36/TBXA2R/IRGM/TNF/CCL5/IL1B/TNFRSF1B/CD68/STAP1/CSF2/CXCL2/ANKRD1/KMO/PTAFR
GO:0003684	MF	GO:0003684	damaged DNA binding	18	-0.362739175091306	-1.82110884575165	0.00865800865800866	0.00865800865800866	0.105784923721003	1621	tags=78%, list=29%, signal=55%	CRY2/APTX/POLQ/POT1/XPA/DCLRE1B/NEIL2/WRN/RAD18/PCNA/HMGB2/MSH2/NEIL3/FEN1
GO:0034212	MF	GO:0034212	peptide N-acetyltransferase activity	18	-0.36348570020668	-1.82485672738269	0.00865800865800866	0.00865800865800866	0.105784923721003	2274	tags=78%, list=41%, signal=46%	TAF10/MEAF6/KAT8/RSF1/MCRS1/KAT7/OGT/KANSL3/GTF2B/DPF3/NAA30/TADA1/NAA15/KAT6B
GO:0044818	BP	GO:0044818	mitotic G2/M transition checkpoint	8	-0.591041514930808	-1.9604401672075	0.00872515753756665	0.00872515753756665	0.106067915766836	2255	tags=100%, list=41%, signal=59%	CDC6/RAD17/TICRR/CDK5RAP3/FOXN3/CDK1/ZNF830
GO:0008514	MF	GO:0008514	organic anion transmembrane transporter activity	72	0.419231895583806	1.53997345274699	0.00873230954531768	0.00873230954531768	0.106067915766836	1638	tags=50%, list=30%, signal=36%	SLC6A13/SLC2A9/SLC7A9/SLC7A8/SLC6A12/SLC1A3/MPC1L/SLC51B/SLC10A1/SLC17A8/SLC26A3/TMEM30B/SLC16A10/SLC26A5/SLC13A5/ABCC2/SLC6A7/SLC22A13/SLC26A7/SLC25A31/CEACAM1/SLC10A4/SLC26A8/SLC16A6/SLC43A2/SLC26A4/SLC44A4/SLC6A14/SLC52A1/SLC2A14/SLC36A2/SLC36A3/SLC25A41/SLC23A1/SLC1A2/SLC25A18
GO:0030300	BP	GO:0030300	regulation of intestinal cholesterol absorption	3	0.873239618980588	1.59558859322644	0.00873362445414847	0.00873362445414847	0.106067915766836	222	tags=67%, list=4%, signal=64%	ABCG8/ABCG5
GO:1904729	BP	GO:1904729	regulation of intestinal lipid absorption	3	0.873239618980588	1.59558859322644	0.00873362445414847	0.00873362445414847	0.106067915766836	222	tags=67%, list=4%, signal=64%	ABCG8/ABCG5
GO:0044815	CC	GO:0044815	DNA packaging complex	7	-0.632776706536429	-1.97025177721446	0.00875656742556918	0.00875656742556918	0.106187112914185	1046	tags=86%, list=19%, signal=70%	CENPA/SHPRH/SMC4/SMC2/NCAPG/KAT6B
GO:1903037	BP	GO:1903037	regulation of leukocyte cell-cell adhesion	104	0.39037501646421	1.47396072831734	0.00880440220110055	0.00880440220110055	0.10628889059135	1979	tags=54%, list=36%, signal=35%	IFNL1/PTPN22/PTPN6/IFNB1/EGR3/CD27/ELANE/LGALS9/TBX21/LCK/TNFAIP8L2/LILRB2/BTLA/CLECL1/IL6/LAG3/GPNMB/IL10/KLF4/SHH/IL15/CD274/TNFSF13B/IL4/VAV1/IHH/CEACAM1/IDO1/BCL6/EFNB2/PAK3/TNF/CD24/CCL5/IL1B/CD74/NR4A3/IL23A/AIF1/ITGB2/PTPRC/TNFSF14/SASH3/CD28/PTAFR/CD40LG/IL23R/SPN/SYK/LILRB1/LAX1/IRF1/CD209/HHLA2/CD83/JAK3
GO:0048663	BP	GO:0048663	neuron fate commitment	16	0.59578652341539	1.74318621818175	0.0088268156424581	0.0088268156424581	0.10628889059135	938	tags=50%, list=17%, signal=42%	TBR1/POU4F1/TLX3/LHX3/FEV/SHH/DMRTA2/IHH
GO:0005184	MF	GO:0005184	neuropeptide hormone activity	6	0.744959987680544	1.66847726212165	0.0088317944600562	0.0088317944600562	0.10628889059135	711	tags=67%, list=13%, signal=58%	OXT/GHRH/SPX/PYY
GO:0008608	BP	GO:0008608	attachment of spindle microtubules to kinetochore	15	-0.44772417518955	-2.05493225395121	0.00885739592559787	0.00885739592559787	0.10628889059135	1177	tags=73%, list=21%, signal=58%	CDT1/HNRNPU/BUB3/NUF2/MAD1L1/CENPC/NDC80/CCNB1/KNSTRN/CENPE/AURKB
GO:0015370	MF	GO:0015370	solute:sodium symporter activity	26	0.525133293568382	1.70188829656578	0.00886637112096264	0.00886637112096264	0.10628889059135	1605	tags=62%, list=29%, signal=44%	SLC6A3/SLC6A13/SLC6A12/SLC1A3/SLC5A11/SLC10A1/SLC5A1/SLC13A5/SLC6A7/SLC10A4/SLC12A3/SLC6A14/SLC28A2/SLC23A1/SLC1A2/SLC5A5
GO:0014866	BP	GO:0014866	skeletal myofibril assembly	9	0.673510359513102	1.69958908842024	0.00887136520453425	0.00887136520453425	0.10628889059135	1344	tags=78%, list=24%, signal=59%	ACTC1/ACTA1/MYBPC3/MYBPC2/MYOM1/MYOM3/LMOD3
GO:0005342	MF	GO:0005342	organic acid transmembrane transporter activity	53	0.450977580740483	1.61228369376137	0.00887544125063036	0.00887544125063036	0.10628889059135	1638	tags=55%, list=30%, signal=39%	SLC6A13/SLC7A9/SLC7A8/SLC6A12/SLC1A3/MPC1L/SLC51B/SLC10A1/SLC17A8/SLC26A3/SLC16A10/SLC26A5/SLC13A5/ABCC2/SLC6A7/SLC22A13/SLC26A7/CEACAM1/SLC10A4/SLC26A8/SLC16A6/SLC43A2/SLC26A4/SLC6A14/SLC36A2/SLC36A3/SLC23A1/SLC1A2/SLC25A18
GO:0046943	MF	GO:0046943	carboxylic acid transmembrane transporter activity	53	0.450977580740483	1.61228369376137	0.00887544125063036	0.00887544125063036	0.10628889059135	1638	tags=55%, list=30%, signal=39%	SLC6A13/SLC7A9/SLC7A8/SLC6A12/SLC1A3/MPC1L/SLC51B/SLC10A1/SLC17A8/SLC26A3/SLC16A10/SLC26A5/SLC13A5/ABCC2/SLC6A7/SLC22A13/SLC26A7/CEACAM1/SLC10A4/SLC26A8/SLC16A6/SLC43A2/SLC26A4/SLC6A14/SLC36A2/SLC36A3/SLC23A1/SLC1A2/SLC25A18
GO:0009581	BP	GO:0009581	detection of external stimulus	47	0.459693440697669	1.62408032887517	0.00891049007695423	0.00891049007695423	0.10628889059135	892	tags=36%, list=16%, signal=31%	GRK7/PDE6G/PHF24/SAG/RPE65/PDC/PKD1L1/ABCA4/PKD1L3/SEMA5B/PKDREJ/GUCA1A/PKD1L2/GJA10/NTSR1/GNAT1/BEST1
GO:0045214	BP	GO:0045214	sarcomere organization	18	0.577365188751035	1.73740503118593	0.00892267019167218	0.00892267019167218	0.10628889059135	1584	tags=72%, list=29%, signal=52%	MYBPC3/MYH3/CAPN3/MYBPC2/MYOM1/MYOZ1/KLHL41/LMOD2/SYNPO2L/MYOM3/LDB3/ANKRD1/MYLK3
GO:0001502	BP	GO:0001502	cartilage condensation	4	0.824051671068743	1.63810172943109	0.00897586815773985	0.00897586815773985	0.10628889059135	660	tags=75%, list=12%, signal=66%	OTOR/COL2A1/MGP
GO:0000776	CC	GO:0000776	kinetochore	49	-0.484566131230657	-4.02636262992881	0.00900900900900901	0.00900900900900901	0.10628889059135	1949	tags=88%, list=35%, signal=57%	MEAF6/CENPV/SPC24/CBX5/DCTN3/KAT8/KIF2C/ZNF207/CENPI/SUGT1/DSN1/NDEL1/SPOUT1/NUP85/BUB1/PINX1/CENPO/CDT1/PAFAH1B1/CENPA/INCENP/HNRNPU/CENPQ/TRAPPC12/CENPT/PPP1R12A/BUB3/NUF2/TPR/MAD1L1/PSEN2/CENPC/KNTC1/NDC80/BUB1B/CCNB1/KIF18A/SGO2/KNSTRN/CENPE/AURKB/TTK/CENPF
GO:0006323	BP	GO:0006323	DNA packaging	49	-0.397811216952833	-3.30549766992062	0.00900900900900901	0.00900900900900901	0.10628889059135	2214	tags=71%, list=40%, signal=43%	PHF13/CENPI/CENPP/NIPBL/RSF1/NAP1L4/CDCA5/CENPO/CHMP1A/CENPA/MIS18A/SHPRH/NASP/CABIN1/UBN1/CENPQ/CENPT/SMC4/PHF23/TPR/CENPC/HELLS/CDK1/SMC2/OIP5/NUSAP1/TOP2A/CCNB1/ATRX/NAP1L3/ASF1A/CHAF1A/NCAPG/HMGB2/KAT6B
GO:0006613	BP	GO:0006613	cotranslational protein targeting to membrane	49	-0.337426186719265	-2.8037456623627	0.00900900900900901	0.00900900900900901	0.10628889059135	3323	tags=96%, list=60%, signal=38%	RPL12/RPS21/RPS29/RPLP1/RPLP0/RPL30/RPS12/RPS4Y1/RPS18/RPS27/RPL37A/RPS11/RPL39/RPL27/RPS20/RPL41/RPS19/RPS13/RPL15/RPS10/RPL22/RPS5/SRP14/RPL37/RPL36A/UBA52/RPS17/RPS3A/RPL23A/RPS14/RPS27A/RPS15A/RPL10/RPL32/RPL38/RPL31/RPL9/RPS4X/RPL21/RPS23/RPL29/RPL19/RPL26/RPL10A/RPL18A/RPS16/RPS28
GO:0006614	BP	GO:0006614	SRP-dependent cotranslational protein targeting to membrane	49	-0.337426186719265	-2.8037456623627	0.00900900900900901	0.00900900900900901	0.10628889059135	3323	tags=96%, list=60%, signal=38%	RPL12/RPS21/RPS29/RPLP1/RPLP0/RPL30/RPS12/RPS4Y1/RPS18/RPS27/RPL37A/RPS11/RPL39/RPL27/RPS20/RPL41/RPS19/RPS13/RPL15/RPS10/RPL22/RPS5/SRP14/RPL37/RPL36A/UBA52/RPS17/RPS3A/RPL23A/RPS14/RPS27A/RPS15A/RPL10/RPL32/RPL38/RPL31/RPL9/RPS4X/RPL21/RPS23/RPL29/RPL19/RPL26/RPL10A/RPL18A/RPS16/RPS28
GO:0016197	BP	GO:0016197	endosomal transport	49	-0.312997884577103	-2.60076572522179	0.00900900900900901	0.00900900900900901	0.10628889059135	2346	tags=82%, list=43%, signal=47%	RAB11FIP4/UBA52/RPS27A/WAS/VTI1B/UBB/CHMP1B/CHMP5/VAMP3/LMTK2/SNX18/RAB35/STAM/RAB14/VCP/ARL4C/PTPN23/TBC1D17/UBE2O/CHMP6/SORL1/ARF6/EEA1/CHMP1A/TBC1D10B/RAB11FIP3/CHMP7/TMEM87B/VTI1A/VPS37D/AP3D1/STX6/PLEKHJ1/VPS25/RAB9A/RIC1/TRIM27/ARFRP1/ANKRD50/SNX33
GO:0051168	BP	GO:0051168	nuclear export	49	-0.306201046631743	-2.54428935896116	0.00900900900900901	0.00900900900900901	0.10628889059135	1845	tags=76%, list=34%, signal=51%	RAN/SRSF1/SRSF2/CPSF4/NUP155/NUP88/PPM1A/CCHCR1/NUP85/NEMF/HSPA9/SRSF11/SRSF4/FIP1L1/SRRM1/MALT1/UPF3B/CHTOP/CPSF3/POLR2D/SRSF3/CSE1L/IWS1/AKAP13/EIF4A3/ABCE1/BARD1/SLBP/TPR/THOC2/SFN/THOC1/SRSF5/STRADA/RAPGEF3/RRS1/NUP35
GO:0006383	BP	GO:0006383	transcription by RNA polymerase III	9	-0.569841558914588	-2.04203552847588	0.00901378579003181	0.00901378579003181	0.10628889059135	2372	tags=100%, list=43%, signal=57%	POLR2E/SNAPC2/DHX36/BRF1/ZC3H8/RPTOR/IVNS1ABP/POLR3B
GO:0019531	MF	GO:0019531	oxalate transmembrane transporter activity	5	0.784167424931756	1.67421971985178	0.00902777777777778	0.00902777777777778	0.10628889059135	1191	tags=100%, list=22%, signal=78%	SLC26A3/SLC26A5/SLC26A7/SLC26A8/SLC26A4
GO:0019532	BP	GO:0019532	oxalate transport	5	0.784167424931756	1.67421971985178	0.00902777777777778	0.00902777777777778	0.10628889059135	1191	tags=100%, list=22%, signal=78%	SLC26A3/SLC26A5/SLC26A7/SLC26A8/SLC26A4
GO:0007519	BP	GO:0007519	skeletal muscle tissue development	42	0.469780516084282	1.63685152357167	0.00906405947652511	0.00906405947652511	0.106412591141055	959	tags=38%, list=17%, signal=32%	RYR1/MYH15/METTL21C/CHRNA1/ACTA1/EGR2/POPDC2/ANKRD2/SHH/S100B/DMRTA2/MYOM1/MYOZ1/ATF3/KLHL41/MYOG
GO:0005254	MF	GO:0005254	chloride channel activity	14	0.610842949207318	1.73344203655986	0.00907441016333938	0.00907441016333938	0.106412591141055	1041	tags=64%, list=19%, signal=52%	CLCN1/TTYH2/BEST4/CLIC2/CLIC6/BEST1/SLC26A7/SLC26A8/BEST3
GO:0006261	BP	GO:0006261	DNA-dependent DNA replication	48	-0.430839408106073	-3.48520652619254	0.00909090909090909	0.00909090909090909	0.106412591141055	1177	tags=60%, list=21%, signal=48%	CDT1/TICRR/MCM10/SMC3/DDX11/DSCC1/POLE2/TIPIN/CCNE1/CDK9/RFC4/WRN/SLBP/CHTF18/PRIM1/FBXW7/EME1/THOC1/ATRX/WDHD1/PCNA/CCNE2/CDC7/RFC3/POLD3/ZNF830/ETAA1/FEN1/GMNN
GO:0007051	BP	GO:0007051	spindle organization	48	-0.329725089452586	-2.66725840763073	0.00909090909090909	0.00909090909090909	0.106412591141055	1625	tags=67%, list=30%, signal=47%	ZNF207/HAUS7/RGS14/WDR62/MYH9/VCP/KIFC1/MISP/TACC3/CEP72/TPX2/CHMP1A/POC1A/TUBGCP3/HNRNPU/SMC3/NUF2/SUN2/TPR/NDC80/CCNB1/ATRX/KNSTRN/ASPM/CENPE/AURKB/PSRC1/TTK/HAUS8/GNAI1/SAC3D1/HAUS3
GO:0002449	BP	GO:0002449	lymphocyte mediated immunity	92	0.400606348900502	1.4997493922358	0.00910728582866293	0.00910728582866293	0.106427993166115	1935	tags=55%, list=35%, signal=37%	NCR3/GCNT3/PTPN6/IFNB1/CFI/IL18RAP/CD27/C4BPB/LGALS9/TBX21/MYO1G/C17orf99/IL6/LAG3/C1S/IL10/IL4/LTA/VAV1/SLA2/CEACAM1/IRF7/CD8A/GZMM/BCL6/SERPINB9/BTK/TNF/HPX/IL1B/C1R/AIRE/TNFRSF1B/CD74/RAET1E/IL23A/MASP2/PTPRC/SASH3/CD28/B2M/FCER1G/CD40LG/IL23R/CRTAM/RSAD2/CD96/C5/CCR6/LILRB1/C7
GO:0007062	BP	GO:0007062	sister chromatid cohesion	17	-0.382552350668123	-1.88025616701516	0.00911854103343465	0.00911854103343465	0.106427993166115	1637	tags=82%, list=30%, signal=58%	NSMCE2/NIPBL/RAD51C/CDCA5/BUB1/SMC3/DDX11/DSCC1/FBXW7/BUB1B/PDS5B/ATRX/SGO2/FEN1
GO:0007631	BP	GO:0007631	feeding behavior	27	0.514999510059352	1.6822779263391	0.00914826498422713	0.00914826498422713	0.106621064976189	460	tags=30%, list=8%, signal=27%	TBR1/GCG/OXT/POU4F1/MCHR1/CCKAR/RXFP4/CHRNB2
GO:0060326	BP	GO:0060326	cell chemotaxis	91	0.401203312574195	1.50034650559802	0.00920736589271417	0.00920736589271417	0.107155470684764	2404	tags=69%, list=44%, signal=40%	GREM1/CXCL11/EGR3/CCL7/PF4/CXCL10/BIN2/LGALS9/PF4V1/CXCL3/HRG/CXCL8/CCL17/AZU1/CCR4/IL6/S100A14/FGF18/IL10/VAV1/CCL20/C3AR1/PLA2G7/BST1/CCL5/IL1B/CCL22/CD74/SLAMF8/STAP1/HBEGF/C5AR1/IL23A/AIF1/KDR/CXCL2/ITGB2/TNFSF14/ACKR4/TRPV4/HOXB9/C5AR2/FCER1G/ACKR2/C5/SERPINE1/SYK/CYP7B1/CCR6/NR4A1/SEMA5A/CXCR2/SAA2/FFAR2/CAMK1D/LEF1/NBL1/CXCL16/ADGRE2/CCL16/FLT1/CX3CL1/HSD3B7
GO:0006302	BP	GO:0006302	double-strand break repair	51	-0.319885392478865	-2.71375196297747	0.00934579439252336	0.00934579439252336	0.108144091728258	1637	tags=65%, list=30%, signal=46%	NSMCE2/NIPBL/ZBTB7A/APTX/VCP/RECQL5/POLQ/RAD51C/ACTR5/CDCA5/DEK/MMS19/XRCC3/RAD51AP1/DCLRE1B/RIF1/DDX11/RMI1/XRCC4/POLM/FIGNL1/WRN/BARD1/RNF169/UBE2V2/EME1/FANCB/PARP2/RAD54L/CDC7/RMI2/MSH2/FEN1
GO:0045047	BP	GO:0045047	protein targeting to ER	51	-0.339837110952179	-2.88301263084403	0.00934579439252336	0.00934579439252336	0.108144091728258	3323	tags=96%, list=60%, signal=38%	RPL12/RPS21/RPS29/RPLP1/RPLP0/RPL30/RPS12/RPS4Y1/RPS18/RPS27/RPL37A/RPS11/RPL39/RPL27/RPS20/RPL41/RPS19/RPS13/RPL15/RPS10/RPL22/RPS5/SRP14/RPL37/RPL36A/UBA52/RPS17/RPS3A/RPL23A/RPS14/RPS27A/RPS15A/RPL10/RPL32/RPL38/RPL31/RPL9/RPS4X/RPL21/RPS23/RPL29/RPL19/RPL26/SGTB/RPL10A/RPL18A/RPS16/RPS28/PMM2
GO:0072599	BP	GO:0072599	establishment of protein localization to endoplasmic reticulum	51	-0.339837110952179	-2.88301263084403	0.00934579439252336	0.00934579439252336	0.108144091728258	3323	tags=96%, list=60%, signal=38%	RPL12/RPS21/RPS29/RPLP1/RPLP0/RPL30/RPS12/RPS4Y1/RPS18/RPS27/RPL37A/RPS11/RPL39/RPL27/RPS20/RPL41/RPS19/RPS13/RPL15/RPS10/RPL22/RPS5/SRP14/RPL37/RPL36A/UBA52/RPS17/RPS3A/RPL23A/RPS14/RPS27A/RPS15A/RPL10/RPL32/RPL38/RPL31/RPL9/RPS4X/RPL21/RPS23/RPL29/RPL19/RPL26/SGTB/RPL10A/RPL18A/RPS16/RPS28/PMM2
GO:0140053	BP	GO:0140053	mitochondrial gene expression	51	-0.504416178806	-4.2792213323177	0.00934579439252336	0.00934579439252336	0.108144091728258	1904	tags=86%, list=35%, signal=57%	TRMT10B/TARS2/AARS2/MRPL11/MRPS26/TSFM/FASTKD5/MRPS23/LRPPRC/MRPL32/MRPS28/MRPL34/WARS2/MRPL36/NOA1/MRPL15/RCC1L/MRPL14/GFM1/MTERF2/MRPS18A/MRPS9/TRNT1/POLRMT/MRPL16/MRPL12/MRPS31/RPUSD3/MRPL46/MRPL1/MRPL50/PUS1/CDK5RAP1/MRPS17/MRPL18/MRPL39/MRPS30/MRPL2/TRMT10C/RPUSD4/MRPS22/MALSU1/MRPL27/MTERF1
GO:0006409	BP	GO:0006409	tRNA export from nucleus	6	-0.665453221696396	-1.92390766641426	0.00948991696322657	0.00948991696322657	0.108982009600458	1845	tags=100%, list=34%, signal=67%	NUP155/NUP88/NUP85/TPR/NUP35
GO:0071431	BP	GO:0071431	tRNA-containing ribonucleoprotein complex export from nucleus	6	-0.665453221696396	-1.92390766641426	0.00948991696322657	0.00948991696322657	0.108982009600458	1845	tags=100%, list=34%, signal=67%	NUP155/NUP88/NUP85/TPR/NUP35
GO:0097064	BP	GO:0097064	ncRNA export from nucleus	6	-0.665453221696396	-1.92390766641426	0.00948991696322657	0.00948991696322657	0.108982009600458	1845	tags=100%, list=34%, signal=67%	NUP155/NUP88/NUP85/TPR/NUP35
GO:0140142	MF	GO:0140142	nucleocytoplasmic carrier activity	6	-0.665453221696396	-1.92390766641426	0.00948991696322657	0.00948991696322657	0.108982009600458	1845	tags=100%, list=34%, signal=67%	IPO11/KPNA2/RANBP6/CSE1L/SNUPN
GO:1902570	BP	GO:1902570	protein localization to nucleolus	6	-0.665453221696396	-1.92390766641426	0.00948991696322657	0.00948991696322657	0.108982009600458	1845	tags=100%, list=34%, signal=67%	MCRS1/PINX1/WRN/TERT/RRS1
GO:0050801	BP	GO:0050801	ion homeostasis	231	0.342344224399569	1.34622300035576	0.0094990500949905	0.0094990500949905	0.108982009600458	1511	tags=38%, list=27%, signal=29%	MYOC/MT1A/RYR1/SLC9C2/PTPN6/PTGIR/OXT/RGN/SLC9A2/IL13/METTL21C/GRM2/CXCL11/KLHL3/MCHR1/ELANE/CCL7/SPX/CXCL10/CAPN3/SLC7A8/MT1G/HNF4A/CALCR/LCK/HAMP/IFI6/FGF23/PTGER3/TMEM178A/SLC8A2/SLC26A3/CCR4/ESR1/NPSR1/S100A14/ATP4A/NTSR1/F2/ATP2B2/SLC9C1/CLIC2/ABCC2/SLC40A1/KL/ABCG2/CYP4A11/CD36/ATP1A4/C3AR1/PTGER4/APLNR/SLC39A5/CD38/GRIK2/TBXA2R/FZD9/GNAT2/HPX/IAPP/CD24/LPAR6/CCL5/FAM20A/APOE/GPR65/ATP1B2/S…
GO:0051146	BP	GO:0051146	striated muscle cell differentiation	86	0.405916727514629	1.5112415769019	0.00951427140711067	0.00951427140711067	0.109002029957117	1513	tags=43%, list=28%, signal=32%	ACTC1/GREM1/RYR1/PI16/ACTA1/WFIKKN2/CXCL10/MYBPC3/MYH3/CAPN3/HAMP/MYBPC2/WNT8A/NEB/POPDC2/ANKRD2/ALPK3/LMOD1/LRRC10/SHH/FER1L5/MYOM1/MYOZ1/TMOD4/KLHL41/MYOG/EFNB2/LMOD2/SYNPO2L/MYOM3/MSX1/LDB3/LMOD3/AVPR1A/ANKRD1/TNFSF14/NPHS1
GO:0033139	BP	GO:0033139	regulation of peptidyl-serine phosphorylation of STAT protein	4	0.819684702985743	1.6294207956738	0.00956444967628016	0.00956444967628016	0.109221670557018	157	tags=50%, list=3%, signal=49%	IFNA5/IFNB1
GO:0002695	BP	GO:0002695	negative regulation of leukocyte activation	53	0.448464165536994	1.60329801792892	0.00958144225920323	0.00958144225920323	0.109221670557018	1059	tags=40%, list=19%, signal=32%	IFNL1/PTPN22/PTPN6/IFNB1/LGALS9/TBX21/TNFAIP8L2/LILRB2/LAG3/GPNMB/IL10/SHH/CD274/TNFAIP3/SLA2/IHH/CEACAM1/MILR1/IDO1/BCL6/BTK
GO:0048468	BP	GO:0048468	cell development	595	0.302985671372877	1.22671263770997	0.0095990400959904	0.0095990400959904	0.109221670557018	1247	tags=28%, list=23%, signal=24%	ACTC1/KLHL10/MYOC/TBR1/CPNE9/LEFTY2/SEMA4A/NME5/TACSTD2/RYR1/TLX2/CATSPERD/PTPN6/NUP210L/SEMG1/ST14/PI16/CSF1R/VANGL2/TP63/COL14A1/CHRM1/TRIM67/FSTL4/POU4F1/RGMA/AVIL/LGR5/CATSPER4/PTPRZ1/RPE65/GALNTL5/MATN4/ACTA1/WFIKKN2/TOPAZ1/MYBPC3/MYH3/SYN1/VIT/CAPN3/EGR2/CDSN/KIF5A/RNF112/HNF4A/SOX10/RPGRIP1/HAMP/FRZB/GDF9/SLC1A3/CCKAR/FRY/NR2E1/EPHA1/MYBPC2/NEFH/CHRNB2/CCDC36/GBP1/CNTN2/LTK/SEMA3E/NEUROD2/…
GO:0061061	BP	GO:0061061	muscle structure development	178	0.354770000262162	1.38007918043237	0.0095990400959904	0.0095990400959904	0.109221670557018	963	tags=26%, list=18%, signal=22%	ACTC1/GREM1/RYR1/PRICKLE1/PI16/VANGL2/MYH15/METTL21C/POU4F1/NMRK2/EGR3/CHRNA1/ACTA1/WFIKKN2/CXCL10/MYBPC3/MYH3/CAPN3/EGR2/HAMP/MKX/MYBPC2/ITGA7/WNT8A/CCL17/SOX15/NEB/POPDC2/FBXO40/ANKRD2/SGCG/ALPK3/LMOD1/LRRC10/SHH/S100B/FER1L5/DMRTA2/MYOM1/MYOZ1/HEY1/TMOD4/ATF3/KLHL41/MYOG/LAMA2
GO:0050878	BP	GO:0050878	regulation of body fluid levels	142	0.368198729356723	1.41556030124968	0.0096009600960096	0.0096009600960096	0.109221670557018	1228	tags=31%, list=22%, signal=25%	SLC6A3/NFE2/PTPN6/FAP/OXT/TP63/F13B/CHRM1/IFNA5/IFNB1/OAS2/PF4/C4BPB/SERPINC1/KLKB1/PF4V1/HNF4A/LCK/ADRA2A/ADCY4/HRG/KDF1/ADAMTS18/IL6/CEL/ABAT/F2/SHH/PRTN3/AK3/VAV1/CYP4A11/CD36/MPL/CEACAM1/APLNR/AQP3/ADRA2B/TBXA2R/SERPINF2/APOE/ALOXE3/CYP4F11/FERMT3
GO:0030574	BP	GO:0030574	collagen catabolic process	13	0.616138528920019	1.71982213891091	0.00962199312714777	0.00962199312714777	0.109307207553228	798	tags=46%, list=15%, signal=40%	FAP/MMP13/MMP23B/MMP21/MMP25/PRTN3
GO:0050860	BP	GO:0050860	negative regulation of T cell receptor signaling pathway	5	0.780510284091712	1.66641162030823	0.00972222222222222	0.00972222222222222	0.110131474807518	948	tags=80%, list=17%, signal=66%	PTPN22/PTPN6/GBP1/CEACAM1
GO:0030286	CC	GO:0030286	dynein complex	21	0.554246438679115	1.72394160213476	0.00972342264477096	0.00972342264477096	0.110131474807518	958	tags=48%, list=17%, signal=39%	TCTE3/DRC1/DNAI2/DNAH10/DNALI1/DNAH3/DNAH7/DNAH12/CCDC65/WDR78
GO:0043175	MF	GO:0043175	RNA polymerase core enzyme binding	15	-0.434483154244108	-1.99415956727528	0.00974313551815766	0.00974313551815766	0.110131474807518	2627	tags=93%, list=48%, signal=49%	SPTY2D1/PCF11/UVSSA/SMYD2/RECQL5/PCIF1/ERBB2/TCOF1/HNRNPU/GTF2B/RPAP2/BRD4/ERCC5/LEO1
GO:0008238	MF	GO:0008238	exopeptidase activity	31	0.501079172453089	1.67208383377019	0.00974901472723501	0.00974901472723501	0.110131474807518	859	tags=35%, list=16%, signal=30%	NAALADL1/FAP/CPXM1/CPA2/DPEP2/DPEP1/LVRN/GGT5/AGBL2/CPN1/ANPEP
GO:0032715	BP	GO:0032715	negative regulation of interleukin-6 production	19	0.564657774340886	1.71855959774786	0.00985869208018403	0.00985869208018403	0.111205441807324	1145	tags=53%, list=21%, signal=42%	PTPN22/PTPN6/TLR9/ORM1/CD200R1/IL10/TNFAIP3/SYT11/TNF/NLRP12
GO:0022617	BP	GO:0022617	extracellular matrix disassembly	17	0.585961601048161	1.74084414123368	0.00987243483083749	0.00987243483083749	0.111205441807324	937	tags=47%, list=17%, signal=39%	FAP/MMP13/ELANE/KLKB1/DDR2/IL6/KLK4/CTRB1
GO:0031365	BP	GO:0031365	N-terminal protein amino acid modification	6	-0.659983471418653	-1.90809394104691	0.00988533017002768	0.00988533017002768	0.111205441807324	595	tags=100%, list=11%, signal=89%	PPM1A/NAA30/NAA15/PDF/SOX4
GO:0040013	BP	GO:0040013	negative regulation of locomotion	95	0.396799069247637	1.48857342308363	0.00990594356613968	0.00990594356613968	0.11128255900909	895	tags=28%, list=16%, signal=24%	BST2/GREM1/SEMA4A/TACSTD2/ADORA3/SEMG1/RGN/ELANE/HAS1/IFITM1/LDLRAD4/DPEP1/EPHA1/HRG/TRIM15/SEMA3E/CD200R1/TNN/SEMA5B/CHRD/KLF4/SHH/SEMA4F/SEMG2/ALOX15B/IL4/MMRN2
GO:0000405	MF	GO:0000405	bubble DNA binding	4	-0.768377001455604	-1.83811610444505	0.0099812850904554	0.0099812850904554	0.111973420884823	1278	tags=100%, list=23%, signal=77%	WRN/ERCC5/NEIL3
GO:0008649	MF	GO:0008649	rRNA methyltransferase activity	12	-0.491435860058309	-2.02897415118533	0.0100502512562814	0.0100502512562814	0.112279922438596	2804	tags=100%, list=51%, signal=49%	ZCCHC4/NSUN4/EMG1/METTL15/MRM2/DIMT1/FTSJ3/NOP2/MRM3/TFB1M/MRM1
GO:0031167	BP	GO:0031167	rRNA methylation	12	-0.491435860058309	-2.02897415118533	0.0100502512562814	0.0100502512562814	0.112279922438596	2804	tags=100%, list=51%, signal=49%	ZCCHC4/NSUN4/EMG1/METTL15/MRM2/DIMT1/FTSJ3/NOP2/MRM3/TFB1M/MRM1
GO:0140102	MF	GO:0140102	catalytic activity, acting on a rRNA	12	-0.491435860058309	-2.02897415118533	0.0100502512562814	0.0100502512562814	0.112279922438596	2804	tags=100%, list=51%, signal=49%	ZCCHC4/NSUN4/EMG1/METTL15/MRM2/DIMT1/FTSJ3/NOP2/MRM3/TFB1M/MRM1
GO:0016866	MF	GO:0016866	intramolecular transferase activity	7	-0.627617048991448	-1.95418635580623	0.0100700525394046	0.0100700525394046	0.112345965463208	1198	tags=86%, list=22%, signal=67%	RPUSD2/PMM2/RPUSD3/BPGM/PUS1/RPUSD4
GO:0015075	MF	GO:0015075	ion transmembrane transporter activity	260	0.335842980959225	1.32773619095962	0.0100989901009899	0.0100989901009899	0.112513614522265	2350	tags=57%, list=43%, signal=34%	SLC6A3/CLCN1/RYR1/SLC9C2/SLC6A13/SLC9A2/CATSPER4/SCN3A/CHRNA1/SLC30A10/TRPV3/SLC2A9/SLC7A9/SLC7A8/PKD1L1/SLC6A12/SCN4A/COX4I2/SLC25A47/SLC1A3/MPC1L/SLC5A11/CACNG6/CHRNB2/KCNG3/SLC51B/SLC8A2/SLC10A1/TTYH2/FXYD4/SLC17A8/PKD1L3/SLC26A3/TMEM30B/SLC5A1/SLC16A10/CHRNA6/PKDREJ/CACNA1I/KCNN2/SLC26A5/PKD1L2/ATP4A/BEST4/ATP2B2/SLC9C1/SLC13A5/CLIC2/ABCC2/COX7A1/SLC40A1/SLC6A7/CLIC6/SLC22A13/BEST1/SLC26A7/SL…
GO:0002067	BP	GO:0002067	glandular epithelial cell differentiation	7	0.713008569493581	1.67419622287445	0.0102358123866287	0.0102358123866287	0.113119208691941	333	tags=43%, list=6%, signal=40%	TP63/IL13/HNF4A
GO:0010002	BP	GO:0010002	cardioblast differentiation	5	0.776846422090561	1.65858917089485	0.0102777777777778	0.0102777777777778	0.113119208691941	84	tags=40%, list=2%, signal=39%	GREM1/PRICKLE1
GO:0045347	BP	GO:0045347	negative regulation of MHC class II biosynthetic process	3	0.867564125886847	1.58521829869963	0.0102932002495321	0.0102932002495321	0.113119208691941	731	tags=100%, list=13%, signal=87%	PF4/SPI1/IL10
GO:0062042	BP	GO:0062042	regulation of cardiac epithelial to mesenchymal transition	4	-0.764737991266375	-1.82941084228808	0.0102932002495321	0.0102932002495321	0.113119208691941	1298	tags=100%, list=24%, signal=76%	TGFBR2/TGFBR1/ENG
GO:0062043	BP	GO:0062043	positive regulation of cardiac epithelial to mesenchymal transition	4	-0.764737991266375	-1.82941084228808	0.0102932002495321	0.0102932002495321	0.113119208691941	1298	tags=100%, list=24%, signal=76%	TGFBR2/TGFBR1/ENG
GO:0070943	BP	GO:0070943	neutrophil mediated killing of symbiont cell	3	0.86556303438239	1.58156189247491	0.0102932002495321	0.0102932002495321	0.113119208691941	742	tags=100%, list=13%, signal=87%	ELANE/AZU1/F2
GO:0070944	BP	GO:0070944	neutrophil mediated killing of bacterium	3	0.86556303438239	1.58156189247491	0.0102932002495321	0.0102932002495321	0.113119208691941	742	tags=100%, list=13%, signal=87%	ELANE/AZU1/F2
GO:1902715	BP	GO:1902715	positive regulation of interferon-gamma secretion	3	0.867735444050515	1.58553133226089	0.0102932002495321	0.0102932002495321	0.113119208691941	299	tags=67%, list=5%, signal=63%	PTPN22/LGALS9
GO:1905005	BP	GO:1905005	regulation of epithelial to mesenchymal transition involved in endocardial cushion formation	4	-0.764737991266375	-1.82941084228808	0.0102932002495321	0.0102932002495321	0.113119208691941	1298	tags=100%, list=24%, signal=76%	TGFBR2/TGFBR1/ENG
GO:1905007	BP	GO:1905007	positive regulation of epithelial to mesenchymal transition involved in endocardial cushion formation	4	-0.764737991266375	-1.82941084228808	0.0102932002495321	0.0102932002495321	0.113119208691941	1298	tags=100%, list=24%, signal=76%	TGFBR2/TGFBR1/ENG
GO:0048525	BP	GO:0048525	negative regulation of viral process	48	0.452064943896734	1.60109476685486	0.0103113627173474	0.0103113627173474	0.11316505194615	1542	tags=50%, list=28%, signal=36%	IFNL3/BST2/OAS1/IFNB1/OASL/IFITM1/IFIT1/ISG15/TRIM10/TRIM15/MX1/ISG20/IFI16/IFITM2/TNF/TRIM31/CCL5/ZC3HAV1/POU2F3/APOBEC3H/OAS3/APOBEC3A/IFITM3/PARP10
GO:0043086	BP	GO:0043086	negative regulation of catalytic activity	201	0.347200181059479	1.35806113618528	0.0104989501049895	0.0104989501049895	0.114934931994731	1093	tags=26%, list=20%, signal=22%	BST2/PTPN22/PTPN6/PI16/PDE6G/RGN/IL13/VIL1/GRM2/SAG/PDZD3/SPOCD1/CD27/TLR9/PPP1R27/USP44/WFIKKN2/SERPINC1/PDC/TSKS/PPP1R14D/HP/DPEP1/CBLC/IFI6/FRY/IFIT1/EPHA1/PYDC1/HRG/ITIH2/AOC3/NLRP7/CSTA/PI3/PPP1R36/GMFG/RENBP/KLF4/SERPINB11/MRLN/PINLYP/GNAT1/TNFAIP3/MYOZ1/SPOCK2/IFI16/CEACAM1/SERPINB9/A2ML1/SERPINF2/TNF/DUSP8
GO:0002250	BP	GO:0002250	adaptive immune response	136	0.368434309502055	1.41316016611966	0.0105010501050105	0.0105010501050105	0.114934931994731	1979	tags=54%, list=36%, signal=35%	SEMA4A/GCNT3/PTPN6/IFNA5/IFNB1/CFI/IL18RAP/CD27/C4BPB/CD79A/TBX21/HLA-DMA/LILRB2/CLEC10A/MYO1G/C17orf99/BTLA/IL6/LAG3/C1S/IL10/CD274/TNFSF13B/LILRB3/TNFAIP3/IL4/LTA/SLA2/CEACAM1/IRF7/HLA-DOA/CD8A/GZMM/THEMIS/BCL6/PRDM1/BTK/TNF/HPX/IL1B/C1R/AIRE/TNFRSF1B/HLA-DOB/CD3G/CD74/RAET1E/IL23A/MASP2/LAMP3/PTPRC/SASH3/CD28/LAIR1/IRF4/B2M/FCER1G/CD40LG/IL23R/CTSS/RSAD2/SPN/SIGLEC10/FGB/C5/SYK/CCR6/LILRB1/LAX…
GO:0005858	CC	GO:0005858	axonemal dynein complex	9	0.667916355637685	1.68547273844441	0.0105963528831937	0.0105963528831937	0.115693239256229	958	tags=67%, list=17%, signal=55%	DRC1/DNAI2/DNAH3/DNAH7/CCDC65/WDR78
GO:0015318	MF	GO:0015318	inorganic molecular entity transmembrane transporter activity	246	0.338037886257326	1.33348560085172	0.0105989401059894	0.0105989401059894	0.115693239256229	2349	tags=58%, list=43%, signal=35%	SLC6A3/CLCN1/RYR1/SLC9C2/SLC6A13/SLC9A2/CATSPER4/SCN3A/CHRNA1/SLC30A10/TRPV3/SLC2A9/SLC7A9/SLC7A8/PKD1L1/SLC6A12/SCN4A/COX4I2/SLC1A3/MPC1L/SLC5A11/CACNG6/CHRNB2/KCNG3/SLC51B/SLC8A2/SLC10A1/TTYH2/FXYD4/SLC17A8/PKD1L3/SLC26A3/SLC5A1/SLC16A10/CHRNA6/PKDREJ/CACNA1I/KCNN2/SLC26A5/PKD1L2/ATP4A/BEST4/ATP2B2/SLC9C1/SLC13A5/CLIC2/ABCC2/COX7A1/SLC40A1/SLC6A7/CLIC6/AQP8/SLC22A13/BEST1/SLC26A7/ATP1A4/CEACAM1…
GO:0050686	BP	GO:0050686	negative regulation of mRNA processing	8	-0.582214480972185	-1.93116156072616	0.0106640814348037	0.0106640814348037	0.11596302584418	1097	tags=75%, list=20%, signal=60%	SRSF4/CDK9/RNF20/BARD1/DYRK1A/ZC3H14
GO:0008227	MF	GO:0008227	G protein-coupled amine receptor activity	12	0.626776552417967	1.71100410526562	0.0106864908816355	0.0106864908816355	0.11596302584418	622	tags=42%, list=11%, signal=37%	ADRA1D/CHRM5/CHRM1/ADRA2A/OR11H4
GO:0033235	BP	GO:0033235	positive regulation of protein sumoylation	5	-0.717925386715196	-1.89474689210501	0.0107028184088477	0.0107028184088477	0.11596302584418	1556	tags=100%, list=28%, signal=72%	MUL1/PIAS1/RWDD3/GNL3
GO:0006403	BP	GO:0006403	RNA localization	52	-0.299248287562091	-2.5036889714612	0.010752688172043	0.010752688172043	0.11596302584418	1706	tags=69%, list=31%, signal=48%	SRSF2/CPSF4/NUP155/BICD2/LRPPRC/NUP88/NUP85/ATXN2/SRSF11/SRSF4/FIP1L1/SRRM1/UPF3B/HNRNPU/CHTOP/CPSF3/TGFBR2/DHX36/POLR2D/SRSF3/IWS1/EIF4A3/KIF5C/ABCE1/SLBP/TPR/THOC2/PRPF6/THOC1/MRPL18/SNUPN/SRSF5/NAF1/EXOSC3/RRS1/NUP35
GO:0006473	BP	GO:0006473	protein acetylation	52	-0.227205310102088	-1.90093461785304	0.010752688172043	0.010752688172043	0.11596302584418	2360	tags=73%, list=43%, signal=42%	TAF1L/EHHADH/TRIM16/NATD1/TAF10/FAM161A/MEAF6/MUC1/MAPK3/BRD1/ING4/KAT8/RSF1/BRD7/MBIP/KMT2A/MCRS1/KAT7/MSL2/OGT/KANSL3/NAT9/DSCC1/GTF2B/YEATS4/IWS1/DPF3/SGF29/NAA30/LDB1/BRD8/FOXO1/TADA1/DMAP1/NAA15/RAPGEF3/KAT6B/SOX4
GO:0007093	BP	GO:0007093	mitotic cell cycle checkpoint	52	-0.378542110840071	-3.16710820925676	0.010752688172043	0.010752688172043	0.11596302584418	1334	tags=65%, list=24%, signal=50%	CNOT11/CNOT2/BUB1/PSMG2/CDT1/ZFYVE19/TICRR/XRCC3/CCND1/DCLRE1B/TIPIN/GIGYF2/BUB3/CDK5RAP3/TPR/FOXN3/MAD1L1/KNTC1/CDC25C/SFN/CDK1/NDC80/TOP2A/EME1/BUB1B/ARID3A/CCNB1/PCNA/AURKB/MSH2/TTK/CENPF/ZNF830/SOX4
GO:0008022	MF	GO:0008022	protein C-terminus binding	52	-0.228226955177444	-1.90948230756166	0.010752688172043	0.010752688172043	0.11596302584418	1646	tags=65%, list=30%, signal=46%	ID1/NIPBL/SLC9A3R2/SH3GL1/ATP1B1/CORO1A/PPP1R9A/PICK1/ABL1/ATXN2/CSK/STIP1/ATF4/USP7/ERBB2/PRRC2C/MAGI1/YEATS4/PIAS1/TRIM3/DST/XRCC4/FOXN3/TERT/MKI67/TOP2A/COIL/BAIAP2/RAB3A/SIAH1/CEP250/HSPG2/MSH2/CENPF
GO:0070507	BP	GO:0070507	regulation of microtubule cytoskeleton organization	52	-0.281816153994557	-2.35784138477111	0.010752688172043	0.010752688172043	0.11596302584418	1278	tags=56%, list=23%, signal=43%	ABL1/TACC3/TPX2/CHMP1A/RBM14/CKAP2/PAFAH1B1/XRCC3/MARK2/CENPJ/POC1A/MAP1S/HNRNPU/SMC3/AKAP9/TPR/CHORDC1/MAP1A/PHLDB1/EFNA5/DYRK1A/MAP1B/KIF18A/CEP250/CCNF/RASSF7/CEP131/PSRC1/GNAI1
GO:0070972	BP	GO:0070972	protein localization to endoplasmic reticulum	52	-0.341182049924712	-2.85453174224024	0.010752688172043	0.010752688172043	0.11596302584418	3323	tags=96%, list=60%, signal=38%	RPL12/RPS21/RPS29/RPLP1/RPLP0/RPL30/RPS12/RPS4Y1/RPS18/RPS27/RPL37A/RPS11/GRIK5/RPL39/RPL27/RPS20/RPL41/RPS19/RPS13/RPL15/RPS10/RPL22/RPS5/SRP14/RPL37/RPL36A/UBA52/RPS17/RPS3A/RPL23A/RPS14/RPS27A/RPS15A/RPL10/RPL32/RPL38/RPL31/RPL9/RPS4X/RPL21/RPS23/RPL29/RPL19/RPL26/SGTB/RPL10A/RPL18A/RPS16/RPS28/PMM2
GO:0032239	BP	GO:0032239	regulation of nucleobase-containing compound transport	3	-0.850827724213207	-1.78684111818289	0.0108635097493036	0.0108635097493036	0.1170021850356	824	tags=100%, list=15%, signal=85%	TPR/ADORA1
GO:0032780	BP	GO:0032780	negative regulation of ATPase activity	3	0.861197016554484	1.5735842788937	0.0109170305676856	0.0109170305676856	0.117266321216322	766	tags=100%, list=14%, signal=86%	RGN/TLR9/MRLN
GO:0071361	BP	GO:0071361	cellular response to ethanol	3	0.860600737969796	1.57249475513935	0.0109170305676856	0.0109170305676856	0.117266321216322	300	tags=67%, list=5%, signal=63%	CCL7/SPI1
GO:0032570	BP	GO:0032570	response to progesterone	11	0.642052160732505	1.71268017716336	0.0109489051094891	0.0109489051094891	0.117301085977873	335	tags=36%, list=6%, signal=34%	CATSPERD/OXT/CATSPER4/SOX10
GO:0042742	BP	GO:0042742	defense response to bacterium	70	0.418236966259309	1.53414871039252	0.0109492717227524	0.0109492717227524	0.117301085977873	1956	tags=60%, list=36%, signal=39%	SEMG1/TLR9/ELANE/HAMP/HP/GNLY/ISG15/AZU1/IL6/S100A14/IL10/F2/SEMG2/PGC/LTA/CLEC4E/CCL20/NLRC4/CD36/CFP/SYT11/IRGM/TNF/PLAC8/GBP4/GBP2/SLAMF8/C5AR1/IL23A/KLK7/EPPIN/FCER1G/IL23R/GBP6/SIGLEC11/SPN/FGB/SERPINE1/SYK/LYZ/MR1/WFDC12
GO:0010951	BP	GO:0010951	negative regulation of endopeptidase activity	53	0.444853181642361	1.59038843949225	0.010993444276349	0.010993444276349	0.117600399143468	1080	tags=38%, list=20%, signal=31%	BST2/VIL1/CD27/WFIKKN2/SERPINC1/DPEP1/IFI6/HRG/ITIH2/NLRP7/CSTA/PI3/RENBP/KLF4/SERPINB11/SPOCK2/IFI16/SERPINB9/A2ML1/SERPINF2
GO:0036498	BP	GO:0036498	IRE1-mediated unfolded protein response	13	-0.461285591744084	-1.97285960069335	0.0110062893081761	0.0110062893081761	0.117600399143468	995	tags=62%, list=18%, signal=51%	WFS1/DDX11/KLHDC3/EXTL3/SRPRB/PARP16/PREB/ARFGAP1
GO:0043330	BP	GO:0043330	response to exogenous dsRNA	10	0.655602344896888	1.7032200234905	0.0110763303635926	0.0110763303635926	0.1181197878628	717	tags=50%, list=13%, signal=44%	IFNA5/IFNB1/IFIT1/RFTN2/IFIH1
GO:0016266	BP	GO:0016266	O-glycan processing	17	0.579588198942092	1.72190928322212	0.0110926234054354	0.0110926234054354	0.1181197878628	582	tags=35%, list=11%, signal=32%	MUC20/GCNT3/MUC17/MUC13/GALNT3/MUC4
GO:0048646	BP	GO:0048646	anatomical structure formation involved in morphogenesis	308	0.325108853673493	1.29323931497076	0.0110988901109889	0.0110988901109889	0.1181197878628	1523	tags=36%, list=28%, signal=27%	ACTC1/IL17F/COL2A1/TBR1/GREM1/SEMA4A/TLX2/PTPN6/PRICKLE1/FAP/ST14/VANGL2/TP63/HOXB1/EGR3/PF4/ACTA1/CXCL10/MYBPC3/MYH3/CAPN3/EGR2/EDAR/ENPP2/DKK4/NR2E1/EPHA1/MYBPC2/HRG/ITGA7/TRIM15/CXCL8/WNT8A/SEMA3E/PNLDC1/TBX4/ECSCR/EYA2/NEB/CDK5R1/ENAM/IL6/KLK4/CHRD/LMOD1/FGF18/TRIM71/GPNMB/IL10/ACRBP/KLF4/SHH/FER1L5/TNFSF13B/TNFAIP3/SLC40A1/ANPEP/MYOM1/MYOZ1/HEY1/NOTCH4/MMRN2/TMOD4/KLHL41/CD36/IHH/MPL/CEACAM1…
GO:0009582	BP	GO:0009582	detection of abiotic stimulus	48	0.450586533301092	1.59585862656152	0.0111200970481197	0.0111200970481197	0.1181197878628	892	tags=35%, list=16%, signal=30%	GRK7/PDE6G/PHF24/SAG/RPE65/PDC/PKD1L1/ABCA4/PKD1L3/SEMA5B/PKDREJ/GUCA1A/PKD1L2/GJA10/NTSR1/GNAT1/BEST1
GO:0051926	BP	GO:0051926	negative regulation of calcium ion transport	21	0.54554830564813	1.69688671761669	0.0111279170267934	0.0111279170267934	0.1181197878628	1541	tags=67%, list=28%, signal=48%	SEMG1/RRAD/TLR9/ADRA2A/LILRB2/NTSR1/MRLN/GNB5/CLIC2/REM2/GEM/GSTM2/ATP1A2/EPPIN
GO:0048747	BP	GO:0048747	muscle fiber development	19	0.560257584331133	1.70516743506666	0.0111731843575419	0.0111731843575419	0.118444848731947	1344	tags=58%, list=24%, signal=44%	RYR1/ACTA1/WFIKKN2/MYBPC3/MYBPC2/NEB/MYOM1/KLHL41/MYOG/MYOM3/LMOD3
GO:0055074	BP	GO:0055074	calcium ion homeostasis	138	0.366645403497176	1.40701689997429	0.0112	0.0112	0.118573711766327	2034	tags=54%, list=37%, signal=35%	RYR1/PTPN6/PTGIR/OXT/RGN/IL13/METTL21C/CXCL11/MCHR1/ELANE/CCL7/CXCL10/CAPN3/CALCR/LCK/PTGER3/TMEM178A/SLC8A2/CCR4/ESR1/NPSR1/S100A14/NTSR1/F2/ATP2B2/CLIC2/KL/CD36/C3AR1/PTGER4/APLNR/CD38/GRIK2/TBXA2R/FZD9/GNAT2/IAPP/CD24/LPAR6/CCL5/FAM20A/APOE/GPR65/GSTM2/C5AR1/F2RL2/SLC24A4/GPER1/GPR4/PLCE1/AVPR1A/PTPRC/CACNB2/ATP1A2/ACKR4/TRPV4/CALB1/C5AR2/SLC24A2/PDE6A/TMEM38A/CDH23/F2R/P2RY10/DISC1/ACKR2/CCR6…
GO:0008135	MF	GO:0008135	translation factor activity, RNA binding	20	-0.358543053413146	-1.90840511566034	0.0112923462986198	0.0112923462986198	0.119176399901707	3081	tags=95%, list=56%, signal=42%	EEF1B2/C12orf65/EIF5AL1/CPEB3/EEF2K/EIF2D/EIF5A2/CPEB4/EIF4G2/CPEB2/EIF4E/MCTS1/EIF4E2/EIF3J/TSFM/EIF2B3/GFM1/EIF5B/ABTB1
GO:0002274	BP	GO:0002274	myeloid leukocyte activation	182	0.351279265645825	1.36767472403436	0.0112988701129887	0.0112988701129887	0.119176399901707	1876	tags=48%, list=34%, signal=33%	HSPA6/BST2/PTPN6/IL13/IL18RAP/ELANE/GPR84/LRMP/ORM1/RAB44/BIN2/LGALS9/SPI1/MT1G/HP/DHRS2/BATF2/LILRB2/ARHGAP9/MGAM/CXCL8/ADGRG3/AZU1/IL6/GMFG/ITGAM/IL10/METTL7A/PLA2G10/MMP25/PRTN3/CD14/IL15/LILRB3/DNASE1L3/ANPEP/IL4/CD36/RNASE2/CEACAM1/C3AR1/MILR1/BST1/BTK/CFP/FES/TNF/CCL5/PLAC8/TNFRSF1B/CD68/IL31RA/CD74/STAP1/NR4A3/CSF2/C5AR1/CRISPLD2/TLR7/ARSA/ITGAL/HSPA1B/AIF1/ITGB2/PTPRC/FCAR/PTPRB/PECAM1/RH…
GO:0051249	BP	GO:0051249	regulation of lymphocyte activation	134	0.367943647460249	1.41002821881335	0.0113011301130113	0.0113011301130113	0.119176399901707	2069	tags=54%, list=38%, signal=35%	IFNL1/PTPN22/PTPN6/IL13/IFNB1/EGR3/CD27/TLR9/LGALS9/TBX21/LCK/CHRNB2/TNFAIP8L2/LILRB2/BTLA/CLECL1/IL6/LAG3/GPNMB/IL10/SHH/IL15/CD274/TNFSF13B/TNFAIP3/IL4/VAV1/SLA2/IHH/MPL/CEACAM1/IDO1/HLA-DOA/CD22/BST1/BCL6/PRDM1/CD38/EFNB2/BTK/PAK3/CD24/CCL5/IL1B/TNFRSF1B/IKZF3/CD74/AHR/SLAMF8/IL23A/AIF1/PTPRC/TNFSF14/SASH3/CD28/IRF4/TNFRSF4/CD40LG/IL23R/GAL/SPN/SYK/LILRB1/LAX1/IRF1/CD209/LST1/HHLA2/CD83/JAK3/C…
GO:0061640	BP	GO:0061640	cytoskeleton-dependent cytokinesis	26	-0.319435482018221	-1.94221644765462	0.0113636363636364	0.0113636363636364	0.119592066993321	1990	tags=85%, list=36%, signal=54%	CFL1/CHMP1B/CHMP5/DCTN3/SNX18/RAB35/MYH10/CIT/CHMP6/CDT1/CHMP1A/CKAP2/CHMP7/CENPA/IST1/INCENP/NUSAP1/RTKN/KIF20B/KLHDC8B/AURKB/SNX33
GO:1904862	BP	GO:1904862	inhibitory synapse assembly	3	0.859319800771378	1.57015421911922	0.0113849033063007	0.0113849033063007	0.119592066993321	237	tags=67%, list=4%, signal=64%	SEMA4A/LHFPL4
GO:1905702	BP	GO:1905702	regulation of inhibitory synapse assembly	3	0.859319800771378	1.57015421911922	0.0113849033063007	0.0113849033063007	0.119592066993321	237	tags=67%, list=4%, signal=64%	SEMA4A/LHFPL4
GO:0009913	BP	GO:0009913	epidermal cell differentiation	57	0.437622885796605	1.57615858104823	0.0114745848012079	0.0114745848012079	0.119807160988144	797	tags=30%, list=14%, signal=26%	KRT28/OVOL1/ST14/KRT27/TP63/KRT26/CDSN/KRT4/CELA2A/KDF1/CSTA/PI3/POU3F1/KRT17/KLF4/KRTAP5-8/ALOX15B
GO:0000152	CC	GO:0000152	nuclear ubiquitin ligase complex	12	-0.485147301832019	-2.00301079945139	0.0114860014357502	0.0114860014357502	0.119807160988144	883	tags=67%, list=16%, signal=56%	CBX7/ANAPC13/CDC26/ANAPC2/BARD1/CBX8/BUB1B/ANAPC4
GO:0000922	CC	GO:0000922	spindle pole	53	-0.309241551433561	-2.56618001326615	0.0114942528735632	0.0114942528735632	0.119807160988144	1796	tags=74%, list=33%, signal=50%	LATS2/CDC6/PLK2/IKBKG/RGS14/WDR62/CEP85/CEP128/NEDD1/FAM83D/DSN1/MISP/SPOUT1/TACC3/TPX2/CKAP2/CTDP1/POC1A/TUBGCP3/HNRNPU/SMC3/DDX11/TOPORS/KATNBL1/MAPK14/TMEM201/MAD1L1/KNTC1/CCNB1/CDC25B/KIF20B/CALM2/KNSTRN/ASPM/DLGAP5/AURKB/PSRC1/HAUS8/CENPF
GO:0005681	CC	GO:0005681	spliceosomal complex	53	-0.498705222274983	-4.13840691194587	0.0114942528735632	0.0114942528735632	0.119807160988144	1783	tags=83%, list=32%, signal=57%	SNRNP35/SRSF1/PRPF3/SRSF2/PNN/SMNDC1/CRNKL1/RBM5/RBM17/PLRG1/SUGP1/SREK1/LUC7L3/ZRSR2/SF3B2/PPIL1/CWF19L2/PRKRIP1/GPATCH1/SNRNP40/SRRM1/DHX35/WBP4/HNRNPU/SART1/XAB2/CWC15/RBMX2/LUC7L/LSM6/EIF4A3/PRPF40A/PPP1R8/IVNS1ABP/PRPF6/RBM28/RNF113A/CWC22/SYNCRIP/PPWD1/SF3A2/SNRPD1/ZNF830/CCDC12
GO:0015934	CC	GO:0015934	large ribosomal subunit	53	-0.357548827639418	-2.96704841571765	0.0114942528735632	0.0114942528735632	0.119807160988144	3085	tags=94%, list=56%, signal=42%	RPLP1/RPLP0/RPL30/C12orf65/RPL37A/RPL39/RPL27/RPL41/NSUN4/RPL15/RPL22/RPL37/RPL36A/UBA52/RPL23A/RPL10/RPL32/RPL38/MRPL52/RPL31/RPL9/RPL26L1/RBM3/RPL21/RPL29/RPL19/RPL26/RPL10A/RPL18A/MRPL11/MRPL32/MRPL34/MRPL36/MRPL15/MRPL14/MRPS18A/MRPL16/MRPL12/MRPL46/RSL24D1/MRPL1/RPL36AL/MRPL50/MRPL18/MRPL39/MRPS30/MRPL2/SURF6/MALSU1/MRPL27
GO:2001020	BP	GO:2001020	regulation of response to DNA damage stimulus	53	-0.211538647961778	-1.75541174178039	0.0114942528735632	0.0114942528735632	0.119807160988144	1158	tags=43%, list=21%, signal=35%	BCLAF1/DEK/MMS19/USP1/RAD51AP1/RIF1/DDX11/DDIAS/CDK9/FIGNL1/CBX8/RNF169/UBE2V2/FANCB/THOC1/NACC2/DYRK1A/NSMCE4A/TRIM32/PCNA/RMI2/ING2/ETAA1
GO:0050432	BP	GO:0050432	catecholamine secretion	15	0.594829729884091	1.71691537357414	0.0116082497464217	0.0116082497464217	0.120648856857076	1077	tags=60%, list=20%, signal=48%	OXT/ADRA2A/CHRNB2/FFAR3/CHRNA6/ABAT/ADRA2B/SYT5/SYT11
GO:0050433	BP	GO:0050433	regulation of catecholamine secretion	15	0.594829729884091	1.71691537357414	0.0116082497464217	0.0116082497464217	0.120648856857076	1077	tags=60%, list=20%, signal=48%	OXT/ADRA2A/CHRNB2/FFAR3/CHRNA6/ABAT/ADRA2B/SYT5/SYT11
GO:0015291	MF	GO:0015291	secondary active transmembrane transporter activity	82	0.407240096794594	1.51065529326389	0.0116197535810878	0.0116197535810878	0.120648856857076	1678	tags=49%, list=31%, signal=34%	SLC6A3/SLC9C2/SLC6A13/SLC9A2/SLC2A9/SLC6A12/SLC1A3/SLC5A11/SLC8A2/SLC10A1/SLC17A8/SLC26A3/SLC5A1/SLC16A10/MFSD2B/SLC26A5/SLC35D3/SLC9C1/SLC13A5/SLC6A7/SLC26A7/SLC25A31/SLC37A2/SLC10A4/SLC26A8/SLC16A6/SLC47A1/SLC26A4/CDH17/SLC12A3/SLC6A14/SLC24A4/SLC28A2/SLC36A2/SLC36A3/SLC23A1/SLC1A2/SLC5A5/SLC25A18/SLC24A2
GO:0050865	BP	GO:0050865	regulation of cell activation	179	0.350881340630122	1.36529257027384	0.0116988301169883	0.0116988301169883	0.12124371462287	2156	tags=55%, list=39%, signal=35%	IFNL1/PTPN22/PTPN6/IL13/IFNB1/EGR3/CD27/TLR9/LGALS9/CAPN3/TBX21/LCK/CHRNB2/TNFAIP8L2/HRG/LILRB2/SOX15/BTLA/ADAMTS18/CLECL1/IL6/ABAT/LAG3/ITGAM/GPNMB/IL10/F2/SHH/PLA2G10/IL15/CD274/TNFSF13B/TNFAIP3/IL4/VAV1/SLA2/IHH/MPL/CEACAM1/MILR1/IDO1/HLA-DOA/CD22/BST1/BCL6/PRDM1/CD38/EFNB2/GJD4/BTK/FES/PAK3/CD24/CCL5/APOE/IL1B/TNFRSF1B/IL31RA/IKZF3/CD74/AHR/SLAMF8/STAP1/NR4A3/GPER1/PLEK/IL23A/AIF1/ITGB2/PTPRC…
GO:0032496	BP	GO:0032496	response to lipopolysaccharide	102	0.386805038061373	1.45809043699176	0.0117070242145287	0.0117070242145287	0.12124371462287	1582	tags=43%, list=29%, signal=31%	MRC1/PTPN22/PTGIR/IL13/CXCL11/ELANE/PF4/CXCL10/LGALS9/PF4V1/HAMP/CXCL3/SELE/LILRB2/CXCL8/IL12RB2/NLRP7/IL6/S100A14/IL10/CD14/CD274/ABCC2/TNFAIP3/LTA/CD36/IDO1/PTGER4/TBXA2R/IRGM/TNF/CCL5/IL1B/TNFRSF1B/CD68/STAP1/CSF2/C5AR1/CXCL2/ANKRD1/IRAK3/KMO/PTAFR/FGFR2
GO:0042053	BP	GO:0042053	regulation of dopamine metabolic process	6	0.734390567179482	1.6448050675455	0.0117757259467416	0.0117757259467416	0.12164371603786	704	tags=67%, list=13%, signal=58%	SLC6A3/CHRNB2/ABAT/ITGAM
GO:0042069	BP	GO:0042069	regulation of catecholamine metabolic process	6	0.734390567179482	1.6448050675455	0.0117757259467416	0.0117757259467416	0.12164371603786	704	tags=67%, list=13%, signal=58%	SLC6A3/CHRNB2/ABAT/ITGAM
GO:0046649	BP	GO:0046649	lymphocyte activation	204	0.344467831888097	1.34807578343002	0.0118988101189881	0.0118988101189881	0.122758400851644	1279	tags=33%, list=23%, signal=27%	NCR3/IFNL1/BST2/SEMA4A/PTPN22/PTPN6/IL13/IFNA5/IFNB1/PSMB11/EGR3/CD27/TLR9/CD79A/LGALS9/SPI1/TBX21/LCK/CHRNB2/TNFAIP8L2/LILRB2/ADGRG3/C17orf99/APBB1IP/BTLA/CLECL1/IL6/LAG3/GPNMB/IL10/SHH/IL15/CD274/TNFSF13B/TNFAIP3/IL4/VAV1/CLEC4E/SLA2/IHH/IKZF1/MPL/CEACAM1/IDO1/PTGER4/HLA-DOA/CD22/CD8A/BST1/THEMIS/BCL6/PRDM1/CD38/EFNB2/BTK/PAK3/FZD9/CD24/CCL5/IL1B/AIRE/TNFRSF1B/CDH17/IKZF3/CD3G/CD74/AHR/RAET1E
GO:0014013	BP	GO:0014013	regulation of gliogenesis	37	0.47860117981112	1.64077269180688	0.0119803399549457	0.0119803399549457	0.123442081413078	1316	tags=49%, list=24%, signal=37%	CHRM1/PTPRZ1/RNF112/SOX10/NR2E1/CNTN2/IL6/F2/SHH/LTA/IL34/TNF/GJC2/GPR37L1/IL1B/TNFRSF1B/LIN28A/STAP1
GO:0071219	BP	GO:0071219	cellular response to molecule of bacterial origin	66	0.421253264704392	1.53777914497627	0.0120627261761158	0.0120627261761158	0.124007942170144	1563	tags=47%, list=28%, signal=34%	MRC1/PTPN22/CXCL11/PF4/CXCL10/PF4V1/HAMP/CXCL3/LILRB2/CXCL8/NLRP7/IL6/IL10/CD14/CD274/ABCC2/TNFAIP3/CD36/TBXA2R/IRGM/TNF/CCL5/IL1B/TNFRSF1B/CD68/STAP1/CSF2/CXCL2/ANKRD1/KMO/PTAFR
GO:0008239	MF	GO:0008239	dipeptidyl-peptidase activity	4	0.810589519650655	1.61134081832071	0.0120659211300765	0.0120659211300765	0.124007942170144	1045	tags=100%, list=19%, signal=81%	FAP/DPEP2/DPEP1/NAALAD2
GO:1904427	BP	GO:1904427	positive regulation of calcium ion transmembrane transport	28	0.503912365390131	1.65510192967934	0.0121402407116693	0.0121402407116693	0.124613424563808	1545	tags=57%, list=28%, signal=41%	RGN/IL13/CXCL11/CXCL10/CAPN3/CALCR/NPSR1/NTSR1/F2/APLNR/GJC2/GSTM2/GPER1/CACNB2/STAC2/KCNE3
GO:0044452	CC	GO:0044452	nucleolar part	54	-0.251892655131423	-2.10091134301093	0.0121951219512195	0.0121951219512195	0.125018100291069	1600	tags=63%, list=29%, signal=45%	IPO11/CC2D1A/PLRG1/PRMT7/NFIC/CD2BP2/DSN1/APEX2/ARHGAP32/ESRRA/BTRC/WDR12/PWP2/UBTF/DUSP11/MALT1/GAR1/TCOF1/CCDC137/DDX11/UTP18/WDR43/NOL11/COIL/LEO1/TRIM27/NFIB/CDCA7L/BTBD10/UTP15/IMP3/SURF6/PEX14/RRS1
GO:0045178	CC	GO:0045178	basal part of cell	18	0.567054858881816	1.70637922752306	0.0122273628552545	0.0122273628552545	0.125184752143608	413	tags=28%, list=8%, signal=26%	MUC20/MYO1A/TACSTD2/FAP/ADCY10
GO:0007274	BP	GO:0007274	neuromuscular synaptic transmission	14	0.599425123267965	1.70104068122772	0.0122504537205082	0.0122504537205082	0.125184752143608	629	tags=43%, list=11%, signal=38%	CHRM1/EGR3/CHRNA1/CHRNB2/RAPSN/CHRNA6
GO:1990023	CC	GO:1990023	mitotic spindle midzone	6	-0.647613375933133	-1.87233046322018	0.0122578094108343	0.0122578094108343	0.125184752143608	928	tags=83%, list=17%, signal=69%	HNRNPU/KIF20B/KIF18A/CENPE/AURKB
GO:1902807	BP	GO:1902807	negative regulation of cell cycle G1/S phase transition	33	-0.23951843188475	-1.67936332023844	0.0123456790123457	0.0123456790123457	0.125725749915358	2214	tags=76%, list=40%, signal=46%	CDKN2A/MDM4/CCL2/TFDP1/RPL26/MUC1/PLK2/CNOT10/EZH2/BRD7/CDK6/CNOT11/CNOT2/CCND1/GIGYF2/CDC25C/SFN/CDK1/ARID3A/NACC2/CCNB1/PCNA/CTDSP1/CTDSPL/SOX4
GO:2000134	BP	GO:2000134	negative regulation of G1/S transition of mitotic cell cycle	33	-0.23951843188475	-1.67936332023844	0.0123456790123457	0.0123456790123457	0.125725749915358	2214	tags=76%, list=40%, signal=46%	CDKN2A/MDM4/CCL2/TFDP1/RPL26/MUC1/PLK2/CNOT10/EZH2/BRD7/CDK6/CNOT11/CNOT2/CCND1/GIGYF2/CDC25C/SFN/CDK1/ARID3A/NACC2/CCNB1/PCNA/CTDSP1/CTDSPL/SOX4
GO:2000779	BP	GO:2000779	regulation of double-strand break repair	16	-0.389500412188618	-1.84799078067358	0.0123574144486692	0.0123574144486692	0.125725749915358	1462	tags=69%, list=27%, signal=51%	RECQL5/POLQ/DEK/MMS19/RAD51AP1/RIF1/DDX11/FIGNL1/RNF169/FANCB/RMI2
GO:0003689	MF	GO:0003689	DNA clamp loader activity	5	-0.702274795268426	-1.85344189014784	0.0124866214769889	0.0124866214769889	0.126256983240223	1642	tags=100%, list=30%, signal=70%	DSCC1/RFC4/CHTF18/RFC3
GO:0033170	MF	GO:0033170	protein-DNA loading ATPase activity	5	-0.702274795268426	-1.85344189014784	0.0124866214769889	0.0124866214769889	0.126256983240223	1642	tags=100%, list=30%, signal=70%	DSCC1/RFC4/CHTF18/RFC3
GO:0046540	CC	GO:0046540	U4/U6 x U5 tri-snRNP complex	5	-0.70181462824157	-1.85222741847694	0.0124866214769889	0.0124866214769889	0.126256983240223	881	tags=100%, list=16%, signal=84%	SART1/LSM6/PRPF6/SNRPD1
GO:0097526	CC	GO:0097526	spliceosomal tri-snRNP complex	5	-0.70181462824157	-1.85222741847694	0.0124866214769889	0.0124866214769889	0.126256983240223	881	tags=100%, list=16%, signal=84%	SART1/LSM6/PRPF6/SNRPD1
GO:0002704	BP	GO:0002704	negative regulation of leukocyte mediated immunity	19	0.557856011164398	1.69785814649766	0.0124876766348998	0.0124876766348998	0.126256983240223	1017	tags=47%, list=18%, signal=39%	BST2/PTPN6/IFNB1/C4BPB/LGALS9/TBX21/CEACAM1/BCL6/SERPINB9
GO:0030595	BP	GO:0030595	leukocyte chemotaxis	69	0.418293086872266	1.53272002050257	0.0125565042692115	0.0125565042692115	0.126794373880834	2404	tags=71%, list=44%, signal=40%	GREM1/CXCL11/CCL7/PF4/CXCL10/LGALS9/PF4V1/CXCL3/CXCL8/CCL17/AZU1/IL6/S100A14/IL10/VAV1/CCL20/C3AR1/PLA2G7/BST1/CCL5/IL1B/CCL22/CD74/SLAMF8/STAP1/C5AR1/IL23A/AIF1/CXCL2/ITGB2/TNFSF14/TRPV4/C5AR2/FCER1G/C5/SERPINE1/SYK/CYP7B1/CCR6/CXCR2/FFAR2/CAMK1D/NBL1/CXCL16/ADGRE2/CCL16/FLT1/CX3CL1/HSD3B7
GO:0098927	BP	GO:0098927	vesicle-mediated transport between endosomal compartments	13	-0.445234189903408	-1.90420980370699	0.0125786163522013	0.0125786163522013	0.126859283436559	3058	tags=92%, list=56%, signal=41%	RAB21/HOOK3/LMTK2/MAPK3/WDR81/CORO1A/PTPN23/SORL1/EEA1/KIF16B/PIK3C3/RDX
GO:0051059	MF	GO:0051059	NF-kappaB binding	8	-0.576110706482156	-1.91091580069147	0.0126030053320407	0.0126030053320407	0.126946965945338	2337	tags=100%, list=42%, signal=58%	CDKN2A/BRMS1/FAF1/RNF25/HIF1AN/CDK5RAP3/SETD6
GO:0019226	BP	GO:0019226	transmission of nerve impulse	19	0.557049395995874	1.69540317943168	0.0127067586811261	0.0127067586811261	0.127665548605479	2083	tags=84%, list=38%, signal=52%	CLCN1/CHRM5/SCN3A/CHRNA1/SCN4A/CACNA1I/OTOA/GRIK2/GPER1/AVPR1A/CHRNB4/CLDN19/KCNMB4/CACNG8/SCN1B/SCN11A
GO:0050896	BP	GO:0050896	response to stimulus	2390	0.272589946628815	1.12647127194317	0.0127987201279872	0.0127987201279872	0.127665548605479	2089	tags=41%, list=38%, signal=45%	DHX58/IFI44L/IFNL2/TRIM22/SLC6A3/ACTC1/IFNL3/NCR3/HSPA6/IL17F/IFNL1/ADRA1D/COL2A1/MYOC/TBR1/BST2/GCG/MUC20/GREM1/CPNE9/TAC3/LEFTY2/MT1A/MRC1/IL22/SEMA4A/GYS2/OAS1/PTPN22/GCNT3/NME5/TACSTD2/ADORA3/NFE2/RYR1/BTN1A1/MX2/CATSPERD/CHRM5/MAP3K19/RXFP1/PTPN6/GPR151/PRICKLE1/FAP/AMPD1/GRK7/SEMG1/ABCG8/IFI27/IFIT2/PTGIR/SELPLG/OXT/PI16/CSF1R/MIA/AMHR2/ENDOU/PDE6G/CPLX4/VANGL2/RGN/TP63/F13B/IL13/CHRM1/MMP1…
GO:0000070	BP	GO:0000070	mitotic sister chromatid segregation	55	-0.480427768564297	-4.0364645209024	0.0128205128205128	0.0128205128205128	0.127665548605479	1688	tags=85%, list=31%, signal=60%	PHF13/KIF2C/NSMCE2/ZNF207/NIPBL/KIFC1/DSN1/CDCA5/BUB1/PINX1/CHMP6/TACC3/PSMG2/CDT1/CHMP1A/XRCC3/CHMP7/INCENP/HNRNPU/DIS3L2/DSCC1/CDC26/SMC4/BUB3/NUF2/PHF23/TPR/MAD1L1/CENPC/NDC80/SMC2/NUSAP1/BUB1B/CCNB1/PDS5B/ATRX/ANAPC4/KIF18A/KNSTRN/DLGAP5/CENPE/NCAPG/AURKB/PSRC1/TTK/RRS1/CENPF
GO:0001650	CC	GO:0001650	fibrillar center	44	-0.215315258525264	-1.68881465062254	0.0128205128205128	0.0128205128205128	0.127665548605479	1600	tags=61%, list=29%, signal=44%	IPO11/CC2D1A/PLRG1/PRMT7/NFIC/CD2BP2/DSN1/APEX2/ARHGAP32/ESRRA/UBTF/DUSP11/MALT1/GAR1/TCOF1/CCDC137/DDX11/WDR43/COIL/LEO1/TRIM27/NFIB/CDCA7L/BTBD10/UTP15/PEX14/RRS1
GO:0006399	BP	GO:0006399	tRNA metabolic process	55	-0.306102910518968	-2.57181957185186	0.0128205128205128	0.0128205128205128	0.127665548605479	2254	tags=78%, list=41%, signal=47%	RARS2/C9orf64/THG1L/METTL8/CDKAL1/TRMT10B/TYW5/DTD1/TARS2/AARS2/LAGE3/POP7/CPSF4/TRMU/WARS2/TP53RK/DALRD3/ELP6/ADAT3/TRMT1L/SEPHS2/TRMT12/TRMT61A/NAT10/HARS2/TRNT1/EXOSC7/AIMP2/EXOSC8/LSM6/EXOSC9/BRF1/PARS2/THUMPD1/PUS1/CDK5RAP1/CTU1/METTL1/TRMT10C/RPUSD4/DUS2/EXOSC3/RPP25
GO:0008757	MF	GO:0008757	S-adenosylmethionine-dependent methyltransferase activity	55	-0.250248471619056	-2.1025409919976	0.0128205128205128	0.0128205128205128	0.127665548605479	1638	tags=60%, list=30%, signal=43%	SETD4/METTL15/METTL4/EZH2/PRMT7/DNMT1/MRM2/DNMT3A/DIMT1/KMT2A/FTSJ3/NOP2/TRMT1L/PCIF1/TRMT61A/EZH1/KMT5B/METTL14/CMTR2/MRM3/MEPCE/TFB1M/SETD6/EEF2KMT/PCMTD1/EED/MRM1/METTL1/TRMT10C/PRMT6/SUV39H1/DNMT3B/KMT5C
GO:0030496	CC	GO:0030496	midbody	55	-0.316715829602394	-2.66098733888472	0.0128205128205128	0.0128205128205128	0.127665548605479	1431	tags=60%, list=26%, signal=45%	MYH10/CIT/SLC2A1/MICAL1/ANKRD54/EXOC6/ARF6/ZFYVE19/ARL8A/RAB11FIP3/CTDP1/NAT10/IST1/INCENP/HNRNPU/DDX11/TOPORS/TXNDC9/CENPC/CDK1/MBD5/DTNBP1/KEAP1/PIK3C3/KIF20B/KLHDC8B/ASPM/CENPE/AURKB/RDX/PSRC1/GNAI1/CENPF
GO:0065004	BP	GO:0065004	protein-DNA complex assembly	55	-0.397503530617788	-3.33975053745755	0.0128205128205128	0.0128205128205128	0.127665548605479	1196	tags=62%, list=22%, signal=49%	CENPO/CDT1/XPA/CENPA/CCNH/UBTF/MIS18A/SHPRH/NASP/CABIN1/CAND1/UBN1/CENPQ/GTF2B/TRAPPC12/CENPT/PIAS1/SGF29/BRF1/CENPC/HELLS/ERCC5/OIP5/SOX12/ATRX/NAP1L3/ASF1A/CENPE/CHAF1A/HMGB2/SMARCA4/KAT6B/CENPF/GMNN
GO:0060294	BP	GO:0060294	cilium movement involved in cell motility	7	0.704215170270717	1.65354867893876	0.0128271572946359	0.0128271572946359	0.127665548605479	898	tags=71%, list=16%, signal=60%	TEKT2/RSPH6A/RSPH9/CFAP43/RSPH4A
GO:0030299	BP	GO:0030299	intestinal cholesterol absorption	8	0.681435468004483	1.66383686853092	0.012847965738758	0.012847965738758	0.127665548605479	927	tags=62%, list=17%, signal=52%	ABCG8/SOAT2/ABCG5/CEL/CD36
GO:0044241	BP	GO:0044241	lipid digestion	8	0.681435468004483	1.66383686853092	0.012847965738758	0.012847965738758	0.127665548605479	927	tags=62%, list=17%, signal=52%	ABCG8/SOAT2/ABCG5/CEL/CD36
GO:0098797	CC	GO:0098797	plasma membrane protein complex	175	0.351095999361767	1.36481219071575	0.0128987101289871	0.0128987101289871	0.128012513569437	2052	tags=51%, list=37%, signal=33%	SLC6A3/IFNL1/RYR1/CATSPERD/PTPN6/ABCG8/PDZD3/CATSPER4/IL18RAP/SCN3A/ABCG5/CHRNA1/CPT1C/CD79A/CALCR/SCN4A/NCF1/HLA-DMA/CACNG6/CHRNB2/KCNG3/ITGA7/NCF2/FXYD4/APBB1IP/CHRNA6/CACNA1I/ITGA10/IL6/SGCG/ITGAM/GJA10/GNAT1/SHISA7/ATP1A4/CEACAM1/HLA-DOA/CD8A/GRIA4/GJD4/GRIK2/GNAT2/GJC2/CDH20/KCNH4/ATP1B2/CDH17/SNTB1/HLA-DOB/CD3G/CD74/CALCRL/ATP6V0D2/ITGAL/ITGB2/CACNB2/DLG2/ATP1A2/KCNE3/SNAP25/KCNE1/SGIP1/B2M…
GO:0015464	MF	GO:0015464	acetylcholine receptor activity	11	0.634301228684068	1.69200449302774	0.0129503178714387	0.0129503178714387	0.128110908122578	629	tags=45%, list=11%, signal=40%	CHRM5/CHRM1/CHRNA1/CHRNB2/CHRNA6
GO:0045661	BP	GO:0045661	regulation of myoblast differentiation	17	0.571319669604251	1.69734415672125	0.0129783693843594	0.0129783693843594	0.128110908122578	1086	tags=53%, list=20%, signal=43%	PRICKLE1/NMRK2/CXCL10/CAPN3/CCL17/ANKRD2/KLHL41/MYOG/TNF
GO:0070374	BP	GO:0070374	positive regulation of ERK1 and ERK2 cascade	57	0.434845185076795	1.56615431260797	0.0129843985908405	0.0129843985908405	0.128110908122578	1851	tags=58%, list=34%, signal=39%	GCG/PTPN22/CSF1R/CCL7/SLC30A10/LGALS9/CALCR/FGF23/CCL17/FGF18/GPNMB/OR2AT4/THPO/CCL20/CD36/SERPINF2/TNF/CCL5/APOE/CCL22/CD74/C5AR1/GPER1/KDR/PTPRC/FFAR4/TRPV4/FGFR2/NODAL/C5AR2/F2R/SCIMP/FGB
GO:0044441	CC	GO:0044441	ciliary part	148	0.36052026342075	1.3898440012603	0.013	0.013	0.128110908122578	1172	tags=30%, list=21%, signal=25%	CATSPERD/GRK7/TSGA10IP/PDE6G/SAG/CATSPER4/IQCA1L/DRC1/MCHR1/RSPH6A/AKAP14/PDC/KIF5A/PKD1L1/RPGRIP1/PIFO/DNAI2/RSPH9/DNAH10/DNALI1/DNAH3/PRPH2/DNAH7/HYDIN/ABCA4/SPAG17/SLC26A3/AGBL2/SPEF1/GUCA1A/EFCAB9/CFAP206/MXRA8/CFAP61/CFAP43/GNAT1/RSPH4A/CCDC65/WDR78/TACR2/NEK8/GNAT2/GSTM3/GPR37L1/SPTBN5
GO:0015108	MF	GO:0015108	chloride transmembrane transporter activity	27	0.505000475890741	1.64961545940855	0.0130389064143007	0.0130389064143007	0.128110908122578	1257	tags=52%, list=23%, signal=40%	SLC6A3/CLCN1/TTYH2/SLC26A3/SLC26A5/BEST4/CLIC2/CLIC6/BEST1/SLC26A7/SLC26A8/BEST3/SLC26A4/SLC12A3
GO:0042737	BP	GO:0042737	drug catabolic process	29	0.499530246056193	1.65051640583072	0.0130480167014614	0.0130480167014614	0.128110908122578	1613	tags=59%, list=29%, signal=42%	SLC6A3/CYP2C8/GLDC/HP/ALLC/OVGP1/RENBP/IL4I1/CPN1/CYP2W1/HPD/SULT1C4/CYP2F1/CHIA/CYP3A4/CYP2B6/TAT
GO:0006997	BP	GO:0006997	nucleus organization	30	-0.268150378074533	-1.76772143313003	0.0130548302872063	0.0130548302872063	0.128110908122578	2858	tags=57%, list=52%, signal=27%	CCNB2/LEMD2/NDEL1/TARDBP/CHMP6/CHMP1A/PAFAH1B1/CHMP7/SRPK2/SUN2/TPR/CDK1/PITPNB/CCNB1/REEP4/HMGB2/NUP35
GO:0005253	MF	GO:0005253	anion channel activity	15	0.591840387981875	1.708286942931	0.0130733686464555	0.0130733686464555	0.128110908122578	1041	tags=60%, list=19%, signal=49%	CLCN1/TTYH2/BEST4/CLIC2/CLIC6/BEST1/SLC26A7/SLC26A8/BEST3
GO:0006335	BP	GO:0006335	DNA replication-dependent nucleosome assembly	3	-0.839730762233946	-1.76353615598294	0.013091922005571	0.013091922005571	0.128110908122578	885	tags=100%, list=16%, signal=84%	ASF1A/CHAF1A
GO:0034723	BP	GO:0034723	DNA replication-dependent nucleosome organization	3	-0.839730762233946	-1.76353615598294	0.013091922005571	0.013091922005571	0.128110908122578	885	tags=100%, list=16%, signal=84%	ASF1A/CHAF1A
GO:0044806	BP	GO:0044806	G-quadruplex DNA unwinding	3	-0.837365835910497	-1.75856952469443	0.013091922005571	0.013091922005571	0.128110908122578	898	tags=100%, list=16%, signal=84%	DDX11/WRN
GO:0030141	CC	GO:0030141	secretory granule	217	0.338706079174275	1.32871798950721	0.0130986901309869	0.0130986901309869	0.128110908122578	1875	tags=45%, list=34%, signal=31%	LY6G6F/HSPA6/BST2/GCG/LEFTY2/SPACA4/PTPN6/OXT/FSTL4/CATSPER4/ALB/ELANE/GPR84/PF4/SPX/LRMP/ORM1/RAB44/BIN2/CTSW/HP/HRG/LILRB2/TMEM190/ARHGAP9/MGAM/NCF2/ADGRG3/AZU1/CHGB/GMFG/KLK4/ITGAM/ACRBP/METTL7A/MMP25/PRTN3/KRTDAP/CD14/LILRB3/GIP/ANPEP/CD36/RNASE2/CEACAM1/C3AR1/BST1/CD38/SYT5/CFP/TBXA2R/SERPINF2/PLAC8/ARC/IL1B/KLK14/TNFRSF1B/CD68/SFTPB/FERMT3/SCG3/AKAP3/C5AR1/CRISPLD2/ARSA/ACR/ITGAL/HSPA1B/KLK…
GO:0033138	BP	GO:0033138	positive regulation of peptidyl-serine phosphorylation	19	0.555114097474937	1.68951301728605	0.0131449227735787	0.0131449227735787	0.128271901709402	1086	tags=47%, list=20%, signal=38%	GCG/IFNA5/IFNB1/HCLS1/CALCR/OSM/IL6/IRGM/TNF
GO:0009301	BP	GO:0009301	snRNA transcription	17	-0.366265642669348	-1.80020651341458	0.0131712259371834	0.0131712259371834	0.128271901709402	2222	tags=82%, list=40%, signal=49%	NABP2/POLR2E/POLR2G/POU2F2/POLR2A/SNAPC2/GTF2E2/INTS5/POLR2D/GTF2B/CDK9/ZC3H8/RPAP2/GTF2F2
GO:0042795	BP	GO:0042795	snRNA transcription by RNA polymerase II	17	-0.366265642669348	-1.80020651341458	0.0131712259371834	0.0131712259371834	0.128271901709402	2222	tags=82%, list=40%, signal=49%	NABP2/POLR2E/POLR2G/POU2F2/POLR2A/SNAPC2/GTF2E2/INTS5/POLR2D/GTF2B/CDK9/ZC3H8/RPAP2/GTF2F2
GO:0050871	BP	GO:0050871	positive regulation of B cell activation	26	0.511453224016883	1.65755298103533	0.0131940046442896	0.0131940046442896	0.128271901709402	1646	tags=65%, list=30%, signal=46%	IL13/CD27/TLR9/TBX21/CHRNB2/IL6/TNFSF13B/IL4/BST1/BCL6/CD38/BTK/CD74/PTPRC/SASH3/CD28/TNFRSF4
GO:0042501	BP	GO:0042501	serine phosphorylation of STAT protein	5	0.76688468462171	1.63732057852022	0.0131944444444444	0.0131944444444444	0.128271901709402	615	tags=60%, list=11%, signal=53%	IFNA5/IFNB1/CDK5R1
GO:0009925	CC	GO:0009925	basal plasma membrane	12	0.618238925659013	1.68769769028018	0.0132419560924614	0.0132419560924614	0.128494810370957	58	tags=25%, list=1%, signal=25%	MUC20/MYO1A/TACSTD2
GO:1903317	BP	GO:1903317	regulation of protein maturation	32	0.488984597103119	1.63919129871457	0.0132491460511334	0.0132491460511334	0.128494810370957	1186	tags=50%, list=22%, signal=39%	CFI/C4BPB/KLKB1/CNTN2/NLRP7/CFHR5/C1S/CFB/F2/CPN1/C3AR1/CFP/SERPINF2/IL1B/C1R/CPN2
GO:0005721	CC	GO:0005721	pericentric heterochromatin	13	-0.441918775658142	-1.89003020013576	0.0133647798742138	0.0133647798742138	0.12946103820165	1199	tags=77%, list=22%, signal=60%	DNMT1/CBX1/CBX3/CENPA/INCENP/CENPB/CENPC/HELLS/ATRX/KMT5C
GO:0044703	BP	GO:0044703	multi-organism reproductive process	262	0.330548853829491	1.30704930537219	0.0133986601339866	0.0133986601339866	0.129633976919608	1038	tags=25%, list=19%, signal=21%	KLHL10/SHCBP1L/TAC3/NME5/DDX4/CATSPERD/OVOL1/NUP210L/SEMG1/OXT/ENDOU/RGN/TP63/NKAPL/MSH4/ZAN/LGR5/CATSPER4/GALNTL5/LRMP/TOPAZ1/ODF4/LGALS9/GDF9/CYLC2/ADCY10/TAF7L/CCDC36/SPATA32/OVGP1/BTBD18/FSCN3/SLC26A3/CALR3/PI3/ESR1/TDRD5/MOV10L1/PKDREJ/ABAT/NPM2/TEX14/EFCAB9/DNMT3L/GJA10/ACRBP/SEMG2/CFAP43/SLC9C1/ABCC2/GIP/NPAP1/GAL3ST1/MEIOC/ATP1A4/IHH/AURKC/IDO1/PLA2G4C/RNF151/BCL6/BCL2L10/SLC26A8/PRDM1/AD…
GO:0030521	BP	GO:0030521	androgen receptor signaling pathway	14	-0.43234609744679	-1.91847947271719	0.0134907251264755	0.0134907251264755	0.130368775541518	877	tags=57%, list=16%, signal=48%	ARID1A/UBE3A/FOXH1/PIAS1/CCNE1/PLPP1/TCF21/SMARCA4
GO:0005451	MF	GO:0005451	monovalent cation:proton antiporter activity	3	0.85210114607968	1.55696425059951	0.0135683094198378	0.0135683094198378	0.130381884425571	816	tags=100%, list=15%, signal=85%	SLC9C2/SLC9A2/SLC9C1
GO:0015385	MF	GO:0015385	sodium:proton antiporter activity	3	0.85210114607968	1.55696425059951	0.0135683094198378	0.0135683094198378	0.130381884425571	816	tags=100%, list=15%, signal=85%	SLC9C2/SLC9A2/SLC9C1
GO:0015386	MF	GO:0015386	potassium:proton antiporter activity	3	0.85210114607968	1.55696425059951	0.0135683094198378	0.0135683094198378	0.130381884425571	816	tags=100%, list=15%, signal=85%	SLC9C2/SLC9A2/SLC9C1
GO:0071257	BP	GO:0071257	cellular response to electrical stimulus	3	0.852828815717664	1.55829385286305	0.0135683094198378	0.0135683094198378	0.130381884425571	812	tags=100%, list=15%, signal=85%	RPE65/NEUROD2/GNAT1
GO:0043240	CC	GO:0043240	Fanconi anaemia nuclear complex	7	-0.60859275441471	-1.89495116302356	0.0135726795096322	0.0135726795096322	0.130381884425571	2158	tags=100%, list=39%, signal=61%	FAAP20/FANCE/FANCA/FAAP100/FANCB/FANCL
GO:0030330	BP	GO:0030330	DNA damage response, signal transduction by p53 class mediator	34	-0.228540919266579	-1.60367884120167	0.0136054421768707	0.0136054421768707	0.130541571688924	521	tags=29%, list=9%, signal=27%	CDC25C/SFN/CDK1/ARID3A/DYRK1A/CCNB1/ATRX/PCNA/TFAP4/SOX4
GO:0032635	BP	GO:0032635	interleukin-6 production	50	0.442760700161435	1.57363393228875	0.0136473918317833	0.0136473918317833	0.130788923466479	2476	tags=76%, list=45%, signal=42%	IL17F/PTPN22/PTPN6/IL18RAP/TLR9/ORM1/LGALS9/LILRB2/CD200R1/IL6/IFIH1/IL10/TNFAIP3/CD36/SYT11/TNF/NLRP12/IL1B/CD74/TLR7/AIF1/IRAK3/PTAFR/TRPV4/C5AR2/FCER1G/F2R/SYK/MAPK13/CLEC7A/TMEM106A/P2RX7/LILRA5/CX3CL1/DDX58/AGER/HAVCR2/NR1H4
GO:0097729	CC	GO:0097729	9+2 motile cilium	27	0.503888393113393	1.64598277185826	0.0136698212407992	0.0136698212407992	0.130834707019763	1371	tags=52%, list=25%, signal=39%	NME5/CATSPERD/CATSPER4/TCTE1/DNAI2/RSPH9/DNALI1/SLC26A3/EFCAB9/CCDC181/TACR2/GSTM3/AKAP3/DNAJB13
GO:0004954	MF	GO:0004954	prostanoid receptor activity	4	0.804949053857351	1.60012834573531	0.0136845203060624	0.0136845203060624	0.130834707019763	1076	tags=100%, list=20%, signal=80%	PTGIR/PTGER3/PTGER4/TBXA2R
GO:0002828	BP	GO:0002828	regulation of type 2 immune response	11	0.632632269032728	1.68755252746146	0.013774429008712	0.013774429008712	0.131296158271675	1277	tags=64%, list=23%, signal=49%	IFNL1/IFNB1/TBX21/IL6/IDO1/BCL6/CD74
GO:0060700	BP	GO:0060700	regulation of ribonuclease activity	6	0.730842590878157	1.63685871085091	0.0137829519603907	0.0137829519603907	0.131296158271675	285	tags=50%, list=5%, signal=47%	OAS1/OAS2/OASL
GO:0022838	MF	GO:0022838	substrate-specific channel activity	116	0.376624961541219	1.43198862033	0.0138013801380138	0.0138013801380138	0.131296158271675	2340	tags=65%, list=43%, signal=38%	CLCN1/RYR1/CATSPER4/SCN3A/CHRNA1/TRPV3/PKD1L1/SCN4A/CACNG6/CHRNB2/KCNG3/TTYH2/FXYD4/PKD1L3/CHRNA6/PKDREJ/CACNA1I/KCNN2/PKD1L2/BEST4/SLC9C1/CLIC2/CLIC6/AQP8/BEST1/SLC26A7/SLC26A8/AQP3/GRIA4/BEST3/GRIK2/MIP/KCNH4/KCNH3/AQP6/KCNT2/SLC24A4/CACNB2/KCNE3/SNAP25/KCNE1/TRPV4/KCNH6/SLC24A2/TMEM38A/CHRNB4/GABRR2/KCNE4/KCNMB4/SCN3B/HTR3B/KCNK4/GABRR1/GJD3/APOL1/CACNG8/RYR3/KCNA7/CALHM1/TRPV1/SCN1B/KCNJ11/SC…
GO:0046755	BP	GO:0046755	viral budding	6	-0.641791044776119	-1.85549738287108	0.0138394622380388	0.0138394622380388	0.131296158271675	1975	tags=100%, list=36%, signal=64%	CHMP5/CHMP6/CHMP1A/CHMP7/VPS37D
GO:1902904	BP	GO:1902904	negative regulation of supramolecular fiber organization	40	0.467252675939476	1.61750986591956	0.0138818005511891	0.0138818005511891	0.131296158271675	1185	tags=40%, list=22%, signal=32%	MYOC/TACSTD2/VIL1/AVIL/ARHGAP6/FRMD7/SPEF1/GMFG/KANK3/LMOD1/TMOD4/TRIM54/IAPP/APOE/SPTBN5/LMOD2
GO:1902495	CC	GO:1902495	transmembrane transporter complex	91	0.392880958188179	1.46922409227273	0.0139111289031225	0.0139111289031225	0.131296158271675	2124	tags=58%, list=39%, signal=36%	CLCN1/RYR1/CATSPERD/ABCG8/CATSPER4/SCN3A/ABCG5/CHRNA1/CPT1C/PKD1L1/SCN4A/CACNG6/CHRNB2/KCNG3/TTYH2/FXYD4/PKD1L3/CHRNA6/CACNA1I/BEST4/CLIC2/SHISA7/CLIC6/BEST1/ATP1A4/GRIA4/BEST3/GRIK2/KCNH4/ATP1B2/CACNB2/DLG2/ATP1A2/KCNE3/SNAP25/KCNE1/CHRNB4/GABRR2/KCNE4/ATP1B4/KCNMB4/SCN3B/HTR3B/KCNK4/GABRR1/CACNG8/RYR3/KCNA7/SCN1B/STAC3/KCNJ11/SCN11A/KCNV1
GO:1990752	CC	GO:1990752	microtubule end	5	-0.695177434030937	-1.83471055205098	0.013913663931502	0.013913663931502	0.131296158271675	1681	tags=100%, list=31%, signal=69%	MISP/DST/KNSTRN/ASPM
GO:0019104	MF	GO:0019104	DNA N-glycosylase activity	3	-0.833363652901583	-1.75016445636002	0.0139275766016713	0.0139275766016713	0.131296158271675	920	tags=100%, list=17%, signal=83%	PCNA/NEIL3
GO:0034473	BP	GO:0034473	U1 snRNA 3'-end processing	3	-0.833545570311079	-1.75054650492068	0.0139275766016713	0.0139275766016713	0.131296158271675	919	tags=100%, list=17%, signal=83%	EXOSC8/EXOSC9
GO:0034476	BP	GO:0034476	U5 snRNA 3'-end processing	3	-0.833545570311079	-1.75054650492068	0.0139275766016713	0.0139275766016713	0.131296158271675	919	tags=100%, list=17%, signal=83%	EXOSC8/EXOSC9
GO:0051988	BP	GO:0051988	regulation of attachment of spindle microtubules to kinetochore	3	-0.831908313625614	-1.74710806787478	0.0139275766016713	0.0139275766016713	0.131296158271675	928	tags=100%, list=17%, signal=83%	CCNB1/KNSTRN
GO:0090336	BP	GO:0090336	positive regulation of brown fat cell differentiation	3	-0.831908313625614	-1.74710806787478	0.0139275766016713	0.0139275766016713	0.131296158271675	928	tags=100%, list=17%, signal=83%	MAPK14/METRNL
GO:0098586	BP	GO:0098586	cellular response to virus	18	0.559556770436667	1.68381600957592	0.013989865609165	0.013989865609165	0.131608603518837	1151	tags=50%, list=21%, signal=40%	DHX58/LGALS9/IFI6/TRIM15/IFIH1/DDX60/IRF7/IRGM/VWCE
GO:0045346	BP	GO:0045346	regulation of MHC class II biosynthetic process	7	0.699676064644385	1.64289052724188	0.0139932625032392	0.0139932625032392	0.131608603518837	873	tags=71%, list=16%, signal=60%	PF4/SPI1/AZU1/IL10/IL4
GO:0050663	BP	GO:0050663	cytokine secretion	81	0.403433376339062	1.49593762443505	0.0140252454417952	0.0140252454417952	0.131621014745749	1183	tags=37%, list=22%, signal=30%	IL17F/PTPN22/CSF1R/TLR9/ORM1/LGALS9/NLRP2/OSM/ISG15/PYDC1/GBP1/CD200R1/NLRP7/GBP5/CLECL1/IFIH1/IL10/ALOX15B/CD14/CD274/TNFAIP3/CLEC4E/NLRC4/CD36/PTGER4/SYT11/TNF/NLRP12/IL1B/TNFRSF1B
GO:0000075	BP	GO:0000075	cell cycle checkpoint	58	-0.383407311547398	-3.30775299927823	0.0140845070422535	0.0140845070422535	0.131621014745749	1334	tags=66%, list=24%, signal=50%	CNOT11/CNOT2/BUB1/PSMG2/CDT1/ZFYVE19/TICRR/XRCC3/CCND1/DCLRE1B/TIPIN/DTL/GIGYF2/BUB3/MAPK14/CDK5RAP3/TPR/FOXN3/MAD1L1/KNTC1/CDC25C/SFN/CDK1/NDC80/TOP2A/EME1/BUB1B/ARID3A/THOC1/CCNB1/PCNA/AURKB/MSH2/TTK/CENPF/ZNF830/SOX4/ETAA1
GO:0000184	BP	GO:0000184	nuclear-transcribed mRNA catabolic process, nonsense-mediated decay	58	-0.270463189537591	-2.33335515375722	0.0140845070422535	0.0140845070422535	0.131621014745749	3323	tags=93%, list=60%, signal=37%	RPL12/RPS21/RPS29/RPLP1/RPLP0/RPL30/RPS12/RPS4Y1/RPS18/RPS27/RPL37A/RPS11/RPL39/RPL27/RPS20/RPL41/RPS19/PABPC1/RPS13/RPL15/RPS10/RPL22/RPS5/RPL37/RPL36A/UBA52/RPS17/SMG8/RPS3A/RPL23A/RPS14/RPS27A/RPS15A/RPL10/RPL32/RPL38/RPL31/RPL9/RPS4X/RPL21/RPS23/RPL29/RPL19/RPL26/RPL10A/RPL18A/RPS16/RPS28/NBAS/CTIF/PNRC2/UPF3B/PYM1/EIF4A3
GO:0022406	BP	GO:0022406	membrane docking	58	-0.331959727458755	-2.86390152475101	0.0140845070422535	0.0140845070422535	0.131621014745749	2717	tags=90%, list=49%, signal=46%	TTBK2/UNC13A/STX1B/TCTN1/CEP97/CETN2/SYTL2/ATG14/CHP1/TCTN2/HAUS2/VTI1B/RAB3B/RABEPK/STX3/CEP41/ESYT2/VAMP3/STX11/DCTN3/EXOC6B/HAUS7/TUBB4A/CNTRL/NEDD1/CEP57/EXOC6/CEP72/STX4/SDCCAG8/CEP164/PAFAH1B1/CEP78/TUBB4B/CENPJ/SFI1/AKAP9/DYNC1I2/CEP83/B9D1/SNPH/CEP152/STX6/PSEN2/CDK1/VPS18/TUBA4A/RAB3A/CEP250/CEP131/HAUS8/HAUS3
GO:0022626	CC	GO:0022626	cytosolic ribosome	58	-0.290840187680567	-2.50915273166905	0.0140845070422535	0.0140845070422535	0.131621014745749	3323	tags=93%, list=60%, signal=37%	RPL12/RPS21/RPS29/RPLP1/RPLP0/RPL30/RPS12/RPS4Y1/RPS18/RPS27/RPL37A/RPS11/RPL39/EIF2D/RPL27/RPS20/RPL41/RPS19/RPS13/RPL15/RPS10/RPL22/RPS5/RPL37/RPL36A/UBA52/RPS17/RPS3A/RPL23A/RPS14/RPS27A/RPS15A/RPL10/MCTS1/RPL32/RPL38/RPL31/RPL9/RPS4X/RPL26L1/RPL21/RPS23/RPL29/RPL19/RPL26/EIF2AK2/RPL10A/RPL18A/RPS16/RPS28/RSL24D1/MRPL1/RPL36AL/SURF6
GO:0051093	BP	GO:0051093	negative regulation of developmental process	273	0.327618901162011	1.29690380975637	0.0140985901409859	0.0140985901409859	0.131621014745749	1390	tags=32%, list=25%, signal=25%	IL17F/IFNL1/GREM1/SEMA4A/TACSTD2/TLX2/PRICKLE1/PI16/RGN/TP63/IL13/ARHGEF15/FSTL4/IFNB1/UCMA/NMRK2/RGMA/SLC30A10/PF4/ADAMTS12/CXCL10/CDSN/SOX10/TBX21/LDLRAD4/FRZB/FGF23/DKK4/NR2E1/HRG/GBP1/CNTN2/SEMA3E/NEUROD2/CCL17/TMEM178A/SOX15/TLX3/ECSCR/TNN/RSPO2/CDK5R1/SEMA5B/ANKRD2/IL6/CHRD/LAG3/HOXB8/F2/KLF4/SHH/SEMA4F/S100B/LILRB3/MYOZ1/IL4/HEY1/NOTCH4/MMRN2/DACT3/IHH/CEACAM1/BCL6/CD38/EFNB2/MIXL1/TBXA2R/…
GO:0007605	BP	GO:0007605	sensory perception of sound	36	0.473373342838019	1.61512471911589	0.0141582025238535	0.0141582025238535	0.131621014745749	1327	tags=44%, list=24%, signal=34%	OTOR/COL2A1/MYO1A/SLC1A3/CHRNB2/SLC17A8/SLC26A5/OTOA/TECTA/ESPNL/ATP2B2/SRRM4/COL11A2/SLC26A4/USH2A/MYO3B
GO:0004402	MF	GO:0004402	histone acetyltransferase activity	15	-0.412152567746235	-1.89166824563802	0.0141718334809566	0.0141718334809566	0.131621014745749	2274	tags=87%, list=41%, signal=51%	TAF1L/TAF10/MEAF6/KAT8/RSF1/MCRS1/KAT7/OGT/KANSL3/GTF2B/DPF3/TADA1/KAT6B
GO:0002253	BP	GO:0002253	activation of immune response	170	0.351534696847809	1.36434536708514	0.0141985801419858	0.0141985801419858	0.131621014745749	2068	tags=51%, list=38%, signal=33%	DHX58/NCR3/MUC20/PTPN22/BTN1A1/PTPN6/CFI/PSMB11/TLR9/C4BPB/CD79A/MUC17/MUC13/LCK/TRIM15/GBP1/CLEC10A/MYO1G/MUC4/ESR1/CFHR5/C1S/S100A14/ITGAM/IFIH1/CFB/F2/CPN1/CD14/TNFAIP3/DDX60/VAV1/CLEC4E/NLRC4/SLA2/CD36/IFI16/CEACAM1/C3AR1/IRF7/CD22/THEMIS/CD38/BTK/CFP/PAK3/IRGM/MOG/IL1B/C1R/CPN2/ELMO1/CD3G/STAP1/NR4A3/C5AR1/TLR7/HSPA1B/MASP2/ITGB2/PTPRC/IRAK3/ERMAP/CD28/IRF4/HSPA1A/C5AR2/FCER1G/COLEC11/FCN1/C…
GO:0048168	BP	GO:0048168	regulation of neuronal synaptic plasticity	15	0.587516021593672	1.69580510021221	0.0142003831849431	0.0142003831849431	0.131621014745749	1236	tags=67%, list=22%, signal=52%	EGR2/CNTN2/SLC8A2/S100B/SHISA7/GRIK2/ARC/APOE/RASGRF1/CAMK2B
GO:0000930	CC	GO:0000930	gamma-tubulin complex	3	-0.827360378388212	-1.73755685385841	0.0142061281337047	0.0142061281337047	0.131621014745749	953	tags=100%, list=17%, signal=83%	TUBGCP3/TOPORS
GO:0005838	CC	GO:0005838	proteasome regulatory particle	3	-0.826450791340731	-1.73564661105514	0.0142061281337047	0.0142061281337047	0.131621014745749	958	tags=100%, list=17%, signal=83%	PSMD6/PSMD7
GO:0055106	MF	GO:0055106	ubiquitin-protein transferase regulator activity	3	-0.825177369474259	-1.73297227113055	0.0142061281337047	0.0142061281337047	0.131621014745749	965	tags=100%, list=18%, signal=82%	CBX8/FBXW7
GO:0045943	BP	GO:0045943	positive regulation of transcription by RNA polymerase I	14	-0.419161619412669	-1.85997506937846	0.0143338954468803	0.0143338954468803	0.132652839472273	1226	tags=79%, list=22%, signal=61%	PWP1/IPPK/ATF4/UBTF/ERBB2/DDX11/WDR43/NOL11/WDR75/UTP15/SMARCA4
GO:0071310	BP	GO:0071310	cellular response to organic substance	751	0.292579205306868	1.19156873304435	0.0143985601439856	0.0143985601439856	0.132800258088303	1145	tags=24%, list=21%, signal=22%	IFNL2/TRIM22/IFNL3/HSPA6/IL17F/IFNL1/COL2A1/BST2/GCG/GREM1/LEFTY2/MRC1/IL22/OAS1/PTPN22/RYR1/MX2/CHRM5/RXFP1/PTPN6/IFI27/IFIT2/SELPLG/CSF1R/AMHR2/TP63/IL13/CHRM1/VIL1/METTL21C/IFNA5/IFNB1/CXCL11/LY6G6D/OAS2/CCDC62/POU4F1/RGMA/LGR5/PTPRZ1/PSMB11/IL18RAP/EGR3/CD27/RPE65/CCL7/SLC30A10/PF4/ADAMTS12/ACTA1/INA/MGARP/HAS1/WFIKKN2/CXCL10/IL17RE/OASL/LGALS9/SPI1/EGR2/PF4V1/HCLS1/GLDC/MT1G/HNF4A/SOX10/IFIT…
GO:0033613	MF	GO:0033613	activating transcription factor binding	22	0.530611422376162	1.66507102951952	0.0144055041926467	0.0144055041926467	0.132800258088303	551	tags=27%, list=10%, signal=25%	TBR1/IFI27/EGR2/HNF4A/TBX21/TBX4
GO:0060350	BP	GO:0060350	endochondral bone morphogenesis	16	0.575129686818053	1.68274726655645	0.014413407821229	0.014413407821229	0.132800258088303	938	tags=44%, list=17%, signal=36%	COL2A1/COL14A1/MMP13/MATN4/VIT/FGF18/IHH
GO:1901386	BP	GO:1901386	negative regulation of voltage-gated calcium channel activity	4	0.802583697234352	1.59542634110273	0.0144202472042378	0.0144202472042378	0.132800258088303	1089	tags=100%, list=20%, signal=80%	RRAD/GNB5/REM2/GEM
GO:0000400	MF	GO:0000400	four-way junction DNA binding	7	-0.601633849373533	-1.87328349592518	0.0144483362521891	0.0144483362521891	0.132800258088303	1412	tags=86%, list=26%, signal=64%	RAD51C/ABL1/XRCC3/WRN/HMGB2/MSH2
GO:0060045	BP	GO:0060045	positive regulation of cardiac muscle cell proliferation	7	-0.605100712817416	-1.88407813136468	0.0144483362521891	0.0144483362521891	0.132800258088303	1163	tags=86%, list=21%, signal=68%	PIM1/MAPK14/TGFBR3/CDK1/CCNB1/RBPJ
GO:0019953	BP	GO:0019953	sexual reproduction	220	0.337535618652612	1.32521590768252	0.0144985501449855	0.0144985501449855	0.133110531470301	1031	tags=25%, list=19%, signal=22%	KLHL10/SHCBP1L/NME5/DDX4/CATSPERD/OVOL1/NUP210L/SEMG1/OXT/RGN/TP63/NKAPL/MSH4/ZAN/LGR5/CATSPER4/GALNTL5/LRMP/TOPAZ1/ODF4/GDF9/CYLC2/ADCY10/TAF7L/CCDC36/SPATA32/OVGP1/BTBD18/FSCN3/SLC26A3/CALR3/PI3/TDRD5/MOV10L1/PKDREJ/ABAT/NPM2/TEX14/EFCAB9/DNMT3L/GJA10/ACRBP/SEMG2/CFAP43/SLC9C1/NPAP1/GAL3ST1/MEIOC/ATP1A4/IHH/AURKC/RNF151/BCL6/BCL2L10/SLC26A8/PRDM1
GO:0070131	BP	GO:0070131	positive regulation of mitochondrial translation	6	-0.632147333841027	-1.82761622038544	0.014630288651641	0.014630288651641	0.134167726458061	1243	tags=83%, list=23%, signal=65%	RCC1L/RPUSD3/CDK5RAP1/TRMT10C/RPUSD4
GO:1900117	BP	GO:1900117	regulation of execution phase of apoptosis	21	0.53432481826492	1.66197690950486	0.0146931719965428	0.0146931719965428	0.134403806125483	2086	tags=81%, list=38%, signal=50%	GCG/FAP/RFPL1/IL6/MTRNR2L2/MTRNR2L4/MTRNR2L8/MTRNR2L9/MTRNR2L7/ST20/FZD3/MTRNR2L6/MTRNR2L10/MTRNR2L5/PTGIS/MTRNR2L1/MTRNR2L3
GO:0015711	BP	GO:0015711	organic anion transport	136	0.363705590961746	1.39502277634456	0.0147014701470147	0.0147014701470147	0.134403806125483	1558	tags=42%, list=28%, signal=31%	ABCG8/OXT/SLC6A13/THRSP/GRM2/CPT1C/SLC2A9/SPX/SLC7A9/SLC7A8/SLC6A12/SLC1A3/MPC1L/SLC51B/ABCA4/SLC10A1/SLC17A8/CA14/SLC26A3/CA5A/TMEM30B/SLC16A10/SLC26A5/ABAT/NTSR1/PLA2G10/SLC13A5/ABCC2/SLC6A7/SLC22A13/SLC26A7/SLC25A31/CYP4A11/CD36/CEACAM1/SLC37A2/CA9/SLC10A4/SLC26A8/SLC16A6/APOE/IL1B/SLC43A2/SLC26A4/SLC44A4/CA5B/SLC6A14/SLC52A1/SLC2A14/SLC36A2/SLC36A3/AVPR1A/SLC25A41/ATP1A2/SLC23A1/SNAP25/KMO
GO:0045931	BP	GO:0045931	positive regulation of mitotic cell cycle	56	-0.336245222986803	-2.86974010170669	0.0147058823529412	0.0147058823529412	0.134403806125483	1637	tags=66%, list=30%, signal=47%	NSMCE2/NIPBL/PLRG1/PHIP/MEIS2/RAD51C/CDK10/CDCA5/ABL1/ANKRD17/CDT1/INSR/PAFAH1B1/XRCC3/CCND1/HNRNPU/LSM10/DTL/CCNE1/TPR/CDC25A/BRD4/MEPCE/TERT/CDC25C/RPTOR/CDK1/NDC80/NUSAP1/CCNB1/CDC25B/KIF20B/ANAPC4/DLGAP5/CDC7/PDGFB/RDX
GO:0050715	BP	GO:0050715	positive regulation of cytokine secretion	49	0.442569659087828	1.57069096969527	0.0147608937417855	0.0147608937417855	0.13475431568478	1160	tags=39%, list=21%, signal=31%	IL17F/PTPN22/CSF1R/ORM1/LGALS9/NLRP2/OSM/PYDC1/NLRP7/IFIH1/IL10/ALOX15B/CD14/CD274/CLEC4E/PTGER4/TNF/NLRP12/IL1B
GO:0051216	BP	GO:0051216	cartilage development	56	0.431697141180358	1.55292399928538	0.0147976645862694	0.0147976645862694	0.134937702107511	1653	tags=46%, list=30%, signal=33%	OTOR/IL17F/COL2A1/GREM1/COL14A1/MMP13/ADAMTS12/MATN4/VIT/FRZB/RSPO2/MGP/FGF18/IHH/SULF2/COL11A2/MSX1/BMP7/HYAL1/SNAI1/WNT2B/MATN2/BMP8A/TRPV4/ITGB8/BMP8B
GO:0007088	BP	GO:0007088	regulation of mitotic nuclear division	57	-0.28119607858984	-2.36883372712361	0.0149253731343284	0.0149253731343284	0.135796065554649	1284	tags=56%, list=23%, signal=43%	CDCA5/BUB1/TACC3/PSMG2/CDT1/CHMP1A/INSR/XRCC3/PKMYT1/HNRNPU/SMC3/CDC26/BUB3/TPR/MAD1L1/KNTC1/CDC25C/MKI67/NDC80/NUSAP1/BUB1B/CCNB1/KIF20B/PPP1R9B/ATRX/ANAPC4/DLGAP5/CENPE/PDGFB/AURKB/TTK/CENPF
GO:0140056	BP	GO:0140056	organelle localization by membrane tethering	57	-0.328979986873086	-2.77137182126338	0.0149253731343284	0.0149253731343284	0.135796065554649	2717	tags=89%, list=49%, signal=46%	TTBK2/UNC13A/STX1B/TCTN1/CEP97/CETN2/SYTL2/ATG14/TCTN2/HAUS2/VTI1B/RAB3B/RABEPK/STX3/CEP41/ESYT2/VAMP3/STX11/DCTN3/EXOC6B/HAUS7/TUBB4A/CNTRL/NEDD1/CEP57/EXOC6/CEP72/STX4/SDCCAG8/CEP164/PAFAH1B1/CEP78/TUBB4B/CENPJ/SFI1/AKAP9/DYNC1I2/CEP83/B9D1/SNPH/CEP152/STX6/PSEN2/CDK1/VPS18/TUBA4A/RAB3A/CEP250/CEP131/HAUS8/HAUS3
GO:0042113	BP	GO:0042113	B cell activation	71	0.410540679302367	1.50767862114083	0.0149568359767115	0.0149568359767115	0.135913866090837	1305	tags=41%, list=24%, signal=32%	BST2/PTPN6/IL13/IFNA5/IFNB1/CD27/TLR9/CD79A/TBX21/CHRNB2/ADGRG3/C17orf99/IL6/IL10/TNFSF13B/TNFAIP3/IL4/SLA2/CD22/BST1/BCL6/CD38/BTK/FZD9/CDH17/IKZF3/CD74/AHR/SLAMF8
GO:0043248	BP	GO:0043248	proteasome assembly	4	-0.752729257641921	-1.80068347717006	0.0149719276356831	0.0149719276356831	0.135913866090837	1364	tags=100%, list=25%, signal=75%	PSMG2/PSMG4/OTUD6B
GO:0007165	BP	GO:0007165	signal transduction	1552	0.277623456206049	1.14413007380376	0.014998500149985	0.014998500149985	0.136002448846454	2089	tags=42%, list=38%, signal=36%	DHX58/IFNL2/TRIM22/IFNL3/NCR3/IL17F/IFNL1/ADRA1D/COL2A1/MYOC/BST2/GCG/MUC20/GREM1/TAC3/LEFTY2/IL22/SEMA4A/OAS1/PTPN22/NME5/ADORA3/BTN1A1/MX2/CHRM5/MAP3K19/RXFP1/PTPN6/GPR151/PRICKLE1/GRK7/IFI27/IFIT2/PTGIR/OXT/CSF1R/MIA/AMHR2/ENDOU/PDE6G/VANGL2/RGN/TP63/IL13/CHRM1/TRIM67/NKAPL/ARHGAP30/VIL1/METTL21C/IFNA5/GRM2/ARHGEF15/FSTL4/PHF24/RRAD/IFNB1/CXCL11/LY6G6D/OAS2/SAG/POU4F1/RGMA/PDZD3/GHRH/LGR5/PTPR…
GO:0002544	BP	GO:0002544	chronic inflammatory response	7	0.698326930765319	1.63972266230852	0.0150298004664421	0.0150298004664421	0.136089789821997	1121	tags=86%, list=20%, signal=68%	IL10/TNFAIP3/LTA/IDO1/TNF/CCL5
GO:1901588	CC	GO:1901588	dendritic microtubule	3	-0.818628342732399	-1.71921852294698	0.015041782729805	0.015041782729805	0.136089789821997	1001	tags=100%, list=18%, signal=82%	BAG2/MAP1A
GO:0001708	BP	GO:0001708	cell fate specification	25	0.512477391731139	1.64809094834832	0.0150695107715165	0.0150695107715165	0.13618832198569	938	tags=44%, list=17%, signal=37%	TBR1/POU4F1/TBX21/TBX4/TLX3/EYA2/LHX3/FEV/SHH/DMRTA2/IHH
GO:0007422	BP	GO:0007422	peripheral nervous system development	18	0.556821022200485	1.67558360685715	0.0150914298303591	0.0150914298303591	0.136234195038157	628	tags=39%, list=11%, signal=35%	MYOC/POU4F1/EGR3/EGR2/SOX10/NEFH/POU3F1
GO:0006282	BP	GO:0006282	regulation of DNA repair	26	-0.294491028057354	-1.79055036330336	0.0151515151515152	0.0151515151515152	0.136624118317482	1153	tags=62%, list=21%, signal=49%	RECQL5/POLQ/DEK/MMS19/USP1/RAD51AP1/RIF1/DDX11/CDK9/FIGNL1/CBX8/RNF169/UBE2V2/FANCB/PCNA/RMI2
GO:0060538	BP	GO:0060538	skeletal muscle organ development	44	0.451971828861827	1.58351933038237	0.0152346130408288	0.0152346130408288	0.137211994043377	959	tags=36%, list=17%, signal=30%	RYR1/MYH15/METTL21C/CHRNA1/ACTA1/EGR2/POPDC2/ANKRD2/SHH/S100B/DMRTA2/MYOM1/MYOZ1/ATF3/KLHL41/MYOG
GO:2000392	BP	GO:2000392	regulation of lamellipodium morphogenesis	3	0.847515019104129	1.54858445228273	0.0152838427947598	0.0152838427947598	0.137211994043377	407	tags=67%, list=7%, signal=62%	VIL1/ENPP2
GO:2000394	BP	GO:2000394	positive regulation of lamellipodium morphogenesis	3	0.847515019104129	1.54858445228273	0.0152838427947598	0.0152838427947598	0.137211994043377	407	tags=67%, list=7%, signal=62%	VIL1/ENPP2
GO:0032675	BP	GO:0032675	regulation of interleukin-6 production	47	0.446440572090596	1.57725842257768	0.015289590927501	0.015289590927501	0.137211994043377	1667	tags=53%, list=30%, signal=37%	IL17F/PTPN22/PTPN6/TLR9/ORM1/LGALS9/LILRB2/CD200R1/IL6/IFIH1/IL10/TNFAIP3/CD36/SYT11/TNF/NLRP12/IL1B/CD74/TLR7/AIF1/IRAK3/PTAFR/TRPV4/C5AR2/FCER1G
GO:0022804	MF	GO:0022804	active transmembrane transporter activity	118	0.372324263628645	1.41746123156401	0.0153015301530153	0.0153015301530153	0.137211994043377	1638	tags=44%, list=30%, signal=32%	SLC6A3/SLC9C2/ABCG8/SLC6A13/SLC9A2/ABCG5/SLC2A9/SLC6A12/SLC1A3/SLC5A11/SLC8A2/ABCA4/SLC10A1/SLC17A8/SLC26A3/SLC5A1/SLC16A10/MFSD2B/SLC26A5/ATP4A/SLC35D3/ATP2B2/SLC9C1/SLC13A5/ABCC2/SLC6A7/ABCA6/ABCG2/SLC26A7/SLC25A31/ATP1A4/SLC37A2/SLC10A4/SLC26A8/ABCB5/SLC16A6/SLC47A1/ATP1B2/SLC26A4/CDH17/SLC12A3/SLC6A14/SLC24A4/SLC28A2/ATP6V0D2/SLC36A2/SLC36A3/ATP1A2/SLC23A1/SLC1A2/SLC5A5/SLC25A18
GO:0042393	MF	GO:0042393	histone binding	59	-0.342075566212604	-2.9126696533487	0.0153846153846154	0.0153846153846154	0.137536519470481	1877	tags=75%, list=34%, signal=50%	CBX5/CD1D/BRD1/ING4/SPIN4/PHF13/KAT8/RSF1/BRD7/MLLT3/SMARCC1/PHIP/PRMT7/TDRD3/KMT2A/TRIM24/KAT7/PWP1/DEK/DNAJC2/EZH1/MTF2/NASP/ATAD2/CKS2/TBL1XR1/DPF3/SGF29/RNF20/ING1/BRD4/CBX8/KDM5A/BRD3/BRD9/ATRX/FAM156B/PRMT6/ASF1A/HPF1/SPIN2B/SMARCA4/KAT6B/ING2
GO:0140097	MF	GO:0140097	catalytic activity, acting on DNA	59	-0.357765081835231	-3.04626111834495	0.0153846153846154	0.0153846153846154	0.137536519470481	1703	tags=71%, list=31%, signal=50%	EXO5/ENDOG/METTL4/CHD6/APTX/DNMT1/RECQL5/DNMT3A/POLQ/RAD51C/APEX2/ACTR5/XRCC3/DCLRE1B/ALKBH2/NEIL2/CHD4/DHX36/DDX11/DSCC1/POLE2/POLM/RFC4/WRN/TERT/CHTF18/ERCC5/RAD18/TOP2A/EME1/RAD54L/ATRX/PCNA/RFC3/GTF2F2/CHD7/POLD3/EXO1/NEIL3/FEN1/PIF1/DNMT3B
GO:0015812	BP	GO:0015812	gamma-aminobutyric acid transport	6	0.726324106878826	1.62673872060067	0.01538873277131	0.01538873277131	0.137536519470481	722	tags=67%, list=13%, signal=58%	SLC6A13/SLC6A12/ABAT/NTSR1
GO:0032677	BP	GO:0032677	regulation of interleukin-8 production	30	0.491573338595477	1.63189748391669	0.0154901756939391	0.0154901756939391	0.138290356723862	2163	tags=77%, list=39%, signal=47%	IL17F/PTPN22/TLR9/ELANE/LGALS9/IL10/KLF4/CD14/TNF/IL1B/CD74/TLR7/HSPA1B/PTPRC/HSPA1A/C5AR2/FCN1/F2R/SERPINE1/SYK/ADIPOQ/CLEC7A/FFAR2
GO:0070914	BP	GO:0070914	UV-damage excision repair	4	-0.749818049490539	-1.79371926744448	0.0155957579538366	0.0155957579538366	0.138926274191143	1380	tags=100%, list=25%, signal=75%	MC1R/XPA/POLD3
GO:0097346	CC	GO:0097346	INO80-type complex	4	-0.749818049490539	-1.79371926744448	0.0155957579538366	0.0155957579538366	0.138926274191143	1380	tags=100%, list=25%, signal=75%	MCRS1/BRD8/DMAP1
GO:0016514	CC	GO:0016514	SWI/SNF complex	5	-0.690263876251137	-1.82174270259931	0.0156974669996432	0.0156974669996432	0.139353896828878	1708	tags=100%, list=31%, signal=69%	SMARCC1/ARID1A/BRD9/SMARCA4
GO:0071565	CC	GO:0071565	nBAF complex	5	-0.690263876251137	-1.82174270259931	0.0156974669996432	0.0156974669996432	0.139353896828878	1708	tags=100%, list=31%, signal=69%	SMARCC1/ARID1A/DPF3/SMARCA4
GO:0006296	BP	GO:0006296	nucleotide-excision repair, DNA incision, 5'-to lesion	13	-0.431747767450337	-1.84653009618577	0.0157232704402516	0.0157232704402516	0.139353896828878	3132	tags=100%, list=57%, signal=43%	GTF2H2/ERCC4/UBA52/RPS27A/GTF2H5/UBB/XPA/RFC4/ERCC5/PCNA/RFC3/POLD3
GO:0033683	BP	GO:0033683	nucleotide-excision repair, DNA incision	13	-0.431747767450337	-1.84653009618577	0.0157232704402516	0.0157232704402516	0.139353896828878	3132	tags=100%, list=57%, signal=43%	GTF2H2/ERCC4/UBA52/RPS27A/GTF2H5/UBB/XPA/RFC4/ERCC5/PCNA/RFC3/POLD3
GO:0030890	BP	GO:0030890	positive regulation of B cell proliferation	16	0.570024381365405	1.66780987244816	0.0157541899441341	0.0157541899441341	0.139353896828878	1646	tags=75%, list=30%, signal=53%	IL13/TLR9/CHRNB2/TNFSF13B/IL4/BST1/BCL6/CD38/CD74/PTPRC/SASH3/TNFRSF4
GO:0005732	CC	GO:0005732	small nucleolar ribonucleoprotein complex	7	-0.597487711632987	-1.86037383100309	0.0157618213660245	0.0157618213660245	0.139353896828878	2219	tags=100%, list=40%, signal=60%	POP7/SNRNP40/GAR1/LSM6/NAF1/RPP25
GO:0007260	BP	GO:0007260	tyrosine phosphorylation of STAT protein	31	0.487466357161359	1.62665834088856	0.0157643642397843	0.0157643642397843	0.139353896828878	1523	tags=55%, list=28%, signal=40%	IFNL1/CSF1R/IL13/HCLS1/OSM/IL6/IL15/IL4/TNF/HPX/CCL5/IL31RA/PARP9/CSF2/CTF1/IL23A/PECAM1
GO:0050792	BP	GO:0050792	regulation of viral process	78	0.402030449432748	1.48570961796215	0.0158395989974937	0.0158395989974937	0.139847948490521	1543	tags=42%, list=28%, signal=31%	IFNL3/BST2/OAS1/IFI27/CSF1R/IFNB1/OASL/LGALS9/IFITM1/IFIT1/ISG15/TRIM10/TRIM15/CXCL8/ZNF502/MX1/ISG20/IFI16/IFITM2/TNF/TRIM31/CCL5/APOE/ZC3HAV1/CD74/POU2F3/APOBEC3H/OAS3/APOBEC3A/LAMP3/IFITM3/PARP10/CD28
GO:0022857	MF	GO:0022857	transmembrane transporter activity	318	0.320456261625645	1.27572102872011	0.0158984101589841	0.0158984101589841	0.139847948490521	2350	tags=56%, list=43%, signal=34%	SLC6A3/CLCN1/RYR1/SLC9C2/ABCG8/SLC6A13/SLC9A2/CATSPER4/SCN3A/ABCG5/CHRNA1/SLC30A10/TRPV3/SLC2A9/SLC7A9/SLC7A8/PKD1L1/SLC6A12/SCN4A/COX4I2/SLC25A47/SVOPL/SLC1A3/MPC1L/SLC5A11/CACNG6/CHRNB2/KCNG3/SLC51B/SLC8A2/ABCA4/SLC10A1/TTYH2/FXYD4/SLC17A8/PKD1L3/SLC26A3/TMEM30B/SLC5A1/SLC16A10/CHRNA6/PKDREJ/CACNA1I/MFSD2B/KCNN2/SLC26A5/PKD1L2/ATP4A/GJA10/BEST4/SLC35D3/ATP2B2/SLC9C1/SLC13A5/CLIC2/ABCC2/COX7A1/S…
GO:0003414	BP	GO:0003414	chondrocyte morphogenesis involved in endochondral bone morphogenesis	6	0.723920858649591	1.62135619658324	0.0159239930416165	0.0159239930416165	0.139847948490521	308	tags=50%, list=6%, signal=47%	COL14A1/MATN4/VIT
GO:0003422	BP	GO:0003422	growth plate cartilage morphogenesis	6	0.723920858649591	1.62135619658324	0.0159239930416165	0.0159239930416165	0.139847948490521	308	tags=50%, list=6%, signal=47%	COL14A1/MATN4/VIT
GO:0003429	BP	GO:0003429	growth plate cartilage chondrocyte morphogenesis	6	0.723920858649591	1.62135619658324	0.0159239930416165	0.0159239930416165	0.139847948490521	308	tags=50%, list=6%, signal=47%	COL14A1/MATN4/VIT
GO:0090171	BP	GO:0090171	chondrocyte morphogenesis	6	0.723920858649591	1.62135619658324	0.0159239930416165	0.0159239930416165	0.139847948490521	308	tags=50%, list=6%, signal=47%	COL14A1/MATN4/VIT
GO:1903034	BP	GO:1903034	regulation of response to wounding	61	0.420065673517258	1.52201901980386	0.015984719010757	0.015984719010757	0.140228345545763	2085	tags=62%, list=38%, signal=39%	FAP/VIL1/RGMA/SERPINC1/KLKB1/CAPN3/ADRA2A/HRG/SOX15/ADAMTS18/ABAT/IL10/F2/KLF4/TNFAIP3/MYOZ1/CD36/CEACAM1/SCARF1/GJD4/TBXA2R/SERPINF2/APOE/HBEGF/PLEK/RTN4RL1/FCER1G/F2R/NOS3/SIGLEC10/FGB/SERPINE1/SYK/KNG1/KREMEN1/C1QTNF1/CLEC7A/GP1BA
GO:0005216	MF	GO:0005216	ion channel activity	109	0.375972888970956	1.42401437840284	0.0160048014404321	0.0160048014404321	0.140228345545763	2340	tags=64%, list=43%, signal=38%	CLCN1/RYR1/CATSPER4/SCN3A/CHRNA1/TRPV3/PKD1L1/SCN4A/CACNG6/CHRNB2/KCNG3/TTYH2/FXYD4/PKD1L3/CHRNA6/PKDREJ/CACNA1I/KCNN2/PKD1L2/BEST4/SLC9C1/CLIC2/CLIC6/BEST1/SLC26A7/SLC26A8/GRIA4/BEST3/GRIK2/KCNH4/KCNH3/KCNT2/SLC24A4/CACNB2/KCNE3/SNAP25/KCNE1/TRPV4/KCNH6/SLC24A2/TMEM38A/CHRNB4/GABRR2/KCNE4/KCNMB4/SCN3B/HTR3B/KCNK4/GABRR1/GJD3/APOL1/CACNG8/RYR3/KCNA7/CALHM1/TRPV1/SCN1B/KCNJ11/SCN11A/OPRM1/TMC7/KCN…
GO:0021545	BP	GO:0021545	cranial nerve development	13	0.597680566079019	1.66830058711185	0.0160366552119129	0.0160366552119129	0.140228345545763	460	tags=38%, list=8%, signal=35%	HOXB1/POU4F1/EGR2/SLC1A3/CHRNB2
GO:0033108	BP	GO:0033108	mitochondrial respiratory chain complex assembly	19	-0.346235741355284	-1.78699940721251	0.0160366552119129	0.0160366552119129	0.140228345545763	3161	tags=95%, list=57%, signal=40%	NDUFA7/LYRM7/NDUFA1/NUBPL/NDUFB2/NDUFB11/NDUFA11/NDUFC2/NDUFAF3/NDUFB4/AARS2/NDUFAF4/TIMM21/NDUFS2/SCO1/SDHAF2/SDHAF1/PET117
GO:0002703	BP	GO:0002703	regulation of leukocyte mediated immunity	77	0.402509270109882	1.48701610849593	0.016140350877193	0.016140350877193	0.140982671524782	1914	tags=55%, list=35%, signal=36%	NCR3/BST2/PTPN6/IL13/IFNB1/IL18RAP/C4BPB/LGALS9/TBX21/C17orf99/IL6/LAG3/ITGAM/IL10/DNASE1L3/IL4/LTA/VAV1/CEACAM1/BCL6/SERPINB9/BTK/FES/TNF/HPX/IL1B/TNFRSF1B/RAET1E/IL23A/ITGB2/PTPRC/SASH3/CD28/PTAFR/B2M/FCER1G/IL23R/CRTAM/RSAD2/CD96/SYK/LILRB1
GO:0016907	MF	GO:0016907	G protein-coupled acetylcholine receptor activity	4	0.797943880862143	1.58620302235901	0.0161859917598587	0.0161859917598587	0.141198729582577	129	tags=50%, list=2%, signal=49%	CHRM5/CHRM1
GO:0006874	BP	GO:0006874	cellular calcium ion homeostasis	133	0.363707480572752	1.39345864628998	0.0162	0.0162	0.141198729582577	2034	tags=53%, list=37%, signal=34%	RYR1/PTPN6/PTGIR/OXT/RGN/IL13/METTL21C/CXCL11/MCHR1/ELANE/CCL7/CXCL10/CAPN3/CALCR/LCK/PTGER3/TMEM178A/SLC8A2/CCR4/ESR1/NPSR1/NTSR1/F2/ATP2B2/CLIC2/CD36/C3AR1/PTGER4/APLNR/CD38/GRIK2/TBXA2R/FZD9/GNAT2/IAPP/CD24/LPAR6/CCL5/APOE/GPR65/GSTM2/C5AR1/F2RL2/SLC24A4/GPER1/GPR4/PLCE1/AVPR1A/PTPRC/CACNB2/ATP1A2/ACKR4/TRPV4/CALB1/C5AR2/SLC24A2/PDE6A/TMEM38A/CDH23/F2R/P2RY10/DISC1/ACKR2/CCR6/KNG1/PDE6B/PLCB1/…
GO:0042130	BP	GO:0042130	negative regulation of T cell proliferation	18	0.553516297079541	1.66563904115821	0.016413306895792	0.016413306895792	0.14290391500455	968	tags=50%, list=18%, signal=41%	PTPN6/LGALS9/LILRB2/GPNMB/IL10/SHH/CD274/IHH/IDO1
GO:0072697	BP	GO:0072697	protein localization to cell cortex	4	-0.747998544395924	-1.789366636366	0.0165315034310668	0.0165315034310668	0.143778236971496	1390	tags=100%, list=25%, signal=75%	SAPCD2/RTKN/GNAI1
GO:0006821	BP	GO:0006821	chloride transport	28	0.494388183290258	1.62381972020247	0.0166405023547881	0.0166405023547881	0.144481110705889	2323	tags=82%, list=42%, signal=48%	CLCN1/SLC1A3/TTYH2/SLC26A3/SLC26A5/BEST4/CLIC2/CLIC6/BEST1/SLC26A7/SLC26A8/BEST3/SLC26A4/SLC12A3/NMUR1/PTAFR/GABRR2/GABRR1/APOL1/SLC12A6/ANO7/SLC12A5/SLC12A8
GO:0044764	BP	GO:0044764	multi-organism cellular process	16	0.567714382346472	1.66105114546197	0.0166480446927374	0.0166480446927374	0.144481110705889	951	tags=44%, list=17%, signal=36%	DHX58/HRG/TRIM15/IFIH1/F2/DDX60/IRF7
GO:0032372	BP	GO:0032372	negative regulation of sterol transport	7	0.695090848674734	1.63212410508947	0.0167141746566468	0.0167141746566468	0.14474441345844	765	tags=57%, list=14%, signal=49%	ABCG8/ABCG5/SHH/PLA2G10
GO:0032375	BP	GO:0032375	negative regulation of cholesterol transport	7	0.695090848674734	1.63212410508947	0.0167141746566468	0.0167141746566468	0.14474441345844	765	tags=57%, list=14%, signal=49%	ABCG8/ABCG5/SHH/PLA2G10
GO:0005788	CC	GO:0005788	endoplasmic reticulum lumen	69	0.410907627883184	1.50565803643344	0.0168759417378202	0.0168759417378202	0.145989007952052	1272	tags=38%, list=23%, signal=29%	COL2A1/GCG/COL10A1/COL14A1/ALB/SERPINC1/FGF23/ITIH2/CALR3/ENAM/CHGB/IL6/F2/SHH/CYP2W1/MXRA8/CES3/COL9A3/GIP/COL11A2/CFP/COL8A2/APOE/CHRDL1/MGAT4A/SCG3
GO:0009897	CC	GO:0009897	external side of plasma membrane	104	0.378605912752632	1.42952346684636	0.0169084542271136	0.0169084542271136	0.146113992668849	2018	tags=57%, list=37%, signal=37%	BTN1A1/IL13/LY6G6D/CD27/CD79A/CXCL10/MUC17/LY6G6C/DNAI2/CHRNB2/CD200R1/IL12RB2/CCR4/LAG3/ITGAM/F2/CD14/CD274/GFRA1/ANPEP/CD36/CD8A/TNF/MOG/CD24/IL31RA/CD3G/CD74/RAET1E/GFRA3/RTN4RL1/ITGB2/PTPRC/ERMAP/PECAM1/CSF2RA/CD28/ACKR4/B2M/TNFRSF4/FCER1G/FCN1/CD40LG/PRND/IL23R/GFRAL/MS4A2/TNFRSF9/FGB/ACKR2/CCR6/LILRB1/CUBN/MR1/CD209/HHLA2/CD83/CXCR2/TRPV1
GO:0010389	BP	GO:0010389	regulation of G2/M transition of mitotic cell cycle	60	-0.435396467522974	-3.72371746630972	0.0169491525423729	0.0169491525423729	0.146153392588479	1850	tags=83%, list=34%, signal=56%	DCTN3/CDC6/PSMA4/HMMR/RAD17/HAUS7/TUBB4A/CNTRL/NEDD1/RAD51C/CEP57/PINX1/CEP72/PKIA/TPX2/ZFYVE19/TICRR/SDCCAG8/CEP164/PAFAH1B1/CCND1/CEP78/TUBB4B/PSMD1/CENPJ/PSMD6/SFI1/AKAP9/DYNC1I2/DTL/CEP152/CDK5RAP3/FOXN3/CDC25A/BRD4/FBXL7/CDC25C/CDK1/TUBA4A/CCNB1/CDC25B/CEP250/CDC7/PSMD7/AURKB/CEP131/HAUS8/CENPF/ZNF830/HAUS3
GO:0031503	BP	GO:0031503	protein-containing complex localization	60	-0.25380220171587	-2.17063702168732	0.0169491525423729	0.0169491525423729	0.146153392588479	2250	tags=70%, list=41%, signal=42%	CPLX1/STX3/DYNLRB1/RAN/ITGB3/SRSF1/PRKCZ/SRSF2/CPSF4/ANKS1B/NUP155/SNAP47/NUP88/MIOS/NUP85/SRSF11/CEP72/SRSF4/FIP1L1/SRRM1/UPF3B/HNRNPU/CHTOP/CPSF3/POLR2D/SRSF3/IWS1/EIF4A3/KIF5C/AP3D1/ABCE1/SLBP/TPR/THOC2/THOC1/NACC2/WASL/IFT74/SRSF5/CEP131/RRS1/NUP35
GO:0000076	BP	GO:0000076	DNA replication checkpoint	7	-0.590933915892955	-1.83996753669593	0.0170753064798599	0.0170753064798599	0.146460517934078	2255	tags=100%, list=41%, signal=59%	CDC6/RAD17/CDT1/TICRR/TIPIN/ZNF830
GO:0000177	CC	GO:0000177	cytoplasmic exosome (RNase complex)	7	-0.592038879401249	-1.84340801782218	0.0170753064798599	0.0170753064798599	0.146460517934078	919	tags=71%, list=17%, signal=60%	EXOSC7/EXOSC8/EXOSC9/EXOSC4/EXOSC3
GO:0004812	MF	GO:0004812	aminoacyl-tRNA ligase activity	7	-0.591115965774622	-1.84053437820446	0.0170753064798599	0.0170753064798599	0.146460517934078	2254	tags=100%, list=41%, signal=59%	TARS2/AARS2/WARS2/DALRD3/HARS2/PARS2
GO:0008143	MF	GO:0008143	poly(A) binding	7	-0.592128319230138	-1.84368650307615	0.0170753064798599	0.0170753064798599	0.146460517934078	928	tags=71%, list=17%, signal=59%	HNRNPU/PABPC1L/EIF4A3/SYNCRIP/ZC3H14
GO:0016875	MF	GO:0016875	ligase activity, forming carbon-oxygen bonds	7	-0.591115965774622	-1.84053437820446	0.0170753064798599	0.0170753064798599	0.146460517934078	2254	tags=100%, list=41%, signal=59%	TARS2/AARS2/WARS2/DALRD3/HARS2/PARS2
GO:0004177	MF	GO:0004177	aminopeptidase activity	16	0.566671055427482	1.65799852000845	0.0170949720670391	0.0170949720670391	0.146473868602953	1045	tags=44%, list=19%, signal=36%	NAALADL1/FAP/DPEP2/DPEP1/LVRN/ANPEP/NAALAD2
GO:0043383	BP	GO:0043383	negative T cell selection	6	0.720240262104114	1.61311281204081	0.017128328649806	0.017128328649806	0.146604374653421	1543	tags=100%, list=28%, signal=72%	SHH/THEMIS/AIRE/CD74/PTPRC/CD28
GO:0005891	CC	GO:0005891	voltage-gated calcium channel complex	13	0.592411860476349	1.65359409479955	0.0171821305841924	0.0171821305841924	0.146909415165166	637	tags=38%, list=12%, signal=34%	RYR1/CATSPERD/CATSPER4/CACNG6/CACNA1I
GO:0015780	BP	GO:0015780	nucleotide-sugar transmembrane transport	3	-0.812625068219029	-1.70661092044537	0.0172701949860724	0.0172701949860724	0.147124808245281	1034	tags=100%, list=19%, signal=81%	SLC35A1/SLC35C1
GO:0005326	MF	GO:0005326	neurotransmitter transporter activity	21	0.527865934656583	1.64188704084951	0.017286084701815	0.017286084701815	0.147124808245281	1638	tags=62%, list=30%, signal=44%	SLC6A3/SLC6A13/SLC6A12/SLC1A3/SLC17A8/CPLX3/SLC6A7/SLC44A4/SLC6A14/SLC36A2/SLC36A3/SLC1A2/SLC25A18
GO:0006901	BP	GO:0006901	vesicle coating	13	-0.413808340860815	-1.76980545832258	0.0172955974842767	0.0172955974842767	0.147124808245281	2592	tags=92%, list=47%, signal=49%	RAB1B/SAR1B/CTSC/MCFD2/SEC24A/F5/ARFGAP2/TRAPPC4/RAB1A/BET1/ARFGAP3/PREB
GO:0048194	BP	GO:0048194	Golgi vesicle budding	13	-0.413808340860815	-1.76980545832258	0.0172955974842767	0.0172955974842767	0.147124808245281	2592	tags=92%, list=47%, signal=49%	RAB1B/SAR1B/CTSC/MCFD2/SEC24A/F5/ARFGAP2/TRAPPC4/RAB1A/BET1/ARFGAP3/PREB
GO:0007276	BP	GO:0007276	gamete generation	190	0.342848901705547	1.33769895294354	0.0172982701729827	0.0172982701729827	0.147124808245281	1031	tags=26%, list=19%, signal=22%	KLHL10/SHCBP1L/NME5/DDX4/CATSPERD/OVOL1/NUP210L/SEMG1/RGN/TP63/NKAPL/MSH4/LGR5/CATSPER4/GALNTL5/TOPAZ1/ODF4/GDF9/CYLC2/ADCY10/TAF7L/CCDC36/SPATA32/BTBD18/FSCN3/SLC26A3/CALR3/TDRD5/MOV10L1/NPM2/TEX14/EFCAB9/DNMT3L/GJA10/ACRBP/SEMG2/CFAP43/SLC9C1/NPAP1/GAL3ST1/MEIOC/ATP1A4/IHH/AURKC/RNF151/BCL6/BCL2L10/SLC26A8/PRDM1
GO:0007281	BP	GO:0007281	germ cell development	80	0.398829915414632	1.4768984564368	0.0173346693386774	0.0173346693386774	0.147279521448913	1098	tags=32%, list=20%, signal=26%	KLHL10/NME5/CATSPERD/NUP210L/SEMG1/LGR5/CATSPER4/GALNTL5/TOPAZ1/GDF9/CCDC36/FSCN3/SLC26A3/TDRD5/MOV10L1/NPM2/EFCAB9/ACRBP/SEMG2/CFAP43/MEIOC/IHH/AURKC/SLC26A8/PRDM1/NPR2
GO:1901894	BP	GO:1901894	regulation of calcium-transporting ATPase activity	4	0.79392842472432	1.57822084614998	0.0173631547969394	0.0173631547969394	0.147366743756207	766	tags=75%, list=14%, signal=65%	RGN/TLR9/MRLN
GO:0070838	BP	GO:0070838	divalent metal ion transport	152	0.353975072747015	1.36689050743246	0.0174982501749825	0.0174982501749825	0.14770202995249	894	tags=25%, list=16%, signal=22%	GCG/RYR1/PTPN6/SEMG1/RGN/IL13/METTL21C/RRAD/CXCL11/CATSPER4/MCHR1/TLR9/SLC30A10/TRPV3/CXCL10/CAPN3/PKD1L1/CALCR/LCK/ADRA2A/CACNG6/CHRNB2/LILRB2/SLC8A2/PKD1L3/PKDREJ/CACNA1I/NPSR1/PKD1L2/NTSR1/F2/MRLN/ATP2B2/GNB5/CLIC2/SLC40A1/BEST1/REM2
GO:0043543	BP	GO:0043543	protein acylation	62	-0.217613488928735	-1.89271700271465	0.0175438596491228	0.0175438596491228	0.14770202995249	2274	tags=73%, list=41%, signal=43%	TAF1L/EHHADH/TRIM16/NATD1/TAF10/ZDHHC2/NMT2/FAM161A/MEAF6/ZDHHC3/MUC1/MAPK3/BRD1/ING4/KAT8/RSF1/BRD7/MBIP/ABHD17C/PPM1A/KMT2A/MCRS1/KAT7/ZDHHC14/MSL2/OGT/KANSL3/NAT9/DSCC1/GTF2B/YEATS4/IWS1/DPF3/SGF29/NAA30/DLD/LDB1/BRD8/FOXO1/TADA1/DMAP1/NAA15/RAPGEF3/KAT6B/SOX4
GO:0016459	CC	GO:0016459	myosin complex	24	0.510673883000408	1.63267279494771	0.0175457252233092	0.0175457252233092	0.14770202995249	899	tags=38%, list=16%, signal=32%	MYO1A/MYH15/MYBPC3/MYH3/MYBPC2/MYO1G/ACTG2/MYOM1/MYO1H
GO:0004738	MF	GO:0004738	pyruvate dehydrogenase activity	3	-0.81207931599054	-1.7054647747634	0.0175487465181059	0.0175487465181059	0.14770202995249	1037	tags=100%, list=19%, signal=81%	PDHB/DLD
GO:0034603	MF	GO:0034603	pyruvate dehydrogenase [NAD(P)+] activity	3	-0.81207931599054	-1.7054647747634	0.0175487465181059	0.0175487465181059	0.14770202995249	1037	tags=100%, list=19%, signal=81%	PDHB/DLD
GO:0034604	MF	GO:0034604	pyruvate dehydrogenase (NAD+) activity	3	-0.81207931599054	-1.7054647747634	0.0175487465181059	0.0175487465181059	0.14770202995249	1037	tags=100%, list=19%, signal=81%	PDHB/DLD
GO:0045254	CC	GO:0045254	pyruvate dehydrogenase complex	3	-0.81207931599054	-1.7054647747634	0.0175487465181059	0.0175487465181059	0.14770202995249	1037	tags=100%, list=19%, signal=81%	PDHB/DLD
GO:0061732	BP	GO:0061732	mitochondrial acetyl-CoA biosynthetic process from pyruvate	3	-0.81207931599054	-1.7054647747634	0.0175487465181059	0.0175487465181059	0.14770202995249	1037	tags=100%, list=19%, signal=81%	PDHB/DLD
GO:0072511	BP	GO:0072511	divalent inorganic cation transport	156	0.35144795143034	1.35838092184062	0.0176	0.0176	0.147979428821534	894	tags=25%, list=16%, signal=22%	GCG/RYR1/PTPN6/SEMG1/RGN/IL13/METTL21C/RRAD/CXCL11/CATSPER4/MCHR1/TLR9/SLC30A10/TRPV3/CXCL10/CAPN3/PKD1L1/CALCR/LCK/ADRA2A/CACNG6/CHRNB2/LILRB2/SLC8A2/PKD1L3/PKDREJ/CACNA1I/NPSR1/PKD1L2/NTSR1/F2/MRLN/ATP2B2/GNB5/CLIC2/ABCC2/SLC40A1/BEST1/REM2
GO:0005343	MF	GO:0005343	organic acid:sodium symporter activity	12	0.606288162652384	1.65507393547233	0.0176559414566152	0.0176559414566152	0.148295626772292	1006	tags=58%, list=18%, signal=48%	SLC6A13/SLC6A12/SLC1A3/SLC10A1/SLC13A5/SLC6A7/SLC10A4
GO:0070198	BP	GO:0070198	protein localization to chromosome, telomeric region	6	-0.622150699218674	-1.79871471181771	0.0177935943060498	0.0177935943060498	0.148823147348968	1320	tags=83%, list=24%, signal=63%	POT1/PINX1/TERT/ATRX/GNL3
GO:0009653	BP	GO:0009653	anatomical structure morphogenesis	703	0.292968259152771	1.19117527081737	0.0177982201779822	0.0177982201779822	0.148823147348968	1390	tags=29%, list=25%, signal=25%	OTOR/ACTC1/IL17F/KLHL10/COL2A1/MYOC/TBR1/GREM1/CPNE9/SEMA4A/GCNT3/TACSTD2/RYR1/TLX2/PTPN6/PRICKLE1/FAP/ST14/CSF1R/AMHR2/KRT27/VANGL2/TP63/COL14A1/MMP13/VIL1/ARHGEF15/FSTL4/HOXB1/POU4F1/LGR5/PTPRZ1/PSMB11/EGR3/KLHL3/RPE65/FOXD4L6/CCL7/PF4/ADAMTS12/MATN4/ACTA1/CXCL10/MYBPC3/MYH3/SPI1/VIT/CAPN3/EGR2/CDSN/KIF5A/HNF4A/SOX10/RPGRIP1/EDAR/FRZB/SLC1A3/CCKAR/ENPP2/FRY/DKK4/NR2E1/EPHA1/MYBPC2/NEFH/CHRNB2/H…
GO:0098660	BP	GO:0098660	inorganic ion transmembrane transport	238	0.330675012304114	1.3023597677665	0.0177982201779822	0.0177982201779822	0.148823147348968	2138	tags=50%, list=39%, signal=32%	CLCN1/RYR1/SLC9C2/PTPN6/RGN/SLC9A2/IL13/METTL21C/RRAD/CXCL11/CATSPER4/SCN3A/TLR9/SLC30A10/TRPV3/SLC2A9/CXCL10/CAPN3/PKD1L1/CALCR/LCK/SCN4A/HAMP/COX4I2/SLC1A3/ADRA2A/CACNG6/KCNG3/SLC8A2/TTYH2/FXYD4/PKD1L3/SLC26A3/PKDREJ/CACNA1I/KCNN2/SLC26A5/NPSR1/PKD1L2/ATP4A/NTSR1/BEST4/F2/MRLN/ATP2B2/GNB5/SLC9C1/CLIC2/COX7A1/SLC40A1/CLIC6/BEST1/REM2/SLC26A7/ATP1A4/SLC37A2/APLNR/SLC39A5/SLC26A8/BEST3/GEM/GJC2/KC…
GO:0031061	BP	GO:0031061	negative regulation of histone methylation	5	-0.685350318471338	-1.80877485314764	0.0178380306814128	0.0178380306814128	0.148823147348968	1735	tags=100%, list=32%, signal=69%	DNMT1/MTF2/PRMT6/DNMT3B
GO:0051491	BP	GO:0051491	positive regulation of filopodium assembly	5	-0.684986351228389	-1.80781427170678	0.0178380306814128	0.0178380306814128	0.148823147348968	1737	tags=100%, list=32%, signal=68%	ARAP1/DOCK11/TGFBR1/WASL
GO:0009451	BP	GO:0009451	RNA modification	63	-0.218327763762457	-1.90284594985914	0.0178571428571429	0.0178571428571429	0.148823147348968	1249	tags=46%, list=23%, signal=36%	ELP6/FTSJ3/RPUSD2/NOP2/ADAT3/TRMT1L/PCIF1/SEPHS2/TRMT12/TRMT61A/NAT10/GAR1/METTL14/CMTR2/RPUSD3/ZC3H13/MRM3/MEPCE/TFB1M/THUMPD1/PUS1/CDK5RAP1/MRM1/CTU1/METTL1/TRMT10C/RPUSD4/DUS2/NAF1
GO:0051783	BP	GO:0051783	regulation of nuclear division	63	-0.231078756583103	-2.01397783078587	0.0178571428571429	0.0178571428571429	0.148823147348968	1284	tags=52%, list=23%, signal=41%	CDCA5/BUB1/TACC3/PSMG2/CDT1/CHMP1A/INSR/XRCC3/PKMYT1/HNRNPU/SMC3/CDC26/BUB3/TPR/MAD1L1/KNTC1/CDC25C/MKI67/NDC80/NUSAP1/BUB1B/CCNB1/FBXO43/KIF20B/PPP1R9B/ATRX/ANAPC4/DLGAP5/CENPE/PDGFB/AURKB/TTK/CENPF
GO:0061037	BP	GO:0061037	negative regulation of cartilage development	9	0.646629644075628	1.63175617389835	0.017865943814687	0.017865943814687	0.148823147348968	364	tags=33%, list=7%, signal=31%	GREM1/ADAMTS12/FRZB
GO:0002700	BP	GO:0002700	regulation of production of molecular mediator of immune response	55	0.428055789556977	1.53679562588537	0.0179363160016123	0.0179363160016123	0.149255633697627	1979	tags=62%, list=36%, signal=40%	BST2/IL13/IFNB1/TLR9/TBX21/FFAR3/C17orf99/IL6/IL10/IL4/PGC/CD36/CD22/BCL6/BTK/TNF/HPX/IL1B/TNFRSF1B/CD74/NR4A3/KLK7/PTPRC/IRAK3/SASH3/CD28/B2M/TNFRSF4/FCER1G/CD40LG/RSAD2/CD96/LILRB1/JAK3
GO:0019724	BP	GO:0019724	B cell mediated immunity	42	0.451794471847985	1.57418293067939	0.0180262755881454	0.0180262755881454	0.149467074647648	1935	tags=64%, list=35%, signal=42%	GCNT3/PTPN6/CFI/CD27/C4BPB/TBX21/C17orf99/C1S/IL10/IL4/LTA/SLA2/IRF7/BCL6/BTK/TNF/HPX/C1R/CD74/MASP2/PTPRC/CD28/FCER1G/CD40LG/C5/CCR6/C7
GO:0039530	BP	GO:0039530	MDA-5 signaling pathway	6	0.718576402150269	1.60938628639346	0.0180650341228422	0.0180650341228422	0.149467074647648	951	tags=67%, list=17%, signal=55%	DHX58/IFIH1/DDX60/IRF7
GO:0006270	BP	GO:0006270	DNA replication initiation	13	-0.411669121193931	-1.76065628884203	0.0180817610062893	0.0180817610062893	0.149467074647648	1787	tags=77%, list=32%, signal=52%	CDC6/ORC5/PRIM2/CDT1/TICRR/MCM10/POLE2/CCNE1/PRIM1/CCNE2
GO:0001730	MF	GO:0001730	2'-5'-oligoadenylate synthetase activity	3	0.838516570792431	1.5321424343408	0.0180910792264504	0.0180910792264504	0.149467074647648	166	tags=67%, list=3%, signal=65%	OAS1/OAS2
GO:0002921	BP	GO:0002921	negative regulation of humoral immune response	3	0.838357468967983	1.53185172254677	0.0180910792264504	0.0180910792264504	0.149467074647648	248	tags=67%, list=5%, signal=64%	PTPN6/C4BPB
GO:0002924	BP	GO:0002924	negative regulation of humoral immune response mediated by circulating immunoglobulin	3	0.838357468967983	1.53185172254677	0.0180910792264504	0.0180910792264504	0.149467074647648	248	tags=67%, list=5%, signal=64%	PTPN6/C4BPB
GO:0099144	CC	GO:0099144	anchored component of synaptic membrane	3	0.838457340367473	1.53203420815823	0.0180910792264504	0.0180910792264504	0.149467074647648	891	tags=100%, list=16%, signal=84%	CNTN2/CPLX3/NTNG2
GO:0015931	BP	GO:0015931	nucleobase-containing compound transport	61	-0.263387196901744	-2.24714052968226	0.0181818181818182	0.0181818181818182	0.149910500465788	1097	tags=49%, list=20%, signal=40%	SRSF4/FIP1L1/SLC35A5/SRRM1/UPF3B/HNRNPU/CHTOP/CPSF3/TGFBR2/POLR2D/SRSF3/IWS1/EIF4A3/KIF5C/ABCE1/SLBP/TPR/THOC2/SLC35A1/SLC35C1/THOC1/MRPL18/SNUPN/SLC29A3/SRSF5/RRS1/SLC29A1/NUP35/ADORA1/SLC29A2
GO:1902749	BP	GO:1902749	regulation of cell cycle G2/M phase transition	61	-0.425191992643208	-3.62761049437551	0.0181818181818182	0.0181818181818182	0.149910500465788	1850	tags=82%, list=34%, signal=55%	DCTN3/CDC6/PSMA4/HMMR/RAD17/HAUS7/TUBB4A/CNTRL/NEDD1/RAD51C/CEP57/PINX1/CEP72/PKIA/TPX2/ZFYVE19/TICRR/SDCCAG8/CEP164/PAFAH1B1/CCND1/CEP78/TUBB4B/PSMD1/CENPJ/PSMD6/SFI1/AKAP9/DYNC1I2/DTL/CEP152/CDK5RAP3/FOXN3/CDC25A/BRD4/FBXL7/CDC25C/CDK1/TUBA4A/CCNB1/CDC25B/CEP250/CDC7/PSMD7/AURKB/CEP131/HAUS8/CENPF/ZNF830/HAUS3
GO:1902932	BP	GO:1902932	positive regulation of alcohol biosynthetic process	6	0.716599927193302	1.60495960096151	0.0183326642579954	0.0183326642579954	0.150925016391283	1563	tags=100%, list=28%, signal=72%	NTSR1/CYP7A1/TNF/IL1B/GPER1/PTAFR
GO:0035455	BP	GO:0035455	response to interferon-alpha	12	0.605530133158632	1.65300463091599	0.0183528865141131	0.0183528865141131	0.150925016391283	1467	tags=67%, list=27%, signal=49%	BST2/MX2/IFIT2/IFITM1/IFITM2/IFIT3/LAMP3/IFITM3
GO:0061134	MF	GO:0061134	peptidase regulator activity	52	0.43048133970569	1.53508298490792	0.0183671409829448	0.0183671409829448	0.150925016391283	1145	tags=37%, list=21%, signal=29%	BST2/PI16/VIL1/CD27/WFIKKN2/SERPINC1/DPEP1/HRG/ITIH2/NLRP7/CSTA/PI3/RENBP/SERPINB11/SPOCK2/SERPINB9/A2ML1/SERPINF2/NLRP12
GO:0006297	BP	GO:0006297	nucleotide-excision repair, DNA gap filling	7	-0.583651920626252	-1.81729387635463	0.0183887915936953	0.0183887915936953	0.150925016391283	2295	tags=100%, list=42%, signal=58%	RPS27A/UBB/RFC4/PCNA/RFC3/POLD3
GO:0016477	BP	GO:0016477	cell migration	401	0.311040663681841	1.24695606524922	0.0183981601839816	0.0183981601839816	0.150925016391283	1598	tags=36%, list=29%, signal=28%	MYOC/BST2/GREM1/SEMA4A/TACSTD2/ADORA3/PTPN6/FAP/SELPLG/CSF1R/VANGL2/VIL1/LRRC15/CXCL11/POU4F1/EGR3/ELANE/CCL7/PF4/ADAMTS12/HAS1/SLC7A9/CXCL10/BIN2/LGALS9/SLC7A8/PF4V1/SOX10/IFITM1/TBX21/LCK/LDLRAD4/CXCL3/SELE/ADRA2A/DPEP1/CCKAR/ENPP2/DDR2/NR2E1/EPHA1/HRG/CXCL8/ADGRG3/CNTN2/SEMA3E/CCL17/CD200R1/MYO1G/PAK6/FSCN3/AZU1/TLX3/CCR4/TNN/SPEF1/CDK5R1/SEMA5B/IL6/CHRD/S100A14/ITGAM/FGF18/GPNMB/IL10/F2/KLF4/…
GO:0008028	MF	GO:0008028	monocarboxylic acid transmembrane transporter activity	16	0.564878178310503	1.65275281780072	0.0184357541899441	0.0184357541899441	0.151080184712345	1154	tags=56%, list=21%, signal=45%	SLC6A13/SLC6A12/MPC1L/SLC51B/SLC10A1/SLC22A13/CEACAM1/SLC10A4/SLC16A6
GO:0042165	MF	GO:0042165	neurotransmitter binding	15	0.573724193965758	1.65599639581429	0.0184830384311958	0.0184830384311958	0.151314369598666	629	tags=40%, list=11%, signal=36%	SLC6A13/CHRNA1/GLDC/SLC6A12/CHRNB2/CHRNA6
GO:0000819	BP	GO:0000819	sister chromatid segregation	66	-0.438968736912033	-3.96796649655879	0.0185185185185185	0.0185185185185185	0.151451542010852	1688	tags=83%, list=31%, signal=58%	PHF13/KIF2C/NSMCE2/ZNF207/NIPBL/KIFC1/DSN1/RAD51C/CDCA5/BUB1/PINX1/CHMP6/TACC3/PSMG2/CDT1/CHMP1A/XRCC3/CHMP7/INCENP/HNRNPU/SMC3/DIS3L2/DDX11/DSCC1/CDC26/SMC4/BUB3/NUF2/PHF23/TPR/MAD1L1/CENPC/NDC80/SMC2/FBXW7/NUSAP1/TOP2A/BUB1B/CCNB1/PDS5B/ATRX/ANAPC4/KIF18A/SGO2/KNSTRN/DLGAP5/CENPE/RMI2/NCAPG/AURKB/PSRC1/TTK/RRS1/CENPF/FEN1
GO:0043903	BP	GO:0043903	regulation of symbiosis, encompassing mutualism through parasitism	79	0.398265337435596	1.47291229016703	0.018644747393745	0.018644747393745	0.152134742069015	1543	tags=42%, list=28%, signal=30%	IFNL3/BST2/OAS1/IFI27/CSF1R/IFNB1/OASL/LGALS9/IFITM1/IFIT1/ISG15/TRIM10/TRIM15/CXCL8/ZNF502/MX1/ISG20/IFI16/IFITM2/TNF/TRIM31/CCL5/APOE/ZC3HAV1/CD74/POU2F3/APOBEC3H/OAS3/APOBEC3A/LAMP3/IFITM3/PARP10/CD28
GO:0002707	BP	GO:0002707	negative regulation of lymphocyte mediated immunity	16	0.56460209703115	1.65194504343465	0.018659217877095	0.018659217877095	0.152134742069015	1017	tags=50%, list=18%, signal=41%	PTPN6/IFNB1/C4BPB/LGALS9/TBX21/CEACAM1/BCL6/SERPINB9
GO:0015267	MF	GO:0015267	channel activity	121	0.366500729972979	1.39654959602139	0.0187018701870187	0.0187018701870187	0.152134742069015	2340	tags=64%, list=43%, signal=37%	CLCN1/RYR1/CATSPER4/SCN3A/CHRNA1/TRPV3/PKD1L1/SCN4A/CACNG6/CHRNB2/KCNG3/TTYH2/FXYD4/PKD1L3/CHRNA6/PKDREJ/CACNA1I/KCNN2/PKD1L2/GJA10/BEST4/SLC9C1/CLIC2/CLIC6/AQP8/BEST1/SLC26A7/SLC26A8/AQP3/GRIA4/BEST3/GRIK2/GJC2/MIP/KCNH4/KCNH3/AQP6/KCNT2/SLC24A4/CACNB2/KCNE3/SNAP25/KCNE1/TRPV4/KCNH6/SLC24A2/TMEM38A/CHRNB4/GABRR2/KCNE4/KCNMB4/SCN3B/HTR3B/KCNK4/GABRR1/GJD3/APOL1/CACNG8/RYR3/KCNA7/CALHM1/TRPV1/SCN1…
GO:0022803	MF	GO:0022803	passive transmembrane transporter activity	121	0.366500729972979	1.39654959602139	0.0187018701870187	0.0187018701870187	0.152134742069015	2340	tags=64%, list=43%, signal=37%	CLCN1/RYR1/CATSPER4/SCN3A/CHRNA1/TRPV3/PKD1L1/SCN4A/CACNG6/CHRNB2/KCNG3/TTYH2/FXYD4/PKD1L3/CHRNA6/PKDREJ/CACNA1I/KCNN2/PKD1L2/GJA10/BEST4/SLC9C1/CLIC2/CLIC6/AQP8/BEST1/SLC26A7/SLC26A8/AQP3/GRIA4/BEST3/GRIK2/GJC2/MIP/KCNH4/KCNH3/AQP6/KCNT2/SLC24A4/CACNB2/KCNE3/SNAP25/KCNE1/TRPV4/KCNH6/SLC24A2/TMEM38A/CHRNB4/GABRR2/KCNE4/KCNMB4/SCN3B/HTR3B/KCNK4/GABRR1/GJD3/APOL1/CACNG8/RYR3/KCNA7/CALHM1/TRPV1/SCN1…
GO:0001939	CC	GO:0001939	female pronucleus	4	-0.745269286754003	-1.78283768974827	0.0187149095446039	0.0187149095446039	0.152134742069015	1405	tags=100%, list=26%, signal=75%	CBX1/RIF1/CCNA2
GO:0038201	CC	GO:0038201	TOR complex	4	-0.745451237263464	-1.78327295285611	0.0187149095446039	0.0187149095446039	0.152134742069015	1404	tags=100%, list=26%, signal=75%	TTI1/RPTOR/PRR5L
GO:0048863	BP	GO:0048863	stem cell differentiation	70	0.406033378259142	1.48938432966341	0.0189854344550477	0.0189854344550477	0.153589789918144	757	tags=24%, list=14%, signal=21%	GREM1/SEMA4A/TACSTD2/PRICKLE1/TP63/PSMB11/SOX10/OSM/FRZB/SP7/WNT8A/SEMA3E/ESR1/SEMA5B/DNMT3L/SHH/SEMA4F
GO:0005682	CC	GO:0005682	U5 snRNP	4	-0.739264919941776	-1.76847400718926	0.0190268247036806	0.0190268247036806	0.153589789918144	1438	tags=100%, list=26%, signal=74%	SNRNP40/PRPF6/SNRPD1
GO:0060914	BP	GO:0060914	heart formation	4	-0.736717612809316	-1.76238032367938	0.0190268247036806	0.0190268247036806	0.153589789918144	1452	tags=100%, list=26%, signal=74%	PIM1/FOXH1/RBPJ
GO:0072710	BP	GO:0072710	response to hydroxyurea	4	-0.740356622998544	-1.77108558583635	0.0190268247036806	0.0190268247036806	0.153589789918144	1432	tags=100%, list=26%, signal=74%	KAT7/DDX11/ATRX
GO:0090070	BP	GO:0090070	positive regulation of ribosome biogenesis	4	-0.738355167394469	-1.76629769165002	0.0190268247036806	0.0190268247036806	0.153589789918144	1443	tags=100%, list=26%, signal=74%	WDR43/WDR75/UTP15
GO:2000232	BP	GO:2000232	regulation of rRNA processing	4	-0.738355167394469	-1.76629769165002	0.0190268247036806	0.0190268247036806	0.153589789918144	1443	tags=100%, list=26%, signal=74%	WDR43/WDR75/UTP15
GO:2000234	BP	GO:2000234	positive regulation of rRNA processing	4	-0.738355167394469	-1.76629769165002	0.0190268247036806	0.0190268247036806	0.153589789918144	1443	tags=100%, list=26%, signal=74%	WDR43/WDR75/UTP15
GO:0006488	BP	GO:0006488	dolichol-linked oligosaccharide biosynthetic process	9	-0.515753050446185	-1.84820857035592	0.0190880169671262	0.0190880169671262	0.153623799293425	2669	tags=100%, list=49%, signal=52%	SRD5A3/ALG10B/MPDU1/ALG12/DOLPP1/ALG3/DOLK/ALG6
GO:0006490	BP	GO:0006490	oligosaccharide-lipid intermediate biosynthetic process	9	-0.515753050446185	-1.84820857035592	0.0190880169671262	0.0190880169671262	0.153623799293425	2669	tags=100%, list=49%, signal=52%	SRD5A3/ALG10B/MPDU1/ALG12/DOLPP1/ALG3/DOLK/ALG6
GO:0070317	BP	GO:0070317	negative regulation of G0 to G1 transition	9	-0.517280956186634	-1.85368384283711	0.0190880169671262	0.0190880169671262	0.153623799293425	1909	tags=89%, list=35%, signal=58%	TFDP1/CBX5/EZH2/E2F6/MGA/CBX3/EED/CDC7
GO:1990351	CC	GO:1990351	transporter complex	94	0.38380500116128	1.438965440934	0.0191095547773887	0.0191095547773887	0.153644259610186	2129	tags=57%, list=39%, signal=36%	CLCN1/RYR1/CATSPERD/ABCG8/CATSPER4/SCN3A/ABCG5/CHRNA1/CPT1C/PKD1L1/SCN4A/CACNG6/CHRNB2/KCNG3/TTYH2/FXYD4/PKD1L3/CHRNA6/CACNA1I/BEST4/CLIC2/SHISA7/CLIC6/BEST1/ATP1A4/GRIA4/BEST3/GRIK2/KCNH4/ATP1B2/CACNB2/DLG2/ATP1A2/KCNE3/SNAP25/KCNE1/CHRNB4/GABRR2/KCNE4/ATP1B4/KCNMB4/SCN3B/HTR3B/KCNK4/GABRR1/CACNG8/RYR3/KCNA7/SCN1B/STAC3/KCNJ11/SCN11A/KCNV1/PEX13
GO:0071682	CC	GO:0071682	endocytic vesicle lumen	4	0.790574963609898	1.57155462527576	0.0191288993525603	0.0191288993525603	0.153647062797338	1155	tags=100%, list=21%, signal=79%	HP/GNLY/HPX/APOE
GO:0009583	BP	GO:0009583	detection of light stimulus	30	0.485465099532105	1.6116196958919	0.0192327684790519	0.0192327684790519	0.154260227452951	1125	tags=43%, list=20%, signal=35%	GRK7/PDE6G/SAG/RPE65/PDC/ABCA4/SEMA5B/GUCA1A/GJA10/GNAT1/BEST1/GNAT2/AIPL1
GO:0007596	BP	GO:0007596	blood coagulation	97	0.381846343247973	1.4344893991705	0.0193115869521713	0.0193115869521713	0.154260227452951	1430	tags=37%, list=26%, signal=28%	NFE2/PTPN6/FAP/F13B/IFNA5/IFNB1/PF4/C4BPB/SERPINC1/KLKB1/PF4V1/HNF4A/LCK/ADRA2A/HRG/ADAMTS18/IL6/ABAT/F2/SHH/PRTN3/AK3/VAV1/CD36/MPL/CEACAM1/ADRA2B/TBXA2R/SERPINF2/APOE/CYP4F11/FERMT3/F2RL2/PLEK/DGKB/GP5
GO:0007599	BP	GO:0007599	hemostasis	97	0.381846343247973	1.4344893991705	0.0193115869521713	0.0193115869521713	0.154260227452951	1430	tags=37%, list=26%, signal=28%	NFE2/PTPN6/FAP/F13B/IFNA5/IFNB1/PF4/C4BPB/SERPINC1/KLKB1/PF4V1/HNF4A/LCK/ADRA2A/HRG/ADAMTS18/IL6/ABAT/F2/SHH/PRTN3/AK3/VAV1/CD36/MPL/CEACAM1/ADRA2B/TBXA2R/SERPINF2/APOE/CYP4F11/FERMT3/F2RL2/PLEK/DGKB/GP5
GO:0003215	BP	GO:0003215	cardiac right ventricle morphogenesis	4	-0.734352256186317	-1.75672190327734	0.0193387398627573	0.0193387398627573	0.154260227452951	1465	tags=100%, list=27%, signal=73%	FOXH1/CHD7/SOX4
GO:0055012	BP	GO:0055012	ventricular cardiac muscle cell differentiation	4	-0.734352256186317	-1.75672190327734	0.0193387398627573	0.0193387398627573	0.154260227452951	1465	tags=100%, list=27%, signal=73%	MYH10/CDK1/CCNB1
GO:0055015	BP	GO:0055015	ventricular cardiac muscle cell development	4	-0.734352256186317	-1.75672190327734	0.0193387398627573	0.0193387398627573	0.154260227452951	1465	tags=100%, list=27%, signal=73%	MYH10/CDK1/CCNB1
GO:0060413	BP	GO:0060413	atrial septum morphogenesis	4	-0.734352256186317	-1.75672190327734	0.0193387398627573	0.0193387398627573	0.154260227452951	1465	tags=100%, list=27%, signal=73%	ZFPM1/ACVR1/SOX4
GO:0009713	BP	GO:0009713	catechol-containing compound biosynthetic process	4	0.78976105606186	1.56993668867196	0.0194231901118305	0.0194231901118305	0.154325088221803	329	tags=50%, list=6%, signal=47%	SLC6A3/HDC
GO:0031650	BP	GO:0031650	regulation of heat generation	4	0.789665211062591	1.56974616195553	0.0194231901118305	0.0194231901118305	0.154325088221803	1160	tags=100%, list=21%, signal=79%	PTGER3/ABAT/TNF/IL1B
GO:0031652	BP	GO:0031652	positive regulation of heat generation	4	0.789665211062591	1.56974616195553	0.0194231901118305	0.0194231901118305	0.154325088221803	1160	tags=100%, list=21%, signal=79%	PTGER3/ABAT/TNF/IL1B
GO:0042423	BP	GO:0042423	catecholamine biosynthetic process	4	0.78976105606186	1.56993668867196	0.0194231901118305	0.0194231901118305	0.154325088221803	329	tags=50%, list=6%, signal=47%	SLC6A3/HDC
GO:0008191	MF	GO:0008191	metalloendopeptidase inhibitor activity	3	0.835182826996544	1.52605099797232	0.0198066126013724	0.0198066126013724	0.157217097493875	909	tags=100%, list=17%, signal=84%	BST2/WFIKKN2/SPOCK2
GO:0004407	MF	GO:0004407	histone deacetylase activity	8	-0.546691771131304	-1.81333540899083	0.0198739699466796	0.0198739699466796	0.157597095015775	1617	tags=88%, list=29%, signal=62%	BRMS1/SUDS3/HDAC7/BRMS1L/MIER2/NACC2/SAP30
GO:0002694	BP	GO:0002694	regulation of leukocyte activation	160	0.349273402966736	1.35135137906187	0.0199	0.0199	0.157648950976854	2156	tags=55%, list=39%, signal=34%	IFNL1/PTPN22/PTPN6/IL13/IFNB1/EGR3/CD27/TLR9/LGALS9/TBX21/LCK/CHRNB2/TNFAIP8L2/LILRB2/BTLA/CLECL1/IL6/LAG3/ITGAM/GPNMB/IL10/SHH/PLA2G10/IL15/CD274/TNFSF13B/TNFAIP3/IL4/VAV1/SLA2/IHH/MPL/CEACAM1/MILR1/IDO1/HLA-DOA/CD22/BST1/BCL6/PRDM1/CD38/EFNB2/BTK/FES/PAK3/CD24/CCL5/IL1B/TNFRSF1B/IL31RA/IKZF3/CD74/AHR/SLAMF8/STAP1/NR4A3/GPER1/IL23A/AIF1/ITGB2/PTPRC/TNFSF14/SASH3/CD28/PTAFR/IRF4/TNFRSF4/FCER1G/CD…
GO:0060348	BP	GO:0060348	bone development	59	0.418975098617562	1.51328339824291	0.0199255308443192	0.0199255308443192	0.157681321206948	308	tags=17%, list=6%, signal=16%	COL2A1/MYOC/GREM1/RYR1/PTPN6/RGN/COL14A1/MMP13/MATN4/VIT
GO:0005882	CC	GO:0005882	intermediate filament	30	0.484231927142452	1.60752587964536	0.0199604948539349	0.0199604948539349	0.157681321206948	785	tags=33%, list=14%, signal=29%	KRT28/KRT27/KRT26/INA/KRT4/NEFH/PRPH/IFFO1/KRT17/KRTAP5-8
GO:0002725	BP	GO:0002725	negative regulation of T cell cytokine production	3	0.833252360533272	1.52252363824029	0.0199625701809108	0.0199625701809108	0.157681321206948	340	tags=67%, list=6%, signal=63%	IFNB1/TBX21
GO:0071824	BP	GO:0071824	protein-DNA complex subunit organization	64	-0.309452425239947	-2.73262256594938	0.02	0.02	0.157822849807445	1196	tags=56%, list=22%, signal=45%	CENPO/CDT1/XPA/CENPA/CCNH/UBTF/MIS18A/SHPRH/NASP/ARID1A/CABIN1/CAND1/UBN1/CENPQ/GTF2B/TRAPPC12/CENPT/PIAS1/SGF29/BRF1/CENPC/HELLS/ERCC5/OIP5/SOX12/ATRX/DMAP1/NAP1L3/ASF1A/CENPE/CHAF1A/HMGB2/SMARCA4/KAT6B/CENPF/GMNN
GO:0046782	BP	GO:0046782	regulation of viral transcription	24	-0.299793645436261	-1.74490549705682	0.020066889632107	0.020066889632107	0.158196347525506	886	tags=46%, list=16%, signal=39%	NELFB/POLR2D/GTF2B/NELFA/CDK9/TRIM27/TRIM32/TFAP4/GTF2F2/SMARCA4/TRIM62
GO:0045171	CC	GO:0045171	intercellular bridge	28	-0.268526183008081	-1.7108874871548	0.0201342281879195	0.0201342281879195	0.158572653508915	1439	tags=61%, list=26%, signal=45%	KRR1/MICAL1/ESRRA/QSOX1/TPX2/XPA/RAB11FIP3/PCIF1/DUSP11/THAP11/CENPC/THOC1/KLHDC8B/CDC7/FOXL2/CEP131/HAUS3
GO:0000451	BP	GO:0000451	rRNA 2'-O-methylation	4	-0.732896652110626	-1.75323979841455	0.0202744853399875	0.0202744853399875	0.15952195919769	1473	tags=100%, list=27%, signal=73%	FTSJ3/MRM3/MRM1
GO:0030010	BP	GO:0030010	establishment of cell polarity	27	-0.277483780554569	-1.72958684866583	0.0203252032520325	0.0203252032520325	0.159526742525472	1990	tags=74%, list=36%, signal=48%	CFL1/LLGL1/PRKCZ/MYH9/BRSK2/PARD3/MYO9A/ARHGEF2/NDEL1/MISP/ARF6/SDCCAG8/PAFAH1B1/RAB11FIP2/MARK2/CENPA/SAPCD2/NDC80/KIF20B/MAP1B
GO:0031298	CC	GO:0031298	replication fork protection complex	3	-0.799708932144806	-1.67948547263887	0.0203342618384401	0.0203342618384401	0.159526742525472	1105	tags=100%, list=20%, signal=80%	TIPIN/WDHD1
GO:0036089	BP	GO:0036089	cleavage furrow formation	3	-0.80151566074479	-1.68327982120083	0.0203342618384401	0.0203342618384401	0.159526742525472	123	tags=100%, list=2%, signal=98%	AURKB/SNX33
GO:0051489	BP	GO:0051489	regulation of filopodium assembly	8	-0.545829727946701	-1.81047607670659	0.0203587009209889	0.0203587009209889	0.159563706524764	1737	tags=88%, list=32%, signal=60%	RALA/PPP1R9A/ARF6/ARAP1/DOCK11/TGFBR1/WASL
GO:0050863	BP	GO:0050863	regulation of T cell activation	104	0.374002632051702	1.41214260309117	0.0204102051025513	0.0204102051025513	0.159661859540948	1979	tags=52%, list=36%, signal=34%	IFNL1/PTPN22/PTPN6/IFNB1/EGR3/CD27/LGALS9/TBX21/LCK/TNFAIP8L2/LILRB2/BTLA/CLECL1/IL6/LAG3/GPNMB/IL10/SHH/IL15/CD274/TNFSF13B/IL4/VAV1/IHH/CEACAM1/IDO1/HLA-DOA/BCL6/PRDM1/EFNB2/PAK3/CD24/CCL5/IL1B/TNFRSF1B/CD74/IL23A/AIF1/PTPRC/TNFSF14/SASH3/CD28/IRF4/CD40LG/IL23R/SPN/SYK/LILRB1/LAX1/IRF1/CD209/HHLA2/CD83/JAK3
GO:1903011	BP	GO:1903011	negative regulation of bone development	5	0.749636038381147	1.60049422899517	0.0204166666666667	0.0204166666666667	0.159661859540948	115	tags=40%, list=2%, signal=39%	GREM1/RGN
GO:0060394	BP	GO:0060394	negative regulation of pathway-restricted SMAD protein phosphorylation	3	0.831604743129503	1.51951310198162	0.0204304429195259	0.0204304429195259	0.159661859540948	357	tags=67%, list=6%, signal=62%	GREM1/LDLRAD4
GO:0009584	BP	GO:0009584	detection of visible light	27	0.490727913627698	1.60299324719586	0.0205047318611987	0.0205047318611987	0.160087746008384	1125	tags=44%, list=20%, signal=36%	GRK7/PDE6G/SAG/RPE65/ABCA4/SEMA5B/GUCA1A/GJA10/GNAT1/BEST1/GNAT2/AIPL1
GO:0006900	BP	GO:0006900	vesicle budding from membrane	19	-0.324494800776702	-1.67478959382325	0.0206185567010309	0.0206185567010309	0.160821184277239	2592	tags=84%, list=47%, signal=45%	RAB1B/SAR1B/CTSC/MCFD2/SEC24A/F5/S100A10/AP2M1/ARFGAP2/TRAPPC4/RAB1A/AP3D1/BET1/ARFGAP3/WASL/PREB
GO:0008187	MF	GO:0008187	poly-pyrimidine tract binding	9	-0.508468402841013	-1.82210392953169	0.02067868504772	0.02067868504772	0.160897590905389	2709	tags=100%, list=49%, signal=51%	PABPC1/RBM3/IFIT5/RBMS1/MCRS1/HNRNPU/DIS3L2/PABPC1L
GO:0070717	MF	GO:0070717	poly-purine tract binding	9	-0.508468402841013	-1.82210392953169	0.02067868504772	0.02067868504772	0.160897590905389	2709	tags=100%, list=49%, signal=51%	PABPC1/RBMS1/MCRS1/HNRNPU/PABPC1L/EIF4A3/SYNCRIP/ZC3H14
GO:0009074	BP	GO:0009074	aromatic amino acid family catabolic process	10	0.627531683341316	1.63029393772186	0.0207079219841079	0.0207079219841079	0.160897590905389	1613	tags=80%, list=29%, signal=57%	HDC/HAL/IL4I1/HPD/AMDHD1/IDO1/KMO/TAT
GO:0031528	CC	GO:0031528	microvillus membrane	10	0.62789620054713	1.63124093403552	0.0207079219841079	0.0207079219841079	0.160897590905389	996	tags=60%, list=18%, signal=49%	MUC20/DPEP1/CEACAM20/CDHR5/CEACAM1/CA9
GO:0006513	BP	GO:0006513	protein monoubiquitination	12	-0.443569448270146	-1.8313497608597	0.0208183776022972	0.0208183776022972	0.161022400526286	1562	tags=75%, list=28%, signal=54%	UBE3D/KDM2B/UBE2O/TOPORS/DTL/RNF20/RAD18/LEO1/FANCL
GO:1902562	CC	GO:1902562	H4 histone acetyltransferase complex	12	-0.447847341506086	-1.84901174994658	0.0208183776022972	0.0208183776022972	0.161022400526286	1949	tags=83%, list=35%, signal=54%	MEAF6/KAT8/MBIP/MCRS1/MSL2/KANSL3/YEATS4/SGF29/BRD8/DMAP1
GO:0042228	BP	GO:0042228	interleukin-8 biosynthetic process	10	0.627361568802552	1.62985198919778	0.0208283168793643	0.0208283168793643	0.161022400526286	1362	tags=70%, list=25%, signal=53%	IL17F/TLR9/ELANE/KLF4/TNF/CD74/TLR7
GO:0045414	BP	GO:0045414	regulation of interleukin-8 biosynthetic process	10	0.627361568802552	1.62985198919778	0.0208283168793643	0.0208283168793643	0.161022400526286	1362	tags=70%, list=25%, signal=53%	IL17F/TLR9/ELANE/KLF4/TNF/CD74/TLR7
GO:0034390	BP	GO:0034390	smooth muscle cell apoptotic process	8	-0.545338674435543	-1.80884728921332	0.0208434318952981	0.0208434318952981	0.161022400526286	2506	tags=100%, list=46%, signal=55%	IGF1/CDKN2A/EDN1/PDCD4/MAP2K4/DNMT1/ATF4
GO:0034391	BP	GO:0034391	regulation of smooth muscle cell apoptotic process	8	-0.545338674435543	-1.80884728921332	0.0208434318952981	0.0208434318952981	0.161022400526286	2506	tags=100%, list=46%, signal=55%	IGF1/CDKN2A/EDN1/PDCD4/MAP2K4/DNMT1/ATF4
GO:0015844	BP	GO:0015844	monoamine transport	27	0.489561416411568	1.59918281149737	0.020925341745531	0.020925341745531	0.161168872845646	1077	tags=41%, list=20%, signal=33%	SLC6A3/CHRM5/OXT/ADRA2A/CHRNB2/FFAR3/CHRNA6/ABAT/ADRA2B/SYT5/SYT11
GO:0010996	BP	GO:0010996	response to auditory stimulus	9	0.640712946735338	1.61682551381717	0.0209462789551503	0.0209462789551503	0.161168872845646	663	tags=44%, list=12%, signal=39%	NRXN2/CXCL10/SLC1A3/SLC26A5
GO:0097305	BP	GO:0097305	response to alcohol	55	0.423080201505683	1.51893238903639	0.0209592906086256	0.0209592906086256	0.161168872845646	1076	tags=33%, list=20%, signal=27%	SLC6A3/ACTC1/OXT/IL13/CD27/CCL7/SPI1/HAMP/CHRNB2/ABAT/KLF4/CYP7A1/CD14/MAP4K1/PTGER4/KLF9/DYNAP/TBXA2R
GO:0015872	BP	GO:0015872	dopamine transport	14	0.575856450043393	1.63415781228991	0.0209845735027223	0.0209845735027223	0.161168872845646	1077	tags=50%, list=20%, signal=40%	SLC6A3/CHRM5/CHRNB2/CHRNA6/ABAT/SYT5/SYT11
GO:0060333	BP	GO:0060333	interferon-gamma-mediated signaling pathway	32	0.475568515941692	1.5942174413928	0.0210123175654694	0.0210123175654694	0.161168872845646	1665	tags=59%, list=30%, signal=42%	TRIM22/OAS1/OAS2/OASL/GBP1/IRF7/NLRC5/IRGM/HPX/TRIM31/GBP2/CAMK2B/PARP9/OAS3/IRF6/PTAFR/IRF4/B2M/CIITA
GO:0038202	BP	GO:0038202	TORC1 signaling	7	-0.572075355681011	-1.78124838444289	0.021015761821366	0.021015761821366	0.161168872845646	1506	tags=86%, list=27%, signal=62%	RRAGB/LARP1/DEPDC5/DGKQ/RPTOR/C9orf72
GO:0070228	BP	GO:0070228	regulation of lymphocyte apoptotic process	18	0.543006073878938	1.63401171927703	0.0210398766248072	0.0210398766248072	0.161168872845646	1277	tags=61%, list=23%, signal=47%	CD27/LGALS9/GIMAP8/IL10/CD274/IDO1/BCL6/BTK/CCL5/CD3G/CD74
GO:0050856	BP	GO:0050856	regulation of T cell receptor signaling pathway	10	0.626574205770698	1.62780646191733	0.0210691066698772	0.0210691066698772	0.161168872845646	948	tags=50%, list=17%, signal=41%	PTPN22/PTPN6/LCK/GBP1/CEACAM1
GO:0050905	BP	GO:0050905	neuromuscular process	22	0.515585914927579	1.6179206364043	0.0210707374758117	0.0210707374758117	0.161168872845646	376	tags=23%, list=7%, signal=21%	SLC6A3/IGDCC3/POU4F1/CHRNA1/SLC1A3
GO:0003774	MF	GO:0003774	motor activity	46	0.437457820924415	1.54277628510659	0.0210739614994934	0.0210739614994934	0.161168872845646	578	tags=26%, list=11%, signal=24%	MYO1A/TCTE3/MYH15/MYH3/KIF5A/DNAI2/DNAH10/DNALI1/DNAH3/DNAH7/MYO1G/DNAH12
GO:0051928	BP	GO:0051928	positive regulation of calcium ion transport	42	0.446842422608729	1.55692855536038	0.0210815765352887	0.0210815765352887	0.161168872845646	1545	tags=48%, list=28%, signal=35%	GCG/RGN/IL13/CXCL11/MCHR1/TRPV3/CXCL10/CAPN3/CALCR/NPSR1/NTSR1/F2/APLNR/GJC2/CCL5/GSTM2/GPER1/CACNB2/STAC2/KCNE3
GO:0000469	BP	GO:0000469	cleavage involved in rRNA processing	11	-0.475067716806035	-1.85883440212523	0.0212201591511936	0.0212201591511936	0.16192224718746	1068	tags=64%, list=19%, signal=51%	RRP36/EXOSC7/EXOSC8/EXOSC9/RCL1/EXOSC3/RRS1
GO:0003899	MF	GO:0003899	DNA-directed 5'-3' RNA polymerase activity	11	-0.478458910337312	-1.87210338879219	0.0212201591511936	0.0212201591511936	0.16192224718746	2193	tags=91%, list=40%, signal=55%	POLR2E/POLR2G/POLR2A/PRIM2/MED20/POLRMT/POLR2D/PRIM1/MED21/POLR3B
GO:0048730	BP	GO:0048730	epidermis morphogenesis	12	0.59910686874054	1.63547010167082	0.021256824253688	0.021256824253688	0.162047142137107	1582	tags=75%, list=29%, signal=54%	KRT27/TP63/KRT17/KLF4/SHH/FGF7/KLK14/SNAI1/FGFR2
GO:1901988	BP	GO:1901988	negative regulation of cell cycle phase transition	70	-0.218830497186949	-1.99763611080108	0.0212765957446809	0.0212765957446809	0.162047142137107	1339	tags=56%, list=24%, signal=43%	CDK6/CNOT11/CNOT2/BUB1/PINX1/PSMG2/CDT1/ZFYVE19/TICRR/XRCC3/CCND1/PSMD1/PSMD6/TPRA1/DTL/GIGYF2/BUB3/CDK5RAP3/TPR/FOXN3/MAD1L1/FBXL7/CDC25C/SFN/CDK1/NDC80/BUB1B/ARID3A/NACC2/CCNB1/PCNA/CTDSP1/PSMD7/CTDSPL/AURKB/TTK/CENPF/ZNF830/SOX4
GO:1903350	BP	GO:1903350	response to dopamine	5	-0.672793448589627	-1.77563479343782	0.0214056368176953	0.0214056368176953	0.162570707494115	1804	tags=100%, list=33%, signal=67%	ID1/ABL1/ATF4/HCN3
GO:1903351	BP	GO:1903351	cellular response to dopamine	5	-0.672793448589627	-1.77563479343782	0.0214056368176953	0.0214056368176953	0.162570707494115	1804	tags=100%, list=33%, signal=67%	ID1/ABL1/ATF4/HCN3
GO:1904358	BP	GO:1904358	positive regulation of telomere maintenance via telomere lengthening	5	-0.672793448589627	-1.77563479343782	0.0214056368176953	0.0214056368176953	0.162570707494115	1804	tags=100%, list=33%, signal=67%	POT1/DHX36/NAF1/AURKB
GO:0032369	BP	GO:0032369	negative regulation of lipid transport	8	0.662254032911828	1.61700223723128	0.0215392366796826	0.0215392366796826	0.163112467787198	765	tags=50%, list=14%, signal=43%	ABCG8/ABCG5/SHH/PLA2G10
GO:0099503	CC	GO:0099503	secretory vesicle	257	0.324866423636217	1.28387844347585	0.0215978402159784	0.0215978402159784	0.163112467787198	1875	tags=43%, list=34%, signal=30%	LY6G6F/HSPA6/BST2/GCG/LEFTY2/SPACA4/LAMP5/PTPN6/OXT/FSTL4/CATSPER4/ALB/ELANE/GPR84/PF4/SPX/LRMP/ORM1/RAB44/SYN3/BIN2/CTSW/SYN1/RNF112/HP/HRG/LILRB2/TMEM190/ARHGAP9/MGAM/NCF2/ADGRG3/SLC17A8/AZU1/CHGB/SYTL3/GMFG/KLK4/ITGAM/ACRBP/METTL7A/MMP25/PRTN3/KRTDAP/CD14/CPLX3/LILRB3/GIP/SLC40A1/ANPEP/CD36/RNASE2/CEACAM1/C3AR1/BST1/CD38/SYT5/CFP/TBXA2R/SYT11/SERPINF2/PLAC8/SYNGR4/ARC/IL1B/KLK14/TNFRSF1B/CD68/…
GO:0050716	BP	GO:0050716	positive regulation of interleukin-1 secretion	12	0.598196379529403	1.63298460540896	0.021605296782437	0.021605296782437	0.163112467787198	586	tags=42%, list=11%, signal=37%	ORM1/LGALS9/NLRP2/PYDC1/NLRP7
GO:0050718	BP	GO:0050718	positive regulation of interleukin-1 beta secretion	12	0.598196379529403	1.63298460540896	0.021605296782437	0.021605296782437	0.163112467787198	586	tags=42%, list=11%, signal=37%	ORM1/LGALS9/NLRP2/PYDC1/NLRP7
GO:0001085	MF	GO:0001085	RNA polymerase II transcription factor binding	42	0.445395242894702	1.55188616164952	0.0216926367247174	0.0216926367247174	0.163112467787198	749	tags=29%, list=14%, signal=25%	TBR1/IFI27/SPI1/EGR2/HCLS1/HNF4A/TBX21/TBX4/ESR1/LHX3/ANKRD2/KLF4
GO:0001325	BP	GO:0001325	formation of extrachromosomal circular DNA	3	-0.798435510278334	-1.67681113271428	0.0217270194986072	0.0217270194986072	0.163112467787198	1112	tags=100%, list=20%, signal=80%	WRN/EXO1
GO:0090232	BP	GO:0090232	positive regulation of spindle checkpoint	3	-0.798435510278334	-1.67681113271428	0.0217270194986072	0.0217270194986072	0.163112467787198	1112	tags=100%, list=20%, signal=80%	TPR/NDC80
GO:0090267	BP	GO:0090267	positive regulation of mitotic cell cycle spindle assembly checkpoint	3	-0.798435510278334	-1.67681113271428	0.0217270194986072	0.0217270194986072	0.163112467787198	1112	tags=100%, list=20%, signal=80%	TPR/NDC80
GO:0090656	BP	GO:0090656	t-circle formation	3	-0.798435510278334	-1.67681113271428	0.0217270194986072	0.0217270194986072	0.163112467787198	1112	tags=100%, list=20%, signal=80%	WRN/EXO1
GO:0090737	BP	GO:0090737	telomere maintenance via telomere trimming	3	-0.798435510278334	-1.67681113271428	0.0217270194986072	0.0217270194986072	0.163112467787198	1112	tags=100%, list=20%, signal=80%	WRN/EXO1
GO:0097539	CC	GO:0097539	ciliary transition fiber	3	-0.796252501364381	-1.67222654998643	0.0217270194986072	0.0217270194986072	0.163112467787198	1124	tags=100%, list=20%, signal=80%	CEP83/CENPF
GO:1901978	BP	GO:1901978	positive regulation of cell cycle checkpoint	3	-0.798435510278334	-1.67681113271428	0.0217270194986072	0.0217270194986072	0.163112467787198	1112	tags=100%, list=20%, signal=80%	TPR/NDC80
GO:1901991	BP	GO:1901991	negative regulation of mitotic cell cycle phase transition	68	-0.243472915146278	-2.21342609693341	0.0217391304347826	0.0217391304347826	0.163112467787198	1909	tags=74%, list=35%, signal=49%	TFDP1/RPL26/PSME2/MUC1/CDC6/PLK2/PSMA4/CNOT10/RAD17/ZNF207/EZH2/BRD7/CDK6/CNOT11/CNOT2/BUB1/PINX1/PSMG2/CDT1/ZFYVE19/TICRR/XRCC3/CCND1/PSMD1/PSMD6/TPRA1/GIGYF2/BUB3/CDK5RAP3/TPR/FOXN3/MAD1L1/FBXL7/CDC25C/SFN/CDK1/NDC80/BUB1B/ARID3A/NACC2/CCNB1/PCNA/CTDSP1/PSMD7/CTDSPL/AURKB/TTK/CENPF/ZNF830/SOX4
GO:0050954	BP	GO:0050954	sensory perception of mechanical stimulus	41	0.448000418660829	1.55531946643157	0.0218255991840898	0.0218255991840898	0.163609486493874	861	tags=32%, list=16%, signal=27%	OTOR/COL2A1/MYO1A/PHF24/SLC1A3/CHRNB2/SLC17A8/SLC26A5/OTOA/TECTA/ESPNL/ATP2B2/SRRM4
GO:0072507	BP	GO:0072507	divalent inorganic cation homeostasis	151	0.350041035047118	1.35117970991052	0.0219	0.0219	0.163800774664257	2034	tags=51%, list=37%, signal=33%	MT1A/RYR1/PTPN6/PTGIR/OXT/RGN/IL13/METTL21C/CXCL11/MCHR1/ELANE/CCL7/CXCL10/CAPN3/MT1G/CALCR/LCK/PTGER3/TMEM178A/SLC8A2/CCR4/ESR1/NPSR1/S100A14/NTSR1/F2/ATP2B2/CLIC2/KL/CD36/C3AR1/PTGER4/APLNR/SLC39A5/CD38/GRIK2/TBXA2R/FZD9/GNAT2/IAPP/CD24/LPAR6/CCL5/FAM20A/APOE/GPR65/GSTM2/C5AR1/F2RL2/SLC24A4/GPER1/GPR4/PLCE1/AVPR1A/PTPRC/CACNB2/ATP1A2/ACKR4/TRPV4/CALB1/C5AR2/SLC24A2/PDE6A/TMEM38A/CDH23/F2R/P2RY1…
GO:0034644	BP	GO:0034644	cellular response to UV	23	-0.30101602115175	-1.73555614215857	0.0219092331768388	0.0219092331768388	0.163800774664257	1886	tags=70%, list=34%, signal=46%	CERS1/RPL26/COPS9/PPID/NSMCE3/ACTR5/MC1R/XPA/ATF4/DHX36/BMF/CDC25A/MFAP4/PCNA/POLD3/AURKB
GO:0035036	BP	GO:0035036	sperm-egg recognition	10	0.625746104555152	1.62565509900234	0.0219118709366723	0.0219118709366723	0.163800774664257	543	tags=40%, list=10%, signal=36%	CATSPERD/ZAN/CATSPER4/OVGP1
GO:0031280	BP	GO:0031280	negative regulation of cyclase activity	4	0.781782959368679	1.55407732638984	0.0220718069452619	0.0220718069452619	0.164540154807075	178	tags=50%, list=3%, signal=48%	GRM2/PDZD3
GO:0045605	BP	GO:0045605	negative regulation of epidermal cell differentiation	4	0.781853750961445	1.55421805036943	0.0220718069452619	0.0220718069452619	0.164540154807075	312	tags=50%, list=6%, signal=47%	TP63/CDSN
GO:0051350	BP	GO:0051350	negative regulation of lyase activity	4	0.781782959368679	1.55407732638984	0.0220718069452619	0.0220718069452619	0.164540154807075	178	tags=50%, list=3%, signal=48%	GRM2/PDZD3
GO:0051492	BP	GO:0051492	regulation of stress fiber assembly	24	0.502339676182334	1.60602754600843	0.0221182475542322	0.0221182475542322	0.164734529617835	1230	tags=42%, list=22%, signal=32%	MYOC/TACSTD2/ARHGEF15/ARHGAP6/EPHA1/FRMD7/PTGER4/SERPINF2/GPR65/SYNPO2L
GO:0015077	MF	GO:0015077	monovalent inorganic cation transmembrane transporter activity	117	0.364841104609381	1.38825232938165	0.0222022202220222	0.0222022202220222	0.164901550512367	2323	tags=61%, list=42%, signal=36%	SLC6A3/SLC9C2/SLC6A13/SLC9A2/SCN3A/SLC2A9/SLC6A12/SCN4A/COX4I2/SLC1A3/SLC5A11/KCNG3/SLC8A2/SLC10A1/FXYD4/SLC5A1/KCNN2/ATP4A/SLC9C1/SLC13A5/COX7A1/SLC6A7/ATP1A4/SLC10A4/GRIK2/KCNH4/ATP1B2/KCNH3/SLC12A3/SLC6A14/KCNT2/SLC24A4/SLC28A2/ATP6V0D2/SLC36A2/SLC36A3/ATP1A2/SLC23A1/KCNE3/SNAP25/KCNE1/SLC1A2/SLC5A5/KCNH6/SLC24A2/TMEM38A/ATP6V1G2/KCNE4/ATP1B4/KCNMB4/SCN3B/KCNK4/SLC6A4/KCNA7/CYB5A/SCN1B/KCNJ11/…
GO:0099516	MF	GO:0099516	ion antiporter activity	23	0.50678940509614	1.6061925999894	0.0222151019972231	0.0222151019972231	0.164901550512367	1380	tags=52%, list=25%, signal=39%	SLC9C2/SLC9A2/SLC8A2/SLC26A3/SLC26A5/SLC9C1/SLC26A7/SLC25A31/SLC37A2/SLC26A8/SLC26A4/SLC24A4
GO:0022618	BP	GO:0022618	ribonucleoprotein complex assembly	67	-0.247746824452115	-2.17293883123389	0.0222222222222222	0.0222222222222222	0.164901550512367	2429	tags=79%, list=44%, signal=45%	RPS19/NSUN4/RPS10/RPS5/USP4/RPL23A/RPS14/RPL10/MCTS1/RPL38/RPS23/RPS28/MRPL11/SFSWAP/SRSF1/PRPF3/EIF3J/CRNKL1/RBM5/PRMT7/LUC7L3/ZRSR2/DDX20/CD2BP2/CNOT2/ATXN2/EDC3/NOP2/NOL3/TICRR/PWP2/PSIP1/SART1/POLR2D/GEMIN6/CELF1/SRPK2/XAB2/LUC7L/RSL24D1/LSM14A/PUM2/PRPF6/COIL/SNUPN/C9orf72/SRSF5/NAF1/SF3A2/GEMIN4/RRS1/SNRPD1/GEMIN7
GO:0030662	CC	GO:0030662	coated vesicle membrane	38	-0.21127792017576	-1.56668831390764	0.0222222222222222	0.0222222222222222	0.164901550512367	4347	tags=100%, list=79%, signal=21%	CD3G/CD74/HBEGF/SYNRG/SGIP1/B2M/EPGN/LDLR/SYT1/HLA-B/HLA-F/SAR1B/EGF/MCFD2/SEC24A/SCARB2/FCGR1B/NRGN/VTI1B/EREG/KIAA0319/VAMP3/HLA-E/AP2M1/RAB35/ARFGAP2/MYO6/SLC2A8/EPN2/VTI1A/LDLRAP1/TMED7/DNAJC5/ARFGAP3/TFRC/RAB3A/ADRB2
GO:0032154	CC	GO:0032154	cleavage furrow	17	-0.352915447609924	-1.7345899081382	0.022289766970618	0.022289766970618	0.165251164457744	3105	tags=94%, list=56%, signal=41%	PLEKHG6/ICAM2/RAB21/PSD/RAB11FIP4/DCTN3/RALA/MYH9/MYH10/CIT/ARF6/ZFYVE19/RAB11FIP3/CENPC/KLHDC8B/RDX
GO:0098781	BP	GO:0098781	ncRNA transcription	28	-0.263590287813015	-1.67943892883343	0.0223713646532438	0.0223713646532438	0.165568937755277	1226	tags=54%, list=22%, signal=42%	PWP1/GTF2E2/IPPK/TCOF1/INTS5/POLR2D/DDX11/GTF2B/CDK9/BRF1/ZC3H8/RPAP2/NOL11/GTF2F2/SMARCA4
GO:0050793	BP	GO:0050793	regulation of developmental process	730	0.289684960554572	1.17867270592454	0.0223977602239776	0.0223977602239776	0.165568937755277	1188	tags=26%, list=22%, signal=23%	SLC6A3/IL17F/IFNL1/MYOC/TBR1/GREM1/CPNE9/SEMA4A/TACSTD2/NFE2/TLX2/PTPN6/PRICKLE1/OXT/PI16/CSF1R/VANGL2/RGN/TP63/IL13/CHRM1/TRIM67/VIL1/ARHGEF15/FSTL4/IFNB1/OAS2/UCMA/POU4F1/NMRK2/RGMA/GHRH/AVIL/PTPRZ1/PSMB11/EGR3/CD27/TLR9/CCL7/SLC30A10/PF4/ADAMTS12/LHFPL4/TG/CXCL10/LGALS9/SPI1/CAPN3/CDSN/RNF112/HCLS1/HNF4A/SOX10/IFITM1/TBX21/OSM/LDLRAD4/HAMP/FRZB/GDF9/FGF23/ENPP2/VSTM5/DDR2/DKK4/NR2E1/EPHA1/ISG1…
GO:0010812	BP	GO:0010812	negative regulation of cell-substrate adhesion	15	0.564750716446183	1.63009536778265	0.0224275893159022	0.0224275893159022	0.165568937755277	518	tags=33%, list=9%, signal=30%	MYOC/TACSTD2/ARHGAP6/GBP1/SEMA3E
GO:0003730	MF	GO:0003730	mRNA 3'-UTR binding	25	-0.291946995853106	-1.73840742799493	0.0224525043177893	0.0224525043177893	0.165568937755277	2480	tags=84%, list=45%, signal=46%	ZC3H12A/RPL41/PABPC1/CPEB4/ANGEL2/CPEB2/RBM3/CRYZ/RBMS1/FXR1/LARP1/TARDBP/HNRNPU/DHX36/EXOSC8/PABPC1L/AUH/EXOSC9/RNF20/PUM2/EXOSC4
GO:0002699	BP	GO:0002699	positive regulation of immune effector process	79	0.393251715462248	1.45437031644081	0.0224538893344026	0.0224538893344026	0.165568937755277	1914	tags=53%, list=35%, signal=35%	DHX58/NCR3/IL13/IL18RAP/TLR9/LGALS9/TBX21/TRIM15/FFAR3/C17orf99/IL6/LAG3/ITGAM/IL4/PGC/LTA/DDX60/VAV1/CD36/BTK/FES/TNF/HPX/IL1B/CD74/RAET1E/NR4A3/IL23A/KLK7/ITGB2/PTPRC/SASH3/CD28/PTAFR/B2M/TNFRSF4/FCER1G/IL23R/CRTAM/RSAD2/SYK/LILRB1
GO:0034704	CC	GO:0034704	calcium channel complex	18	0.539716949938931	1.62411410058976	0.0224719101123595	0.0224719101123595	0.165568937755277	637	tags=33%, list=12%, signal=30%	RYR1/CATSPERD/CATSPER4/PKD1L1/CACNG6/CACNA1I
GO:0043001	BP	GO:0043001	Golgi to plasma membrane protein transport	5	-0.661146496815287	-1.74489618733016	0.0224759186585801	0.0224759186585801	0.165568937755277	1868	tags=100%, list=34%, signal=66%	GOLGA4/CSK/PKDCC/ARFRP1
GO:0035743	BP	GO:0035743	CD4-positive, alpha-beta T cell cytokine production	10	0.624596840729569	1.62266937270767	0.0225138454129545	0.0225138454129545	0.165653892257639	1160	tags=60%, list=21%, signal=47%	IFNB1/IL18RAP/TBX21/IL6/IL4/IL1B
GO:0002706	BP	GO:0002706	regulation of lymphocyte mediated immunity	60	0.413468486415773	1.49637092875314	0.0225284119481042	0.0225284119481042	0.165653892257639	1914	tags=57%, list=35%, signal=37%	NCR3/PTPN6/IFNB1/IL18RAP/C4BPB/LGALS9/TBX21/C17orf99/IL6/LAG3/IL10/IL4/LTA/VAV1/CEACAM1/BCL6/SERPINB9/BTK/TNF/HPX/IL1B/TNFRSF1B/RAET1E/IL23A/PTPRC/SASH3/CD28/B2M/FCER1G/IL23R/CRTAM/RSAD2/CD96/LILRB1
GO:0031995	MF	GO:0031995	insulin-like growth factor II binding	3	-0.793341822812443	-1.66611377301595	0.0225626740947075	0.0225626740947075	0.165755139101996	1140	tags=100%, list=21%, signal=79%	IGFBP3/IGFBP1
GO:1905208	BP	GO:1905208	negative regulation of cardiocyte differentiation	6	0.70916338901518	1.58830408245812	0.0226147464204469	0.0226147464204469	0.165986924725107	103	tags=33%, list=2%, signal=33%	PRICKLE1/PI16
GO:0070741	BP	GO:0070741	response to interleukin-6	13	0.583525249641107	1.62878897494911	0.022680412371134	0.022680412371134	0.166167323283556	833	tags=46%, list=15%, signal=39%	SELPLG/SPI1/HAMP/FGF23/IL6/ABCC2
GO:0071354	BP	GO:0071354	cellular response to interleukin-6	13	0.583525249641107	1.62878897494911	0.022680412371134	0.022680412371134	0.166167323283556	833	tags=46%, list=15%, signal=39%	SELPLG/SPI1/HAMP/FGF23/IL6/ABCC2
GO:0031145	BP	GO:0031145	anaphase-promoting complex-dependent catabolic process	21	-0.31306617742701	-1.69721641925882	0.0227882037533512	0.0227882037533512	0.166749503586582	958	tags=52%, list=17%, signal=43%	PSMD1/PSMD6/CDC26/ANAPC2/BUB3/CDK1/BUB1B/CCNB1/ANAPC4/PSMD7/AURKB
GO:0051917	BP	GO:0051917	regulation of fibrinolysis	7	0.683716467903518	1.60541622787808	0.0228038351904639	0.0228038351904639	0.166749503586582	1080	tags=71%, list=20%, signal=57%	FAP/KLKB1/HRG/F2/SERPINF2
GO:0016064	BP	GO:0016064	immunoglobulin mediated immune response	41	0.446537261098517	1.55023983403764	0.0228454869964304	0.0228454869964304	0.166749503586582	1935	tags=63%, list=35%, signal=41%	GCNT3/PTPN6/CFI/CD27/C4BPB/TBX21/C17orf99/C1S/IL10/IL4/LTA/IRF7/BCL6/BTK/TNF/HPX/C1R/CD74/MASP2/PTPRC/CD28/FCER1G/CD40LG/C5/CCR6/C7
GO:0097730	CC	GO:0097730	non-motile cilium	41	0.446150743883138	1.54889796531577	0.0228454869964304	0.0228454869964304	0.166749503586582	641	tags=27%, list=12%, signal=24%	GRK7/TSGA10IP/PDE6G/SAG/MCHR1/PDC/PKD1L1/RPGRIP1/PRPH2/ABCA4/GUCA1A
GO:0030036	BP	GO:0030036	actin cytoskeleton organization	185	0.338549896208941	1.31936570839112	0.0228977102289771	0.0228977102289771	0.166749503586582	1584	tags=37%, list=29%, signal=27%	ACTC1/MYOC/BST2/TACSTD2/CSF1R/VANGL2/VIL1/ARHGEF15/AVIL/ACTA1/INA/MYBPC3/MYH3/ARHGAP6/CAPN3/HCLS1/ADRA2A/EPHA1/SMTNL1/MYBPC2/HRG/SEMA3E/FSCN3/FRMD7/FGD5/SMTNL2/NEB/CDK5R1/CATIP/GMFG/KANK3/LMOD1/ESPNL/MYOM1/MYOZ1/TMOD4/KLHL41/TNXB/PTGER4/BST1/FGF7/BCL6/RND1/FES/PAK3/SERPINF2/TNF/GDPD2/GPR65/SPTBN5/LMOD2/SYNPO2L/MYOM3/ELMO1/PSTPIP2/LDB3/STAP1/LMOD3/PLEK/SPECC1/AIF1/ANKRD1/NPHS1/EPHA3/RHOH/POF1B/TRP…
GO:0098771	BP	GO:0098771	inorganic ion homeostasis	214	0.331633557948246	1.30017845501738	0.0228977102289771	0.0228977102289771	0.166749503586582	1723	tags=42%, list=31%, signal=30%	MT1A/RYR1/SLC9C2/PTPN6/PTGIR/OXT/RGN/SLC9A2/IL13/METTL21C/CXCL11/MCHR1/ELANE/CCL7/SPX/CXCL10/CAPN3/SLC7A8/MT1G/CALCR/LCK/HAMP/FGF23/PTGER3/TMEM178A/SLC8A2/SLC26A3/CCR4/ESR1/NPSR1/S100A14/ATP4A/NTSR1/F2/ATP2B2/SLC9C1/CLIC2/ABCC2/SLC40A1/KL/ABCG2/CYP4A11/CD36/ATP1A4/C3AR1/PTGER4/APLNR/SLC39A5/CD38/GRIK2/TBXA2R/FZD9/GNAT2/HPX/IAPP/CD24/LPAR6/CCL5/FAM20A/APOE/GPR65/ATP1B2/SLC26A4/GSTM2/SLC12A3/SLAMF8…
GO:0051354	BP	GO:0051354	negative regulation of oxidoreductase activity	5	0.744231032045669	1.58895438698558	0.0229166666666667	0.0229166666666667	0.166749503586582	516	tags=60%, list=9%, signal=54%	IL13/HP/AOC3
GO:0045342	BP	GO:0045342	MHC class II biosynthetic process	8	0.656900499608196	1.60393070440723	0.0229248016122937	0.0229248016122937	0.166749503586582	873	tags=62%, list=16%, signal=53%	PF4/SPI1/AZU1/IL10/IL4
GO:0070372	BP	GO:0070372	regulation of ERK1 and ERK2 cascade	83	0.389152073204316	1.44496206725807	0.023036858974359	0.023036858974359	0.167399498146923	1876	tags=52%, list=34%, signal=35%	GCG/PTPN22/PTPN6/CSF1R/CCL7/SLC30A10/LGALS9/CALCR/FGF23/GBP1/CCL17/FGF18/GPNMB/KLF4/OR2AT4/THPO/ATF3/CRYBA1/CCL20/CD36/CEACAM1/SERPINF2/TNF/CCL5/NLRP12/APOE/IL1B/CCL22/CD74/C5AR1/GPER1/KDR/PTPRC/FFAR4/TRPV4/FGFR2/NODAL/C5AR2/C3orf33/F2R/SCIMP/FGB/SYK
GO:0098719	BP	GO:0098719	sodium ion import across plasma membrane	5	0.743884752255353	1.58821506980012	0.0230555555555556	0.0230555555555556	0.167399498146923	816	tags=60%, list=15%, signal=51%	SLC9C2/SLC9A2/SLC9C1
GO:0048878	BP	GO:0048878	chemical homeostasis	318	0.315421424389547	1.25567758283551	0.0232976702329767	0.0232976702329767	0.169005709766526	2386	tags=55%, list=43%, signal=33%	MYOC/GCG/MT1A/OAS1/RYR1/SLC9C2/PTPN6/ABCG8/PTGIR/OXT/RGN/TP63/SLC9A2/IL13/METTL21C/GRM2/CXCL11/SOAT2/KLHL3/MCHR1/ELANE/ABCG5/BECN2/CCL7/SPX/CXCL10/CAPN3/SLC7A8/MT1G/HNF4A/CALCR/LCK/HAMP/ADRA2A/IFI6/ADCY4/FGF23/IFIT1/PTGER3/KDF1/TMEM178A/SLC8A2/SLC26A3/CCR4/ESR1/OIT3/NPSR1/S100A14/ATP4A/NTSR1/F2/PLA2G10/CYP7A1/ATP2B2/SLC9C1/CLIC2/ABCC2/GIP/SLC40A1/KL/ABCG2/APOC4/CYP4A11/CD36/ATP1A4/C3AR1/PTGER4/AP…
GO:0031674	CC	GO:0031674	I band	42	0.443492486776333	1.54525640765866	0.0233221305631938	0.0233221305631938	0.169031551827562	1298	tags=43%, list=24%, signal=33%	ACTC1/RYR1/MYBPC3/CAPN3/SMTNL1/MYBPC2/NEB/KCNN2/ANKRD2/MYOZ3/MYOM1/MYOZ1/TRIM54/FHL5/FBXL22/SYNPO2L/MYOM3/LDB3
GO:0051660	BP	GO:0051660	establishment of centrosome localization	4	-0.7245269286754	-1.73321769545351	0.0233936369307548	0.0233936369307548	0.169398017411224	1519	tags=100%, list=28%, signal=72%	MISP/PAFAH1B1/CEP83
GO:0019058	BP	GO:0019058	viral life cycle	115	0.364927854035137	1.38676097924633	0.023504700940188	0.023504700940188	0.170050016029004	1726	tags=43%, list=31%, signal=30%	IFNL3/BST2/MRC1/OAS1/IFI27/SELPLG/IFNB1/LRRC15/OASL/LGALS9/IFITM1/CLDN6/IFIT1/ISG15/TRIM10/TRIM15/CXCL8/ZNF502/SLC10A1/MX1/ANPEP/ISG20/IFI16/IFITM2/EFNB2/NECTIN4/TNF/MOG/TRIM31/CCL5/APOE/ZC3HAV1/CD74/APOBEC3H/SLC52A1/HYAL1/OAS3/HSPA1B/APOBEC3A/LAMP3/IFITM3/PARP10/CD28/PCSK5/HSPA1A/TNFRSF4/FCN1/RPSA/CDHR3
GO:0009295	CC	GO:0009295	nucleoid	12	-0.437921336300793	-1.80803059732235	0.0236898779612347	0.0236898779612347	0.170726076852952	1686	tags=75%, list=31%, signal=52%	FASTKD5/LRPPRC/HSPA9/MTERF2/POLRMT/TERT/TFB1M/TRMT10C/MTERF1
GO:0042645	CC	GO:0042645	mitochondrial nucleoid	12	-0.437921336300793	-1.80803059732235	0.0236898779612347	0.0236898779612347	0.170726076852952	1686	tags=75%, list=31%, signal=52%	FASTKD5/LRPPRC/HSPA9/MTERF2/POLRMT/TERT/TFB1M/TRMT10C/MTERF1
GO:0060612	BP	GO:0060612	adipose tissue development	12	-0.435495626822157	-1.79801565492508	0.0236898779612347	0.0236898779612347	0.170726076852952	3111	tags=100%, list=57%, signal=44%	NR1H4/LEP/PPARD/UBB/SH3PXD2B/AMER1/TRPM4/SORL1/DGAT2/TBL1XR1/LRP5L
GO:0008015	BP	GO:0008015	blood circulation	141	0.352572739827188	1.3552886906986	0.0237023702370237	0.0237023702370237	0.170726076852952	2048	tags=53%, list=37%, signal=34%	ACTC1/ADORA3/NFE2/RYR1/OXT/SPX/CXCL10/MYBPC3/ADRA2A/UTS2/CACNG6/SMTNL1/FFAR3/SLC8A2/FXYD4/AZU1/POPDC2/KCNN2/SGCG/RENBP/ABAT/NTSR1/ATP2B2/CLIC2/CYP4A11/ATP1A4/CEACAM1/C3AR1/UTS2B/TACR2/ADRA2B/CD38/TBXA2R/SERPINF2/NPR2/GPR37L1/APOE/ATP1B2/GSTM2/ACTA2/HBEGF/CORIN/GPER1/C2CD4A/AVPR1A/CACNB2/ATP1A2/KCNE3/PTAFR/KCNE1/TRPV4/PCSK5/MYLK3/PER2/LPA/TMEM38A/KCNE4/F2R/NOS3/ACVRL1/KCNMB4/FGB/SCN3B/STAT1/KNG1/C…
GO:0032205	BP	GO:0032205	negative regulation of telomere maintenance	6	-0.606872504082887	-1.75454355779461	0.0237247924080664	0.0237247924080664	0.170726076852952	1320	tags=83%, list=24%, signal=63%	POT1/PINX1/NAT10/HNRNPU/PIF1
GO:1904357	BP	GO:1904357	negative regulation of telomere maintenance via telomere lengthening	6	-0.606872504082887	-1.75454355779461	0.0237247924080664	0.0237247924080664	0.170726076852952	1320	tags=83%, list=24%, signal=63%	POT1/PINX1/NAT10/HNRNPU/PIF1
GO:0007588	BP	GO:0007588	excretion	20	0.524590095708282	1.61498542872454	0.0237914177077675	0.0237914177077675	0.17094832700513	1513	tags=60%, list=28%, signal=44%	ABCG8/OXT/ABCG5/SPX/CHRNB2/SLC26A3/TACR2/AQP6/CORIN/CLDN16/AVPR1A/NPHS1
GO:2001021	BP	GO:2001021	negative regulation of response to DNA damage stimulus	18	-0.336486738400091	-1.6893101651463	0.0238095238095238	0.0238095238095238	0.17094832700513	501	tags=61%, list=9%, signal=56%	RECQL5/POLQ/RIF1/DDIAS/RNF169/FANCB/THOC1/DYRK1A/TRIM32/RMI2/ING2
GO:0006607	BP	GO:0006607	NLS-bearing protein import into nucleus	6	0.705603814521121	1.58033174944107	0.0238190820286364	0.0238190820286364	0.17094832700513	440	tags=50%, list=8%, signal=46%	RGPD6/RGPD2/RGPD3
GO:0050681	MF	GO:0050681	androgen receptor binding	11	-0.468140394758953	-1.83172933040559	0.0238726790450928	0.0238726790450928	0.171081518166169	1845	tags=82%, list=34%, signal=54%	RAN/FOXP1/ZBTB7A/FOXH1/PIAS1/CCNE1/PRPF6/TCF21/SMARCA4
GO:0050907	BP	GO:0050907	detection of chemical stimulus involved in sensory perception	19	0.529751213096664	1.61232001586899	0.023879943038668	0.023879943038668	0.171081518166169	2018	tags=79%, list=37%, signal=50%	OR5K2/PKD1L3/OR2V2/OR11H4/TAS2R5/GNAT1/OR2AT4/OR1F1/GNAT2/TAS2R42/FFAR4/OR7D2/OR2A4/OR51E2/TRPV1
GO:0004955	MF	GO:0004955	prostaglandin receptor activity	3	0.823903947607786	1.50544216288753	0.0240174672489083	0.0240174672489083	0.171762500200671	971	tags=100%, list=18%, signal=82%	PTGIR/PTGER3/PTGER4
GO:0006266	BP	GO:0006266	DNA ligation	4	-0.722343522561863	-1.72799453815933	0.0240174672489083	0.0240174672489083	0.171762500200671	1531	tags=100%, list=28%, signal=72%	XRCC4/TOP2A/HMGB2
GO:0051271	BP	GO:0051271	negative regulation of cellular component movement	91	0.382179272073871	1.42920389088758	0.0242193755004003	0.0242193755004003	0.17294782593087	895	tags=27%, list=16%, signal=23%	BST2/GREM1/SEMA4A/TACSTD2/ADORA3/SEMG1/RGN/HAS1/IFITM1/LDLRAD4/DPEP1/EPHA1/HRG/SEMA3E/CD200R1/TNN/SEMA5B/CHRD/KLF4/SHH/SEMA4F/SEMG2/ALOX15B/IL4/MMRN2
GO:0043901	BP	GO:0043901	negative regulation of multi-organism process	66	0.40452653266855	1.47671844386485	0.0242259750703659	0.0242259750703659	0.17294782593087	1588	tags=44%, list=29%, signal=32%	DHX58/IFNL3/BST2/OAS1/IFNB1/OASL/IFITM1/IFIT1/ISG15/TRIM10/TRIM15/OVGP1/MX1/TNFAIP3/ISG20/IFI16/IFITM2/TNF/NPR2/TRIM31/CCL5/ZC3HAV1/POU2F3/APOBEC3H/OAS3/APOBEC3A/IFITM3/PARP10/NODAL
GO:0050701	BP	GO:0050701	interleukin-1 secretion	21	0.516384365516534	1.60617448896467	0.0243085566119274	0.0243085566119274	0.173231578025551	1145	tags=48%, list=21%, signal=38%	ORM1/LGALS9/NLRP2/PYDC1/NLRP7/GBP5/TNFAIP3/NLRC4/CD36/NLRP12
GO:0050702	BP	GO:0050702	interleukin-1 beta secretion	21	0.516384365516534	1.60617448896467	0.0243085566119274	0.0243085566119274	0.173231578025551	1145	tags=48%, list=21%, signal=38%	ORM1/LGALS9/NLRP2/PYDC1/NLRP7/GBP5/TNFAIP3/NLRC4/CD36/NLRP12
GO:0042054	MF	GO:0042054	histone methyltransferase activity	13	-0.394769361603762	-1.68837817403941	0.0243710691823899	0.0243710691823899	0.173524180501746	1613	tags=69%, list=29%, signal=49%	EZH2/PRMT7/KMT2A/EZH1/KMT5B/EED/PRMT6/SUV39H1/KMT5C
GO:1901682	MF	GO:1901682	sulfur compound transmembrane transporter activity	13	0.58079006932041	1.62115428981151	0.0243986254295533	0.0243986254295533	0.173567595056878	1221	tags=62%, list=22%, signal=48%	SLC7A9/SLC26A3/SLC26A5/SLC26A7/C2orf83/SLC26A8/SLC26A4/SLC44A4
GO:0007606	BP	GO:0007606	sensory perception of chemical stimulus	30	0.474748394308125	1.57604298145727	0.0245347749246283	0.0245347749246283	0.17438276803334	2251	tags=77%, list=41%, signal=46%	SLC6A3/OR5K2/PKD1L3/OR2V2/OR11H4/TAS2R5/GNAT1/OR2AT4/CD36/OR1F1/GNAT2/C5AR1/TAS2R42/SLC24A4/NXNL2/FFAR4/OR7D2/OR2A4/OR51E2/CALHM1/TRPV1/LEF1/CNGB1
GO:2000026	BP	GO:2000026	regulation of multicellular organismal development	595	0.293956785827463	1.19015695521578	0.0245975402459754	0.0245975402459754	0.174503482912723	1188	tags=26%, list=22%, signal=23%	IL17F/IFNL1/TBR1/GREM1/CPNE9/SEMA4A/TACSTD2/NFE2/TLX2/PTPN6/PRICKLE1/OXT/PI16/VANGL2/RGN/TP63/IL13/CHRM1/TRIM67/ARHGEF15/FSTL4/IFNB1/OAS2/POU4F1/RGMA/AVIL/PTPRZ1/PSMB11/EGR3/CD27/TLR9/PF4/ADAMTS12/LHFPL4/TG/CXCL10/LGALS9/SPI1/CAPN3/CDSN/RNF112/HCLS1/HNF4A/SOX10/TBX21/OSM/LDLRAD4/HAMP/FRZB/GDF9/FGF23/ENPP2/VSTM5/DDR2/DKK4/NR2E1/EPHA1/ISG15/CHRNB2/HRG/LILRB2/CXCL8/CNTN2/LTK/SEMA3E/NEUROD2/KDF1/TMEM…
GO:0022412	BP	GO:0022412	cellular process involved in reproduction in multicellular organism	109	0.367206751569894	1.39081223519423	0.0246073822146644	0.0246073822146644	0.174503482912723	1031	tags=28%, list=19%, signal=23%	KLHL10/SHCBP1L/NME5/DDX4/CATSPERD/NUP210L/SEMG1/LGR5/CATSPER4/GALNTL5/TOPAZ1/GDF9/CCDC36/BTBD18/FSCN3/SLC26A3/TDRD5/MOV10L1/NPM2/TEX14/EFCAB9/DNMT3L/ACRBP/SEMG2/CFAP43/MEIOC/IHH/AURKC/SLC26A8/PRDM1
GO:0051880	MF	GO:0051880	G-quadruplex DNA binding	5	-0.656109784010216	-1.7316033074426	0.0246164823403496	0.0246164823403496	0.174503482912723	898	tags=80%, list=16%, signal=67%	DHX36/DDX11/WRN/PIF1
GO:0033344	BP	GO:0033344	cholesterol efflux	10	0.619674275889729	1.60988081106293	0.0246809535275704	0.0246809535275704	0.174640823310095	765	tags=50%, list=14%, signal=43%	ABCG8/SOAT2/ABCG5/SHH/PLA2G10
GO:0003743	MF	GO:0003743	translation initiation factor activity	8	-0.530043699927167	-1.75811501131886	0.0247212796897722	0.0247212796897722	0.174640823310095	2590	tags=100%, list=47%, signal=53%	EIF4G2/EIF4E/MCTS1/EIF4E2/EIF3J/EIF2B3/EIF5B
GO:0015355	MF	GO:0015355	secondary active monocarboxylate transmembrane transporter activity	5	0.738340919652598	1.5763788297677	0.0247222222222222	0.0247222222222222	0.174640823310095	1006	tags=80%, list=18%, signal=65%	SLC6A13/SLC6A12/SLC10A1/SLC10A4
GO:0140161	MF	GO:0140161	monocarboxylate:sodium symporter activity	5	0.738340919652598	1.5763788297677	0.0247222222222222	0.0247222222222222	0.174640823310095	1006	tags=80%, list=18%, signal=65%	SLC6A13/SLC6A12/SLC10A1/SLC10A4
GO:0009838	BP	GO:0009838	abscission	3	-0.788430052756049	-1.65579846187827	0.0247910863509749	0.0247910863509749	0.174826456844116	1167	tags=100%, list=21%, signal=79%	IST1/AURKB
GO:0050707	BP	GO:0050707	regulation of cytokine secretion	72	0.39631484028704	1.45579174533418	0.0247917293987755	0.0247917293987755	0.174826456844116	2528	tags=71%, list=46%, signal=39%	IL17F/PTPN22/CSF1R/TLR9/ORM1/LGALS9/NLRP2/OSM/PYDC1/GBP1/CD200R1/NLRP7/IFIH1/IL10/ALOX15B/CD14/CD274/TNFAIP3/CLEC4E/PTGER4/SYT11/TNF/NLRP12/IL1B/TNFRSF1B/CHIA/AIF1/FFAR4/TRPV4/TNFRSF4/C5AR2/FCN1/F2R/CRTAM/C5/SYK/LILRB1/HDAC9/SRGN/FFAR2/TLR5/P2RX7/LILRA5/CX3CL1/IL1RL1/DDX58/AGER/HAVCR2/NR1H4/MIF/FN1
GO:0098661	BP	GO:0098661	inorganic anion transmembrane transport	30	0.474021636664942	1.57363033236463	0.0248466576567211	0.0248466576567211	0.1749622603011	1257	tags=50%, list=23%, signal=39%	CLCN1/SLC1A3/TTYH2/SLC26A3/SLC26A5/BEST4/CLIC2/CLIC6/BEST1/SLC26A7/SLC37A2/SLC26A8/BEST3/SLC26A4/SLC12A3
GO:0051494	BP	GO:0051494	negative regulation of cytoskeleton organization	38	0.449901843204752	1.54656490901515	0.0248542497698681	0.0248542497698681	0.1749622603011	1185	tags=37%, list=22%, signal=29%	MYOC/TACSTD2/VIL1/AVIL/ARHGAP6/FRMD7/SPEF1/GMFG/KANK3/LMOD1/TMOD4/TRIM54/SPTBN5/LMOD2
GO:0016849	MF	GO:0016849	phosphorus-oxygen lyase activity	9	0.633630352498359	1.59895273767817	0.0248891079349433	0.0248891079349433	0.175055290958448	1098	tags=67%, list=20%, signal=53%	GUCY2C/ADCY4/ADCY10/BST1/CD38/NPR2
GO:0098798	CC	GO:0098798	mitochondrial protein complex	71	-0.260012423082311	-2.41526277844575	0.025	0.025	0.175238041577918	2776	tags=86%, list=50%, signal=43%	DBT/SMDT1/PNPT1/NDUFA1/UQCRH/SDHC/TIMM50/NSUN4/MTX3/NDUFB2/BCKDHB/C15orf48/TOMM7/NDUFB11/UQCRQ/MRPL52/NDUFA11/COX4I1/APOOL/NDUFC2/ROMO1/NDUFB4/MRPL11/MRPS26/TIMM23/MRPL32/MRPS28/MRPL34/MRPL36/UQCRFS1/PMPCB/MRPL15/TIMM9/MRPL14/TIMM21/SDHA/MRPS18A/MRPS9/POLRMT/NDUFS2/MRPL16/AFG3L2/MRPL12/MRPS31/TOMM40L/PMPCA/MRPL46/MRPL50/TOMM70/TIMM22/MRPS17/MRPL18/MRPL39/MRPS30/MRPL2/TRMT10C/MRPS22/NDUFC2-KCTD14/…
GO:0008271	MF	GO:0008271	secondary active sulfate transmembrane transporter activity	6	0.70429196335792	1.57739361333539	0.0250234176368259	0.0250234176368259	0.175238041577918	1191	tags=83%, list=22%, signal=65%	SLC26A3/SLC26A5/SLC26A7/SLC26A8/SLC26A4
GO:0008272	BP	GO:0008272	sulfate transport	6	0.70429196335792	1.57739361333539	0.0250234176368259	0.0250234176368259	0.175238041577918	1191	tags=83%, list=22%, signal=65%	SLC26A3/SLC26A5/SLC26A7/SLC26A8/SLC26A4
GO:0015116	MF	GO:0015116	sulfate transmembrane transporter activity	6	0.70429196335792	1.57739361333539	0.0250234176368259	0.0250234176368259	0.175238041577918	1191	tags=83%, list=22%, signal=65%	SLC26A3/SLC26A5/SLC26A7/SLC26A8/SLC26A4
GO:1902358	BP	GO:1902358	sulfate transmembrane transport	6	0.70429196335792	1.57739361333539	0.0250234176368259	0.0250234176368259	0.175238041577918	1191	tags=83%, list=22%, signal=65%	SLC26A3/SLC26A5/SLC26A7/SLC26A8/SLC26A4
GO:2000105	BP	GO:2000105	positive regulation of DNA-dependent DNA replication	3	-0.786610878661088	-1.65197797627172	0.0250696378830084	0.0250696378830084	0.175409850203093	1177	tags=100%, list=21%, signal=79%	ATRX/CDC7
GO:0046677	BP	GO:0046677	response to antibiotic	84	0.386051260151401	1.43408268793153	0.0252454417952314	0.0252454417952314	0.176316466539982	836	tags=25%, list=15%, signal=22%	SLC6A3/ACTC1/IL13/IL18RAP/CD27/CCL7/SPI1/RNF112/HAMP/HP/SLC1A3/CHRNB2/AOC3/CCR4/SLC26A5/IL6/ABAT/IL10/KLF4/CD14/TNFAIP3
GO:0004993	MF	GO:0004993	G protein-coupled serotonin receptor activity	6	0.70293921952465	1.57436389044476	0.0252910477719791	0.0252910477719791	0.176316466539982	622	tags=50%, list=11%, signal=44%	CHRM5/CHRM1/OR11H4
GO:0098664	BP	GO:0098664	G protein-coupled serotonin receptor signaling pathway	6	0.70293921952465	1.57436389044476	0.0252910477719791	0.0252910477719791	0.176316466539982	622	tags=50%, list=11%, signal=44%	CHRM5/CHRM1/OR11H4
GO:0099589	MF	GO:0099589	serotonin receptor activity	6	0.70293921952465	1.57436389044476	0.0252910477719791	0.0252910477719791	0.176316466539982	622	tags=50%, list=11%, signal=44%	CHRM5/CHRM1/OR11H4
GO:1901618	MF	GO:1901618	organic hydroxy compound transmembrane transporter activity	13	0.579044452598881	1.61628176497687	0.0253150057273769	0.0253150057273769	0.176316466539982	1034	tags=54%, list=19%, signal=44%	SLC6A3/SLC5A11/SLC51B/SLC10A1/CEACAM1/SLC10A4/AQP3
GO:0035493	BP	GO:0035493	SNARE complex assembly	5	-0.654777070063694	-1.72808601211503	0.0253300035676061	0.0253300035676061	0.176316466539982	1903	tags=100%, list=35%, signal=65%	VAMP3/STX4/TRIM9/VPS18
GO:0010524	BP	GO:0010524	positive regulation of calcium ion transport into cytosol	20	0.521584397942157	1.60573218865166	0.0254209668658338	0.0254209668658338	0.176672676848568	1382	tags=55%, list=25%, signal=41%	IL13/CXCL11/CXCL10/CAPN3/CALCR/NPSR1/NTSR1/F2/APLNR/GSTM2/GPER1
GO:0010744	BP	GO:0010744	positive regulation of macrophage derived foam cell differentiation	6	0.702120306158627	1.57252978075638	0.0254248628395557	0.0254248628395557	0.176672676848568	1341	tags=83%, list=24%, signal=63%	PF4/PLA2G10/ALOX15B/CD36/CSF2
GO:0098773	BP	GO:0098773	skin epidermis development	27	0.48428255040321	1.58193906739956	0.025446898002103	0.025446898002103	0.176674013325647	1086	tags=41%, list=20%, signal=33%	KRT27/VANGL2/TP63/LGR5/EDAR/DKK4/KDF1/KRT17/SHH/FGF7/TNF
GO:0043515	MF	GO:0043515	kinetochore binding	4	-0.717526122984256	-1.71647032578914	0.025577043044292	0.025577043044292	0.17712675386802	587	tags=75%, list=11%, signal=67%	MAD1L1/CENPE/TTK
GO:0009887	BP	GO:0009887	animal organ morphogenesis	259	0.321888997357119	1.27243517201076	0.0255974402559744	0.0255974402559744	0.17712675386802	1380	tags=31%, list=25%, signal=24%	OTOR/ACTC1/KLHL10/COL2A1/TBR1/GREM1/GCNT3/TACSTD2/RYR1/PRICKLE1/CSF1R/VANGL2/TP63/COL14A1/MMP13/HOXB1/POU4F1/PSMB11/KLHL3/RPE65/MATN4/ACTA1/MYBPC3/VIT/CDSN/RPGRIP1/EDAR/FRZB/MYBPC2/TBX4/ESR1/RSPO2/LHX3/ENAM/MGP/KLK4/ACTG2/FGF18/HOXB8/SHH/PLEKHA4/GNAT1/LEFTY1/TNFAIP3/SLC40A1/CRX/MYOM1/TREH/HEY1/NTNG2/IHH/CEACAM1/LAMA2/FGF7/SULF2/PRDM1/AQP3/EFNB2/NEK8/TNF/GNAT2/FAM20A/COL8A2/ETV7/SLC44A4/SFTPB/SYNP…
GO:0000775	CC	GO:0000775	chromosome, centromeric region	72	-0.440020509670006	-4.12391191165166	0.0256410256410256	0.0256410256410256	0.17712675386802	1949	tags=79%, list=35%, signal=52%	KAT8/KIF2C/ZNF207/CENPI/CENPP/SUGT1/DNMT1/DNMT3A/DSN1/NDEL1/SPOUT1/NUP85/CDCA5/BUB1/PINX1/CBX1/CENPO/CDT1/PAFAH1B1/NGDN/CBX3/CENPA/INCENP/MIS18A/KMT5B/HNRNPU/SMC3/DSCC1/CENPQ/TRAPPC12/CENPT/CENPB/PPP1R12A/BUB3/NUF2/TPR/MAD1L1/PSEN2/CENPC/KNTC1/HELLS/NDC80/OIP5/BUB1B/CCNB1/PDS5B/ATRX/KIF18A/SGO2/KNSTRN/SUV39H1/CENPE/NCAPG/AURKB/TTK/CENPF/KMT5C
GO:0003729	MF	GO:0003729	mRNA binding	72	-0.203597157944827	-1.90813093111675	0.0256410256410256	0.0256410256410256	0.17712675386802	2480	tags=78%, list=45%, signal=43%	ZC3H12A/PCF11/RPL41/PABPC1/RPS13/NXF1/CPEB4/RPS5/ANGEL2/EIF4G2/RPS3A/CPEB2/RPS14/RBM3/RPL26/DHX33/SNRNP35/SRSF1/CRYZ/RBMS1/RBM5/SRBD1/LUC7L3/FXR1/MYH10/LARP1/TARDBP/EDC3/NSRP1/SRSF4/RBM25/MBD2/UPF3B/HNRNPU/DHX36/SRSF3/EXOSC8/CELF1/METTL14/RBM45/PABPC1L/AUH/LUC7L/EIF4A3/EXOSC9/RNF20/SLC4A1AP/SLBP/TPR/THOC2/PUM2/PPP1R8/SYNCRIP/CSTF2T/EXOSC4/GNL3
GO:0071826	BP	GO:0071826	ribonucleoprotein complex subunit organization	72	-0.237647389527812	-2.22725277324379	0.0256410256410256	0.0256410256410256	0.17712675386802	2429	tags=79%, list=44%, signal=45%	RPS19/NSUN4/RPS10/RPS5/USP4/RPL23A/RPS14/RPL10/MCTS1/RPL38/RPS23/RPS28/MRPL11/SFSWAP/SRSF1/PRPF3/EIF3J/CRNKL1/RBM5/PRMT7/VCP/LUC7L3/ZRSR2/DDX20/CD2BP2/CNOT2/PELO/ATXN2/EDC3/NOP2/NOL3/TICRR/PWP2/KLC1/PSIP1/SART1/POLR2D/GEMIN6/CELF1/SRPK2/XAB2/LUC7L/KIF5B/RSL24D1/LSM14A/PUM2/PRPF6/COIL/SNUPN/C9orf72/SRSF5/NAF1/SF3A2/GEMIN4/RRS1/SNRPD1/GEMIN7
GO:0032094	BP	GO:0032094	response to food	11	0.607738452589379	1.62114803797602	0.0256651754179421	0.0256651754179421	0.17712675386802	461	tags=36%, list=8%, signal=33%	OXT/GHRH/SPX/GAST
GO:0032182	MF	GO:0032182	ubiquitin-like protein binding	16	-0.355048330628199	-1.68453234236046	0.0256653992395437	0.0256653992395437	0.17712675386802	2059	tags=81%, list=37%, signal=51%	WDR92/FAAP20/IKBKG/DCUN1D1/FAF1/SMAD3/OTUB2/CKS2/BUB3/DCUN1D4/FBXW7/TOP2A/TRIM32
GO:0015701	BP	GO:0015701	bicarbonate transport	15	0.558149043504223	1.61104031186342	0.0259213343852136	0.0259213343852136	0.178740551367148	1250	tags=60%, list=23%, signal=46%	CA14/SLC26A3/CA5A/SLC26A5/SLC26A7/CA9/SLC26A8/SLC26A4/CA5B
GO:0005416	MF	GO:0005416	amino acid:cation symporter activity	8	0.651504051622216	1.5907543883219	0.0259478523743545	0.0259478523743545	0.178771001205541	1600	tags=88%, list=29%, signal=62%	SLC6A13/SLC6A12/SLC1A3/SLC6A7/SLC36A2/SLC36A3/SLC1A2
GO:0001940	CC	GO:0001940	male pronucleus	3	-0.782608695652174	-1.64357290793731	0.0261838440111421	0.0261838440111421	0.180090097906924	1199	tags=100%, list=22%, signal=78%	RIF1/CCNA2
GO:0072546	CC	GO:0072546	ER membrane protein complex	3	-0.782972530471166	-1.64433700505862	0.0261838440111421	0.0261838440111421	0.180090097906924	1197	tags=100%, list=22%, signal=78%	EMC6/MMGT1
GO:0001958	BP	GO:0001958	endochondral ossification	5	0.733588822336738	1.56623296705534	0.0263888888888889	0.0263888888888889	0.181069904014608	726	tags=60%, list=13%, signal=52%	COL2A1/MMP13/FGF18
GO:0036075	BP	GO:0036075	replacement ossification	5	0.733588822336738	1.56623296705534	0.0263888888888889	0.0263888888888889	0.181069904014608	726	tags=60%, list=13%, signal=52%	COL2A1/MMP13/FGF18
GO:0055080	BP	GO:0055080	cation homeostasis	210	0.33046639617744	1.2947380673462	0.0263973602639736	0.0263973602639736	0.181069904014608	2047	tags=50%, list=37%, signal=32%	MT1A/RYR1/SLC9C2/PTPN6/PTGIR/OXT/RGN/SLC9A2/IL13/METTL21C/CXCL11/MCHR1/ELANE/CCL7/SPX/CXCL10/CAPN3/SLC7A8/MT1G/CALCR/LCK/HAMP/PTGER3/TMEM178A/SLC8A2/SLC26A3/CCR4/ESR1/NPSR1/S100A14/ATP4A/NTSR1/F2/ATP2B2/SLC9C1/CLIC2/SLC40A1/KL/ABCG2/CYP4A11/CD36/ATP1A4/C3AR1/PTGER4/APLNR/SLC39A5/CD38/GRIK2/TBXA2R/FZD9/GNAT2/HPX/IAPP/CD24/LPAR6/CCL5/FAM20A/APOE/GPR65/ATP1B2/SLC26A4/GSTM2/SLC12A3/SLAMF8/C5AR1/F2RL2…
GO:0035579	CC	GO:0035579	specific granule membrane	25	0.492339703415427	1.58332957083335	0.0264247055078001	0.0264247055078001	0.181069904014608	1827	tags=72%, list=33%, signal=48%	GPR84/RAB44/ADGRG3/ITGAM/MMP25/CD36/CEACAM1/C3AR1/BST1/TNFRSF1B/ITGAL/ITGB2/FCAR/PTPRB/SNAP25/LAIR1/CHRNB4/CEACAM8
GO:0003013	BP	GO:0003013	circulatory system process	143	0.350365344124587	1.34729738224643	0.0265026502650265	0.0265026502650265	0.181069904014608	2052	tags=53%, list=37%, signal=34%	ACTC1/ADORA3/NFE2/RYR1/OXT/SPX/CXCL10/MYBPC3/ADRA2A/UTS2/CACNG6/SMTNL1/FFAR3/SLC8A2/FXYD4/AZU1/POPDC2/KCNN2/SGCG/RENBP/ABAT/NTSR1/ATP2B2/CLIC2/CYP4A11/ATP1A4/CEACAM1/C3AR1/UTS2B/TACR2/ADRA2B/CD38/TBXA2R/SERPINF2/NPR2/GPR37L1/APOE/ATP1B2/GSTM2/ACTA2/HBEGF/CORIN/GPER1/C2CD4A/AVPR1A/CACNB2/ATP1A2/KCNE3/PTAFR/KCNE1/TRPV4/PCSK5/MYLK3/PER2/LPA/TMEM38A/KCNE4/F2R/NOS3/ACVRL1/KCNMB4/FGB/SCN3B/STAT1/KNG1/C…
GO:0006418	BP	GO:0006418	tRNA aminoacylation for protein translation	9	-0.494081223820798	-1.77054726390382	0.0265111346765642	0.0265111346765642	0.181069904014608	2788	tags=100%, list=51%, signal=49%	RARS2/TARS2/AARS2/WARS2/DALRD3/HARS2/AIMP2/PARS2
GO:0043038	BP	GO:0043038	amino acid activation	9	-0.494081223820798	-1.77054726390382	0.0265111346765642	0.0265111346765642	0.181069904014608	2788	tags=100%, list=51%, signal=49%	RARS2/TARS2/AARS2/WARS2/DALRD3/HARS2/AIMP2/PARS2
GO:0043039	BP	GO:0043039	tRNA aminoacylation	9	-0.494081223820798	-1.77054726390382	0.0265111346765642	0.0265111346765642	0.181069904014608	2788	tags=100%, list=51%, signal=49%	RARS2/TARS2/AARS2/WARS2/DALRD3/HARS2/AIMP2/PARS2
GO:0015643	MF	GO:0015643	toxic substance binding	5	0.733356670475576	1.56573731623945	0.0265277777777778	0.0265277777777778	0.181069904014608	565	tags=60%, list=10%, signal=54%	GUCY2C/ALB/AZU1
GO:0032515	BP	GO:0032515	negative regulation of phosphoprotein phosphatase activity	16	0.550539441079727	1.61079972194429	0.0265921787709497	0.0265921787709497	0.181200346176611	1086	tags=44%, list=20%, signal=35%	RGN/SAG/PPP1R27/PPP1R14D/PPP1R36/MYOZ1/TNF
GO:0035308	BP	GO:0035308	negative regulation of protein dephosphorylation	16	0.550539441079727	1.61079972194429	0.0265921787709497	0.0265921787709497	0.181200346176611	1086	tags=44%, list=20%, signal=35%	RGN/SAG/PPP1R27/PPP1R14D/PPP1R36/MYOZ1/TNF
GO:0031069	BP	GO:0031069	hair follicle morphogenesis	9	0.630432413272388	1.59088280595831	0.0266140956136028	0.0266140956136028	0.181200346176611	1582	tags=78%, list=29%, signal=55%	KRT27/TP63/KRT17/SHH/FGF7/SNAI1/FGFR2
GO:0002440	BP	GO:0002440	production of molecular mediator of immune response	75	0.391680107547694	1.44399472205443	0.0266773643566342	0.0266773643566342	0.181225994458983	1979	tags=56%, list=36%, signal=36%	BST2/GCNT3/IL13/IFNB1/IL18RAP/TLR9/ELANE/TBX21/FFAR3/C17orf99/IL6/IL10/TNFSF13B/IL4/PGC/CD36/CD22/BCL6/BTK/TNF/HPX/IL1B/TNFRSF1B/CD74/NR4A3/KLK7/PTPRC/IRAK3/SASH3/CD28/B2M/TNFRSF4/FCER1G/CD40LG/RSAD2/CD96/CCR6/LILRB1/LAX1/MR1/TRAF3IP2/JAK3
GO:0034388	CC	GO:0034388	Pwp2p-containing subcomplex of 90S preribosome	3	-0.782062943423686	-1.64242676225535	0.0267409470752089	0.0267409470752089	0.181225994458983	1202	tags=100%, list=22%, signal=78%	PWP2/UTP18
GO:0099532	BP	GO:0099532	synaptic vesicle endosomal processing	3	-0.78188102601419	-1.64204471369469	0.0267409470752089	0.0267409470752089	0.181225994458983	1203	tags=100%, list=22%, signal=78%	AP3D1/STX6
GO:0015837	BP	GO:0015837	amine transport	25	0.491559271880614	1.58081975836341	0.0267430754536772	0.0267430754536772	0.181225994458983	1666	tags=64%, list=30%, signal=45%	OXT/ADRA2A/CHRNB2/FFAR3/CHRNA6/ABAT/NTSR1/TACR2/ADRA2B/SYT5/SYT11/AVPR1A/SYT13/ATP1A2/KMO/PER2
GO:0051952	BP	GO:0051952	regulation of amine transport	25	0.491559271880614	1.58081975836341	0.0267430754536772	0.0267430754536772	0.181225994458983	1666	tags=64%, list=30%, signal=45%	OXT/ADRA2A/CHRNB2/FFAR3/CHRNA6/ABAT/NTSR1/TACR2/ADRA2B/SYT5/SYT11/AVPR1A/SYT13/ATP1A2/KMO/PER2
GO:0002323	BP	GO:0002323	natural killer cell activation involved in immune response	6	0.699697562091479	1.5671035921626	0.0267630135153218	0.0267630135153218	0.181225994458983	157	tags=33%, list=3%, signal=32%	IFNA5/IFNB1
GO:0005903	CC	GO:0005903	brush border	28	0.479144327790232	1.57375122340281	0.0267922553636839	0.0267922553636839	0.181225994458983	927	tags=36%, list=17%, signal=30%	MYO1A/VIL1/PDZD3/SOAT2/SLC7A9/SLC26A3/SLC5A1/ABCC2/CDHR5/CD36
GO:1904063	BP	GO:1904063	negative regulation of cation transmembrane transport	24	0.49561798056851	1.58453764818923	0.0267971076137814	0.0267971076137814	0.181225994458983	1564	tags=58%, list=28%, signal=42%	RRAD/TLR9/HAMP/ADRA2A/NTSR1/MRLN/GNB5/CLIC2/REM2/GEM/GSTM2/ATP1A2/KCNE3/KCNE1
GO:0002637	BP	GO:0002637	regulation of immunoglobulin production	25	0.491246745059465	1.57981469427012	0.0268491987689695	0.0268491987689695	0.181426586941707	1700	tags=64%, list=31%, signal=44%	IL13/TLR9/TBX21/C17orf99/IL6/IL10/IL4/CD22/BCL6/TNF/HPX/PTPRC/SASH3/CD28/TNFRSF4/CD40LG
GO:0036126	CC	GO:0036126	sperm flagellum	24	0.495520926202978	1.58422735618584	0.0269034453424075	0.0269034453424075	0.181641397075001	1371	tags=50%, list=25%, signal=38%	NME5/CATSPERD/CATSPER4/TCTE1/DNAI2/SLC26A3/EFCAB9/CCDC181/TACR2/GSTM3/AKAP3/DNAJB13
GO:2000106	BP	GO:2000106	regulation of leukocyte apoptotic process	28	0.478661240651825	1.57216452200413	0.0270015698587127	0.0270015698587127	0.18215184828967	1333	tags=54%, list=24%, signal=41%	CD27/LGALS9/HCLS1/GIMAP8/IL10/CD274/IRF7/IDO1/HCAR2/BCL6/BTK/CCL5/CD3G/CD74/NR4A3
GO:0090131	BP	GO:0090131	mesenchyme migration	4	0.773835516739447	1.53827890018361	0.0270747498528546	0.0270747498528546	0.182493313920469	1247	tags=100%, list=23%, signal=77%	ACTC1/ACTA1/ACTG2/ACTA2
GO:0032456	BP	GO:0032456	endocytic recycling	11	-0.455200416332057	-1.78109807045724	0.0271883289124668	0.0271883289124668	0.182827542077986	2346	tags=82%, list=43%, signal=47%	LMTK2/RAB35/RAB14/ARL4C/PTPN23/SORL1/ARF6/RAB11FIP3/STX6
GO:0060332	BP	GO:0060332	positive regulation of response to interferon-gamma	4	0.773653566229985	1.53791720751957	0.0272218952324897	0.0272218952324897	0.182827542077986	1248	tags=100%, list=23%, signal=77%	NLRC5/IRGM/HPX/PARP9
GO:0060335	BP	GO:0060335	positive regulation of interferon-gamma-mediated signaling pathway	4	0.773653566229985	1.53791720751957	0.0272218952324897	0.0272218952324897	0.182827542077986	1248	tags=100%, list=23%, signal=77%	NLRC5/IRGM/HPX/PARP9
GO:0032479	BP	GO:0032479	regulation of type I interferon production	37	0.450700238548912	1.54512081205848	0.0272373540856031	0.0272373540856031	0.182827542077986	1046	tags=38%, list=19%, signal=31%	DHX58/PTPN22/TLR9/ISG15/TRIM15/IFIH1/IL10/HERC5/CD14/TNFAIP3/IFI16/IRF7/ZBP1/NLRC5
GO:0032606	BP	GO:0032606	type I interferon production	37	0.450700238548912	1.54512081205848	0.0272373540856031	0.0272373540856031	0.182827542077986	1046	tags=38%, list=19%, signal=31%	DHX58/PTPN22/TLR9/ISG15/TRIM15/IFIH1/IL10/HERC5/CD14/TNFAIP3/IFI16/IRF7/ZBP1/NLRC5
GO:0070182	MF	GO:0070182	DNA polymerase binding	6	-0.596832908627594	-1.72551784413904	0.0272835112692764	0.0272835112692764	0.182985511558977	2222	tags=100%, list=40%, signal=60%	CDK2AP1/CDT1/NAT10/PCNA/SMARCA4
GO:0032481	BP	GO:0032481	positive regulation of type I interferon production	22	0.505659914076394	1.58677261402988	0.0275209632337132	0.0275209632337132	0.184425135383816	1036	tags=41%, list=19%, signal=33%	DHX58/PTPN22/TLR9/TRIM15/IFIH1/CD14/IFI16/IRF7/ZBP1
GO:0030278	BP	GO:0030278	regulation of ossification	62	0.405192749852652	1.4696277468076	0.0276520864756159	0.0276520864756159	0.18446499390238	1156	tags=34%, list=21%, signal=27%	GREM1/OXT/TP63/UCMA/EGR2/IFITM1/FGF23/DDR2/ISG15/TNN/MGP/IL6/TPH1/CHRD/OMD/SOST/KL/PTGER4/FZD9/TNF/GDPD2
GO:0007498	BP	GO:0007498	mesoderm development	36	0.450444823951178	1.5368938297193	0.0277008310249307	0.0277008310249307	0.18446499390238	1588	tags=50%, list=29%, signal=36%	TLX2/OVOL1/TP63/POU4F1/TRIM15/EYA2/CHRD/KLF4/SHH/IKZF1/MIXL1/BTK/IKZF3/BMP7/NR4A3/SNAI1/FGFR2/NODAL
GO:0042033	BP	GO:0042033	chemokine biosynthetic process	8	0.649022345846715	1.58469489514903	0.0277112986522232	0.0277112986522232	0.18446499390238	1277	tags=75%, list=23%, signal=58%	ELANE/AZU1/IL6/TNF/IL1B/CD74
GO:0045073	BP	GO:0045073	regulation of chemokine biosynthetic process	8	0.649022345846715	1.58469489514903	0.0277112986522232	0.0277112986522232	0.18446499390238	1277	tags=75%, list=23%, signal=58%	ELANE/AZU1/IL6/TNF/IL1B/CD74
GO:0050755	BP	GO:0050755	chemokine metabolic process	8	0.649022345846715	1.58469489514903	0.0277112986522232	0.0277112986522232	0.18446499390238	1277	tags=75%, list=23%, signal=58%	ELANE/AZU1/IL6/TNF/IL1B/CD74
GO:0046189	BP	GO:0046189	phenol-containing compound biosynthetic process	7	0.672811999443538	1.57981173911139	0.0277273905156776	0.0277273905156776	0.18446499390238	678	tags=43%, list=12%, signal=38%	SLC6A3/HDC/TPH1
GO:0050906	BP	GO:0050906	detection of stimulus involved in sensory perception	37	0.450043172740106	1.54286821494571	0.0277493344255581	0.0277493344255581	0.18446499390238	2038	tags=68%, list=37%, signal=43%	PHF24/RPE65/OR5K2/PKD1L3/OR2V2/SEMA5B/OR11H4/GJA10/NTSR1/TAS2R5/GNAT1/OR2AT4/BEST1/OR1F1/GNAT2/TAS2R42/FFAR4/OR7D2/PRDM12/OR2A4/KCNK4/OR51E2/PPEF2/TRPV1/GRM6
GO:0005332	MF	GO:0005332	gamma-aminobutyric acid:sodium symporter activity	3	0.817458583020931	1.49366515461805	0.0277604491578291	0.0277604491578291	0.18446499390238	353	tags=67%, list=6%, signal=62%	SLC6A13/SLC6A12
GO:0015185	MF	GO:0015185	gamma-aminobutyric acid transmembrane transporter activity	3	0.817458583020931	1.49366515461805	0.0277604491578291	0.0277604491578291	0.18446499390238	353	tags=67%, list=6%, signal=62%	SLC6A13/SLC6A12
GO:0043190	CC	GO:0043190	ATP-binding cassette (ABC) transporter complex	3	0.817392927251826	1.49354518800867	0.0277604491578291	0.0277604491578291	0.18446499390238	222	tags=67%, list=4%, signal=64%	ABCG8/ABCG5
GO:0071546	CC	GO:0071546	pi-body	5	0.731055270922805	1.56082376284256	0.0277777777777778	0.0277777777777778	0.18446499390238	624	tags=60%, list=11%, signal=53%	DDX4/TDRD5/MOV10L1
GO:0048484	BP	GO:0048484	enteric nervous system development	4	0.771868395684952	1.53436853325578	0.02781047675103	0.02781047675103	0.184530636289378	335	tags=50%, list=6%, signal=47%	TLX2/SOX10
GO:0031464	CC	GO:0031464	Cul4A-RING E3 ubiquitin ligase complex	3	-0.779334182281244	-1.63669603384552	0.0278551532033426	0.0278551532033426	0.184675579995241	1217	tags=100%, list=22%, signal=78%	GLMN/DTL
GO:0000153	CC	GO:0000153	cytoplasmic ubiquitin ligase complex	5	0.730251848256597	1.5591084326358	0.0280555555555556	0.0280555555555556	0.185644728561492	257	tags=40%, list=5%, signal=38%	SEL1L2/VHLL
GO:0072503	BP	GO:0072503	cellular divalent inorganic cation homeostasis	146	0.346815257157243	1.33572433374823	0.0281	0.0281	0.185644728561492	2034	tags=51%, list=37%, signal=33%	MT1A/RYR1/PTPN6/PTGIR/OXT/RGN/IL13/METTL21C/CXCL11/MCHR1/ELANE/CCL7/CXCL10/CAPN3/MT1G/CALCR/LCK/PTGER3/TMEM178A/SLC8A2/CCR4/ESR1/NPSR1/NTSR1/F2/ATP2B2/CLIC2/CD36/C3AR1/PTGER4/APLNR/SLC39A5/CD38/GRIK2/TBXA2R/FZD9/GNAT2/IAPP/CD24/LPAR6/CCL5/APOE/GPR65/GSTM2/C5AR1/F2RL2/SLC24A4/GPER1/GPR4/PLCE1/AVPR1A/PTPRC/CACNB2/ATP1A2/ACKR4/TRPV4/CALB1/C5AR2/SLC24A2/PDE6A/TMEM38A/CDH23/F2R/P2RY10/DISC1/ACKR2/CCR6…
GO:0043931	BP	GO:0043931	ossification involved in bone maturation	7	0.672303369606977	1.57861743908802	0.0281160922518787	0.0281160922518787	0.185644728561492	63	tags=29%, list=1%, signal=28%	GREM1/RYR1
GO:0048799	BP	GO:0048799	animal organ maturation	7	0.672303369606977	1.57861743908802	0.0281160922518787	0.0281160922518787	0.185644728561492	63	tags=29%, list=1%, signal=28%	GREM1/RYR1
GO:0070977	BP	GO:0070977	bone maturation	7	0.672303369606977	1.57861743908802	0.0281160922518787	0.0281160922518787	0.185644728561492	63	tags=29%, list=1%, signal=28%	GREM1/RYR1
GO:0004953	MF	GO:0004953	icosanoid receptor activity	5	0.729881441642188	1.55831760399578	0.0281944444444444	0.0281944444444444	0.185779131902083	1076	tags=80%, list=20%, signal=64%	PTGIR/PTGER3/PTGER4/TBXA2R
GO:0060359	BP	GO:0060359	response to ammonium ion	36	0.449529929929115	1.53377225987858	0.0282138093772443	0.0282138093772443	0.185779131902083	680	tags=25%, list=12%, signal=22%	SLC6A3/CHRM5/OXT/CHRM1/LY6G6D/GLDC/CHRNB2/CDK5R1/ABAT
GO:0002634	BP	GO:0002634	regulation of germinal center formation	3	0.81626341640895	1.49148133912041	0.0282283218964442	0.0282283218964442	0.185779131902083	1013	tags=100%, list=18%, signal=82%	TNFSF13B/TNFAIP3/BCL6
GO:0045591	BP	GO:0045591	positive regulation of regulatory T cell differentiation	3	0.81626341640895	1.49148133912041	0.0282283218964442	0.0282283218964442	0.185779131902083	1013	tags=100%, list=18%, signal=82%	LGALS9/LILRB2/BCL6
GO:0016575	BP	GO:0016575	histone deacetylation	17	-0.340383419210191	-1.67299461629736	0.0283687943262411	0.0283687943262411	0.185894431161912	1617	tags=71%, list=29%, signal=50%	BRMS1/NIPBL/SUDS3/HDAC7/RBM14/BRMS1L/MIER2/TBL1XR1/KDM5A/NACC2/SAP30/ING2
GO:0071806	BP	GO:0071806	protein transmembrane transport	17	-0.338500820718585	-1.66374158878968	0.0283687943262411	0.0283687943262411	0.185894431161912	3645	tags=100%, list=66%, signal=34%	PEX5L/TOMM20L/PEX13/TIMM50/PEX26/TOMM7/ROMO1/TIMM23/C2CD5/TIMM9/PEX5/TIMM21/TOMM40L/TOMM70/TIMM22/PEX14
GO:0008083	MF	GO:0008083	growth factor activity	50	0.421653597061547	1.49861631297838	0.0284067933683785	0.0284067933683785	0.185894431161912	2032	tags=62%, list=37%, signal=39%	LEFTY2/MIA/ENDOU/OSM/GDF9/FGF23/IL6/GMFG/FGF18/IL10/F2/LEFTY1/THPO/IL4/IL34/FGF7/INHBC/TDGF1/BMP7/HBEGF/CSF2/MACC1/BMP8A/INHBE/NODAL/BMP8B/EPGN/GDF5/FGF13/NTF4/IL11
GO:0055003	BP	GO:0055003	cardiac myofibril assembly	10	0.613513980316719	1.59387669080278	0.0284131952805201	0.0284131952805201	0.185894431161912	865	tags=50%, list=16%, signal=42%	ACTC1/MYBPC3/MYBPC2/NEB/MYOM1
GO:0016233	BP	GO:0016233	telomere capping	7	-0.553249590387766	-1.72263134442973	0.0284588441330998	0.0284588441330998	0.185894431161912	2462	tags=100%, list=45%, signal=55%	NABP2/MAPK3/POT1/DCLRE1B/USP7/AURKB
GO:2000826	BP	GO:2000826	regulation of heart morphogenesis	7	-0.553138837637247	-1.72228649797555	0.0284588441330998	0.0284588441330998	0.185894431161912	1298	tags=86%, list=24%, signal=66%	ACVR1/PIM1/TGFBR2/TGFBR1/ENG/RBPJ
GO:0034719	CC	GO:0034719	SMN-Sm protein complex	6	-0.589796400142663	-1.70517442678442	0.0284697508896797	0.0284697508896797	0.185894431161912	97	tags=83%, list=2%, signal=82%	DDX20/GEMIN6/GEMIN4/SNRPD1/GEMIN7
GO:0032509	BP	GO:0032509	endosome transport via multivesicular body sorting pathway	5	-0.641674249317561	-1.69350508024392	0.0285408490902604	0.0285408490902604	0.185894431161912	1975	tags=100%, list=36%, signal=64%	VCP/CHMP1A/VPS37D/VPS25
GO:0039702	BP	GO:0039702	viral budding via host ESCRT complex	5	-0.641674249317561	-1.69350508024392	0.0285408490902604	0.0285408490902604	0.185894431161912	1975	tags=100%, list=36%, signal=64%	CHMP6/CHMP1A/CHMP7/VPS37D
GO:0061952	BP	GO:0061952	midbody abscission	5	-0.641674249317561	-1.69350508024392	0.0285408490902604	0.0285408490902604	0.185894431161912	1975	tags=100%, list=36%, signal=64%	CHMP5/CHMP6/CHMP1A/CHMP7
[truncated: 452 more rows]
