# Supplementary material for: Altered gene expression in human brain microvascular endothelial cells in response to the infection of influenza H1N1 virus
Source: Anim Dis. 2022 Nov 3;2(1):25. doi: 10.1186/s44149-022-00053-9 (PMC9631584; doi:10.1186/s44149-022-00053-9)
Supplement: Supplementary file 4 — Additional file 4. KEGG list of hBMECs 12 hpi infection with A/WSN/33 (H1N1), the list is an output of the R package clusterProfiler. [file 44149_2022_53_MOESM4_ESM.csv]

	ID	Description	setSize	enrichmentScore	NES	pvalue	p.adjust	qvalues	rank	leading_edge	core_enrichment
hsa04060	hsa04060	Cytokine-cytokine receptor interaction	103	0.502789699381436	1.89999462735421	0.000100050025012506	0.000100050025012506	0.0139557418661723	1813	tags=65%, list=34%, signal=44%	282616/282617/112744/282618/50616/1436/269/3596/3442/3456/6373/8807/939/6354/5196/3627/132014/5197/5008/10913/2661/2921/3576/6361/3595/1233/3569/3586/3600/10673/7066/3565/4049/6364/4352/146433/3626/7124/6352/3553/7133/27189/133396/6367/655/1437/1489/51561/2920/8740/8793/1438/51554/353500/83729/4838/7293/656/959/149233/94/4982/3604/163702/8743/8200/1235
hsa04080	hsa04080	Neuroactive ligand-receptor interaction	99	0.468950166553681	1.768391709014	0.000100060036021613	0.000100060036021613	0.0139557418661723	1073	tags=40%, list=20%, signal=33%	146/2641/6866/140/1133/59350/5739/5020/1128/2912/2691/2847/1134/7253/799/150/886/10911/339403/1141/5733/9248/8973/5697/4923/2147/2695/4161/719/1395/5734/187/6865/151/2893/2898/6915/10022/3375/10161
hsa04974	hsa04974	Protein digestion and absorption	29	0.595024835780324	1.95643499483933	0.000311850311850312	0.000311850311850312	0.0187565470966281	1484	tags=69%, list=28%, signal=50%	1280/1300/7373/1358/11136/23428/63036/6543/117247/4224/1299/480/1504/1302/4225/482/153201/285641/477/10008
hsa04061	hsa04061	Viral protein interaction with cytokine and cytokine receptor	37	0.551383926696855	1.88165590518377	0.000408997955010225	0.000408997955010225	0.0187565470966281	1491	tags=65%, list=28%, signal=47%	1436/6373/8807/6354/5196/3627/5197/2921/3576/6361/1233/3569/3586/4049/6364/146433/7124/6352/7133/6367/2920/8740/8793/51554
hsa05150	hsa05150	Staphylococcus aureus infection	27	0.610573306374701	1.98486533726905	0.000418497593638837	0.000418497593638837	0.0187565470966281	1501	tags=78%, list=28%, signal=56%	162605/6404/342574/3426/353288/3108/716/3872/3684/629/3586/719/3111/715/3112/728/3683/10747/3689/2204/5724
hsa03430	hsa03430	Mismatch repair	7	-0.795049220225742	-2.50550238456951	0.000443262411347518	0.000443262411347518	0.0187565470966281	634	tags=86%, list=12%, signal=76%	5984/5111/5983/10714/4436/9156
hsa03030	hsa03030	DNA replication	9	-0.68338961918724	-2.44771227860192	0.000537923614846692	0.000537923614846692	0.0187565470966281	789	tags=78%, list=15%, signal=66%	5427/5984/5557/5111/5983/10714/2237
hsa03410	hsa03410	Base excision repair	9	-0.666398559515044	-2.38685501033443	0.000537923614846692	0.000537923614846692	0.0187565470966281	898	tags=78%, list=17%, signal=65%	252969/5427/10038/5111/10714/55247/2237
hsa03018	hsa03018	RNA degradation	21	-0.423863912463303	-2.29155443459433	0.00140845070422535	0.00140845070422535	0.04365373527716	1839	tags=86%, list=35%, signal=56%	115752/2027/10438/25904/10766/84186/4848/3313/80153/23016/170506/11340/80336/11157/5393/10200/54512/51010
hsa03008	hsa03008	Ribosome biogenesis in eukaryotes	23	-0.565660377358491	-3.15677789853835	0.00164744645799012	0.00164744645799012	0.0459550854070927	2326	tags=100%, list=44%, signal=57%	10482/55651/10436/55916/5901/10248/29102/29889/5822/55226/54433/6949/51096/23560/23160/55131/10171/84128/84135/55272/26354/54913
hsa05321	hsa05321	Inflammatory bowel disease (IBD)	26	0.573489998358069	1.84904759593789	0.00209995800083998	0.00209995800083998	0.0493587355648981	1215	tags=58%, list=23%, signal=45%	112744/50616/3596/8807/30009/3108/3595/3569/3586/6775/3565/3111/7124/3553/3112
hsa04630	hsa04630	JAK-STAT signaling pathway	48	0.487531830676079	1.71962201348294	0.00212335692618807	0.00212335692618807	0.0493587355648981	915	tags=35%, list=17%, signal=30%	282616/282617/282618/50616/5777/3596/3442/3456/5008/3595/3569/3586/3600/6775/7066/3565/4352
hsa04610	hsa04610	Complement and coagulation cascades	30	0.542511619279216	1.79269381456916	0.00238911395034798	0.00238911395034798	0.0512643884082765	2036	tags=83%, list=38%, signal=52%	2165/3426/725/462/3818/81494/716/3684/629/2147/719/5345/715/728/2151/10747/3689/2149/2244/727/5054/3827/730/1378/9002
hsa04657	hsa04657	IL-17 signaling pathway	35	0.517269374788369	1.75065172752036	0.00297466406810955	0.00297466406810955	0.0592696224097016	1160	tags=46%, list=22%, signal=36%	112744/3596/4322/6354/3627/132014/2921/3576/6361/3569/7128/3565/6364/7124/3553/27189
hsa03040	hsa03040	Spliceosome	33	-0.357008170841924	-2.4512475813725	0.00323624595469256	0.00323624595469256	0.0601828195083177	1740	tags=82%, list=33%, signal=55%	6426/9129/6427/10285/51340/84991/5356/10992/51645/9410/6429/58517/3192/9092/6428/56949/51503/11157/9775/55660/57187/24148/9984/6430/8175/6632/151903
hsa03013	hsa03013	RNA transport	35	-0.389231079525887	-2.71758536016972	0.00395256916996047	0.00395256916996047	0.0646834477498093	2358	tags=94%, list=44%, signal=53%	26986/10482/1982/1977/55916/5901/10248/9470/8669/5411/9631/8891/4927/11218/8087/79902/10460/10250/51095/65109/79833/9669/80336/84305/9775/7175/57187/9984/10073/50628/54913/79760/129401
hsa04914	hsa04914	Progesterone-mediated oocyte maturation	35	-0.276183234729825	-1.92829286998438	0.00395256916996047	0.00395256916996047	0.0646834477498093	913	tags=46%, list=17%, signal=38%	9088/6195/25847/246184/5140/29882/1432/8379/993/995/983/891/890/994/29945/2770
hsa03420	hsa03420	Nucleotide excision repair	15	-0.430859080633007	-1.95996510396542	0.00452488687782805	0.00452488687782805	0.0646834477498093	3037	tags=93%, list=57%, signal=40%	2966/56655/728340/1069/2072/404672/7507/902/5427/5984/2073/5111/5983/10714
hsa03450	hsa03450	Non-homologous end-joining	3	-0.87781954887218	-1.84219701439877	0.00467804072647221	0.00467804072647221	0.0646834477498093	654	tags=100%, list=12%, signal=88%	27434/2237
hsa04110	hsa04110	Cell cycle	39	-0.44677119632445	-3.43587783666453	0.00480769230769231	0.00480769230769231	0.0646834477498093	1307	tags=69%, list=25%, signal=53%	1021/25/699/595/902/9088/9126/25847/246184/4088/29882/898/9184/8379/993/995/2810/983/701/891/890/994/29945/5111/9134/8317/7272
hsa03460	hsa03460	Fanconi anemia pathway	14	-0.456790008568747	-2.03417348618369	0.00493015612161052	0.00493015612161052	0.0646834477498093	1379	tags=71%, list=26%, signal=53%	5889/2178/2175/7398/80233/80010/146956/2187/55120/116028
hsa04114	hsa04114	Oocyte meiosis	40	-0.226210634353753	-1.75224247634064	0.00510204081632653	0.00510204081632653	0.0646834477498093	913	tags=42%, list=17%, signal=35%	9088/9126/6195/25847/246184/29882/898/5529/1432/8379/995/983/891/286151/29945/805/9134
hsa03015	hsa03015	mRNA surveillance pathway	20	-0.357115200047282	-1.89517533475557	0.00533333333333333	0.00533333333333333	0.0646834477498093	2374	tags=90%, list=45%, signal=50%	51585/26986/10482/55916/8732/10898/5411/53918/81608/10250/65109/51692/80336/1477/84305/9775/5529/23283
hsa04062	hsa04062	Chemokine signaling pathway	45	0.473216195031184	1.65673258625497	0.0056777856635912	0.0056777856635912	0.065947891487837	1205	tags=44%, list=23%, signal=35%	131890/6373/6354/5196/3627/5197/653361/2921/196883/3576/6361/1233/10681/7409/6364/399694/10235/6352/9844/6367
hsa04621	hsa04621	NOD-like receptor signaling pathway	52	0.45783313262023	1.63223797682321	0.00605449041372351	0.00605449041372351	0.065947891487837	1116	tags=40%, list=21%, signal=32%	4938/3442/3456/4939/2921/260434/3576/2633/199713/115362/3569/7128/58484/3428/3665/7124/6352/115361/2634/91662/3553
hsa05144	hsa05144	Malaria	14	0.626689512168589	1.76565879494156	0.00614684120660216	0.00614684120660216	0.065947891487837	1631	tags=86%, list=31%, signal=60%	54106/6401/3576/3569/3586/948/7124/3553/3683/3689/5175/959
hsa04623	hsa04623	Cytosolic DNA-sensing pathway	13	0.627503083557965	1.73928036336886	0.00757749712973594	0.00757749712973594	0.0766417531159934	1116	tags=62%, list=21%, signal=49%	3442/3456/3627/3569/3665/81030/6352/3553
hsa04640	hsa04640	Hematopoietic cell lineage	35	0.49442714408602	1.67334424985295	0.00769309672786953	0.00769309672786953	0.0766417531159934	1471	tags=60%, list=28%, signal=44%	1436/3108/3569/3684/929/290/7066/3565/948/3111/933/925/952/7124/100133941/3553/3112/917/1437/2814/1438
hsa04622	hsa04622	RIG-I-like receptor signaling pathway	22	0.539364687132204	1.68372315386557	0.0109184328837508	0.0109184328837508	0.101414333590286	1047	tags=41%, list=20%, signal=33%	79132/3442/3456/3627/9636/3576/64135/3665/7124
hsa00512	hsa00512	Mucin type O-glycan biosynthesis	10	0.660357510172619	1.70812725265656	0.0111899891709782	0.0111899891709782	0.101414333590286	406	tags=40%, list=8%, signal=37%	55808/9245/168391/2591
hsa05310	hsa05310	Asthma	11	0.6401777519907	1.69835662015146	0.0113448357362326	0.0113448357362326	0.101414333590286	1712	tags=91%, list=32%, signal=62%	3596/3108/3586/3565/3111/7124/3112/2207/959/2206
hsa05323	hsa05323	Rheumatoid arthritis	30	0.499672034828214	1.65113323718271	0.0116339461929989	0.0116339461929989	0.101414333590286	1482	tags=63%, list=28%, signal=46%	2921/3108/3576/3569/3600/10673/6364/3111/7124/6352/3553/3112/1437/245972/3683/51561/2920/3689/940
hsa05143	hsa05143	African trypanosomiasis	15	0.583783780380037	1.67426885165843	0.0144992694166573	0.0144992694166573	0.122561607509224	1881	tags=87%, list=35%, signal=56%	54106/6401/3569/3586/3620/3250/7124/3910/3553/5582/3827/8542/23236
hsa04650	hsa04650	Natural killer cell mediated cytotoxicity	25	0.514654213378448	1.64686946642652	0.0154899894625922	0.0154899894625922	0.127085052866469	1806	tags=68%, list=34%, signal=45%	259197/5777/3442/3456/3932/7409/399694/7124/135250/1437/3821/3683/3689/5582/2207/8743/6850
hsa04120	hsa04120	Ubiquitin mediated proteolysis	29	-0.253714776877745	-1.61457953176153	0.0183246073298429	0.0183246073298429	0.143734805177738	1845	tags=69%, list=35%, signal=45%	51619/331/26091/8881/92912/84447/63893/8945/8453/25847/7337/246184/29882/8554/55294/9817/55120/29945/22954/6477
hsa05410	hsa05410	Hypertrophic cardiomyopathy (HCM)	24	0.512286335164211	1.62546407240051	0.0185499258002968	0.0185499258002968	0.143734805177738	1047	tags=42%, list=20%, signal=34%	70/4607/59285/3679/6543/8515/3569/6445/3908/7124
hsa05164	hsa05164	Influenza A	45	0.438288695486556	1.53445121199182	0.02119030720876	0.02119030720876	0.159756227889656	1326	tags=42%, list=25%, signal=32%	4938/3442/3456/4939/3627/3108/3576/4599/3569/64135/83447/3665/3111/7124/6352/3553/3112/51284/4940
hsa04976	hsa04976	Bile secretion	32	0.472028195642583	1.57566360998488	0.0233688346603247	0.0233688346603247	0.162258240923773	904	tags=41%, list=17%, signal=34%	64241/64240/196883/123264/6554/570/6523/3781/1581/1244/343/9429/480
hsa00510	hsa00510	N-Glycan biosynthesis	14	-0.381192124629841	-1.69752161500563	0.0238290879211175	0.0238290879211175	0.162258240923773	2615	tags=93%, list=49%, signal=47%	57134/56052/79644/144245/79087/2530/4245/8813/57171/10195/22845/8818/29929
hsa04662	hsa04662	B cell receptor signaling pathway	19	0.532573312819291	1.61423636555764	0.023845818815331	0.023845818815331	0.162258240923773	1020	tags=47%, list=19%, signal=38%	5777/973/8519/10288/25780/11025/7409/933/695
hsa00500	hsa00500	Starch and sucrose metabolism	9	0.640443863449029	1.60901339029182	0.0245609726145155	0.0245609726145155	0.162258240923773	1208	tags=67%, list=23%, signal=52%	5837/2998/8972/11181/57818/80201
hsa04924	hsa04924	Renin secretion	13	-0.404172781687408	-1.73467203933979	0.0247678018575851	0.0247678018575851	0.162258240923773	799	tags=54%, list=15%, signal=46%	5140/2776/84876/805/154/2770/134
hsa00532	hsa00532	Glycosaminoglycan biosynthesis - chondroitin sulfate / dermatan sulfate	8	-0.500470366886171	-1.69343478664911	0.0250122609122119	0.0250122609122119	0.162258240923773	2664	tags=100%, list=50%, signal=50%	29940/64132/56548/9469/126792/51363/54480
hsa04922	hsa04922	Glucagon signaling pathway	25	0.492617804963906	1.57635398783094	0.0284510010537408	0.0284510010537408	0.180371178929218	479	tags=24%, list=9%, signal=22%	2641/5837/2998/3948/126129/92483
hsa04972	hsa04972	Pancreatic secretion	28	0.477047700205806	1.56060200601564	0.0304356889722743	0.0304356889722743	0.188665674331057	1881	tags=68%, list=35%, signal=44%	1358/63036/886/196883/1811/1056/8399/491/480/1504/683/952/482/477/5582/23439/108/1131/23236
hsa05160	hsa05160	Hepatitis C	43	0.429961925426096	1.49658027585774	0.0327235772357724	0.0327235772357724	0.190664917351808	1047	tags=35%, list=20%, signal=28%	4938/3442/3456/4939/3627/9074/3434/1366/9075/4599/439996/3665/23562/5521/7124
hsa03440	hsa03440	Homologous recombination	8	-0.482602057680729	-1.63297403134932	0.0328592447278077	0.0328592447278077	0.190664917351808	1379	tags=75%, list=26%, signal=56%	5889/7517/580/146956/8438/10714
hsa04660	hsa04660	T cell receptor signaling pathway	27	0.476779507732002	1.54992546928786	0.0336890562879263	0.0336890562879263	0.190664917351808	1631	tags=59%, list=31%, signal=41%	5777/3932/56924/3586/106821730/3565/7409/925/57144/5063/7124/917/1437/5788/940/959
hsa04721	hsa04721	Synaptic vesicle cycle	24	0.489106034348918	1.55191390411305	0.0344498622005512	0.0344498622005512	0.190664917351808	825	tags=33%, list=15%, signal=28%	6531/339302/6540/6539/6507/246213/594855/6534
hsa03010	hsa03010	Ribosome	67	-0.326485545713816	-2.9730489050518	0.0344827586206897	0.0344827586206897	0.190664917351808	3221	tags=96%, list=61%, signal=38%	6136/6227/6235/6176/6175/6156/6206/6192/6222/6232/6168/6205/6170/6155/6224/6171/6223/6207/6138/6204/6146/6193/6167/6173/7311/6218/6189/6147/6208/6233/6210/6134/6161/6169/6160/6133/6191/51121/6144/6228/6159/6143/6154/4736/6142/6217/6234/65003/64983/64981/64979/29088/64928/55168/64965/54948/6182/51187/65008/6166/51373/29074/51069/51264
hsa05414	hsa05414	Dilated cardiomyopathy (DCM)	26	0.479409868149401	1.54571425257373	0.0348593028139437	0.0348593028139437	0.190664917351808	1047	tags=38%, list=20%, signal=31%	70/4607/196883/59285/3679/6543/8515/6445/3908/7124
hsa04130	hsa04130	SNARE interactions in vesicular transport	10	-0.429136081309994	-1.62191951369319	0.036073329390893	0.036073329390893	0.192258774394681	3044	tags=100%, list=57%, signal=43%	112755/10490/6809/9341/8676/6810/143187/10228/10282
hsa05320	hsa05320	Autoimmune thyroid disease	15	0.544695209186396	1.56216437153269	0.0365291671349893	0.0365291671349893	0.192258774394681	1631	tags=67%, list=31%, signal=46%	3442/7038/7253/3108/3586/3565/3111/3112/940/959
hsa04514	hsa04514	Cell adhesion molecules (CAMs)	54	0.401063269302107	1.43659598508131	0.0439161966156326	0.0439161966156326	0.225295583059828	1777	tags=54%, list=33%, signal=36%	6404/9379/4359/9074/3108/6401/6900/1366/9075/3684/29126/84628/3111/933/23562/925/3112/58494/10686/3683/49861/3689/5788/5175/940/3696/959/149461/6693
hsa05212	hsa05212	Pancreatic cancer	17	-0.314003070838565	-1.53075145733935	0.0444214876033058	0.0444214876033058	0.225295583059828	2384	tags=82%, list=45%, signal=46%	1647/1950/1029/4790/5595/5898/8517/1021/595/2064/7048/4088/7046/5337
hsa05162	hsa05162	Measles	43	0.420031390347399	1.46201478982601	0.0461382113821138	0.0461382113821138	0.229823797298123	1907	tags=56%, list=36%, signal=36%	3310/4938/3442/3456/4939/54106/4599/3569/64135/7128/3665/3553/917/51284/4940/3304/894/940/3303/9451/6772/27113/30835/3718
